# Supplementary material for: Genome-Wide Analysis of Heat Shock Transcription Factors (HSFs) in Kelp (Saccharina japonica) and Analysis of Their Expression in Response to Abiotic Stresses
Source: Plants (Basel). 2026 Jan 30;15(3):429. doi: 10.3390/plants15030429 (PMC12899012; doi:10.3390/plants15030429)
Supplement: Supplementary file 1 [file plants-15-00429-s001.zip]

Archive with 5 entries (5 files):
- Figure S1- domain.jpg
- Figure S2.jpg
- Table S1-S7.xlsx
- Table S8.xlsx
- Table S9-S11.xlsx
