# Supplementary material for: Genome-Wide Analysis of Heat Shock Transcription Factors (HSFs) in Kelp (Saccharina japonica) and Analysis of Their Expression in Response to Abiotic Stresses
Source: Plants (Basel). 2026 Jan 30;15(3):429. doi: 10.3390/plants15030429 (PMC12899012; doi:10.3390/plants15030429)
Supplement: Supplementary file 1 [file plants-15-00429-s001.zip › Table S1-S7.xlsx]

## Sheet: Table S1
Table S1 Sequence of sixteen HSFs identified in S. japonica.
Gene Name	Guo et al., 2025	Ye et al., 2015	CDS	Protein
	Gene ID	Gene ID
SjHSF-01	Sja001687	SJ00363	ATGCCCGCAGACGGATCGTATACGATGAGAGCGCAACCAAGGCGACGGAAGGAGGTCAAGGACGAGCCCATCTTCCTCCGCAAGACTTACGAGATGATCAACTCATGCGAAGATCGGCACGCGGCGTGGACAGCGGCGGGCGATACCTTCGTCATCAAAGACCCGGACACTTTCGCTGATGAGGTCATCCCAAGATTCTTCAAACACAACAAGTTTAGCTCGTTCGTGAGGCAGCTCAACTTTTACGGGTTTCGGAAGGTCAAATCCAACATCACGGTTGAGGGACATGACAGCAAATGGTGGGAATTCAAGCACGACTTGTTCTTGCGCGACAAGCCCAACCTGCTGTCGGAGATTCGCCGCGCCACCCACTACGGCGTGACCCCGGAGAAGCAGGAA…	MPADGSYTMRAQPRRRKEVKDEPIFLRKTYEMINSCEDRHAAWTAAGDTFVIKDPDTFADEVIPRFFKHNKFSSFVRQLNFYGFRKVKSNITVEGHDSKWWEFKHDLFLRDKPNLLSEIRRATHYGVTPEKQEVDDLRTEVGSLRLQVTDMDSRIDALSRMVDRLLDERSTSASIGVGGTVAAPGRECPPVKHEILAGAGWAKKRRLDADWDGTCDANAAAAEAARLSAGAPPRVKTEAAEESGMAAAAAAAAAAVVAAGRGVEGSVRPKAEPTEGPVYNFPSEAVDGASAGMIIGGGPLSRDSSFLRELDSMSIGSHGSMGMSGGGGGSLGPLQLVDVTTDEDDSGDCDGGSRSGLDVLNESFFDIDFDAEITAMPGSEHVGQHAAGLSEPQQHHPAS…
SjHSF-02	Sja007873	SJ04440	ATGGGTGTCGTCCACAAAGTCAAGCGCGCTGCGGCTGCGTTCGAGAGCCAGATGGCGGCCAGCACGCCTTCGCCAGTGCCCCCCCCCGCTTCCCTCTCGGTCTCCAAGTACCCGCGGTTCGGGAAGCGCGGAGCACCGCAAGCATTCCCGTCCAAGCTTTACGAAATTTTGGAGGGGGAAAATCCCGACATCATTGGCTGGACATCAACCGGAAGAGGATTCGAGGTGCGCGACCACGCTCGCCTAAGCTCCGAGGTGCTCGGCCGCTTCTTCAAGCAGGACAAGTTCTCCAGCTTCCAGCGGCAGCTCAACCTCTACGGCTTCCGGAAGATCACGAAAGGCAGCGAGGCCGGCTCCTACCAGCACCCACACTTCCGCCGCGGGGAGCGCACCACCCTG…	MGVVHKVKRAAAAFESQMAASTPSPVPPPASLSVSKYPRFGKRGAPQAFPSKLYEILEGENPDIIGWTSTGRGFEVRDHARLSSEVLGRFFKQDKFSSFQRQLNLYGFRKITKGSEAGSYQHPHFRRGERTTLLTIRRSTKASPARLVPGSPASHAPPPAVPYNSVVAERPRSATPSPPPAPVSRGVLPWPRPPAQTAPLRQDARGVSPDSARNICGGGGGGGGGGGGPAQVNRGGRVSGAETSVDRLGDRRQQQQQQQQQHGGGGGAWPAEAGGGGWGYAQSIGSHGGSSSGGGSGSGSSGGEGWANANANHVQNRGGGSGNGWKKEEEEEEEVRPNGAQVAGSRGTSAAAAAAAAYGVQGSQWEEEASKKERERAQGLDHQDVEVVGLLQRMAKEAQ…
SjHSF-03	-	SJ06196	ATGACTACGGAACCAGCACACTTCGCGCTAGCGAATACAGCAGCCGGCCCCGGGGATGGGGGCGGCGGTGGCGGAAGCGGTGGTGTGGACGGCACCGCGGCCGCAGCCCTCCCGCGCGTGGGTAAGCGGGGCGCGCCGCAGGCCTTCGCTCGCAAGCTTTTCGAGATCCTCACTACTGAGTCGCACGCCGTGATCGCCTGGAACGACGATGGCACGGCTTTCCACGTCAAGGACGTGGAGAGCTTCAGCGAGGAGACCCTCACCAAGTACTACAGGCACTCCAAGTTCTCGAGCTTCCAGCGCCAGCTGAACCTCTACTCCTTCCGCAAGATAGTCAAGGGGCCCGATGCCGGCGGATACGCGCACCCGATGTTTCGCCGCGACAAACCCGATGACCTC…	MTTEPAHFALANTAAGPGDGGGGGGSGGVDGTAAAALPRVGKRGAPQAFARKLFEILTTESHAVIAWNDDGTAFHVKDVESFSEETLTKYYRHSKFSSFQRQLNLYSFRKIVKGPDAGGYAHPMFRRDKPDDLYHVRRSISGSSRYEPPTTQVSAGSAKGAASAARRTAGRAGAKATAGSEWAPSRAHKSGGAARRVGKLRHPGGARVAAASSSARRADHRRKQQPPPAAAAIPAQAEEASAGERSPWTSGESSDSDVSIKDAARGTGKQQQKRRQRQQQQQRPTSDESDSDLSDAEQRDETNEQDQQQDVEEEGEEEQQQQQGEVEQEEEGGVPERRTSRATAGLMAAWRRGESSLGGGEATKREQQLQRSKRFSCAAAAEKEAGEGAAAAAGSNGGG…
SjHSF-04	Sja011463	SJ06795	ATGGTGCGGCAAGCCAGAGGATCCGAGGGCAACGGCAGCAAGGCTGCCTCGAGCCGAAAGAAGGGCAAGCGCGGTGCGCCTCAGACGTTTGCTTCGAAGCTTTTCAGCATCCTTCAAGGAGGTACGCCGATCGTCGGCTGGAGCACAGAAGGCGACTCGTTCACGGTCCACAACGACAAGGAGTTCGAGTCGAAGGTCCTCAAGGCGAACTACCGACACGCTAACTTCTCCAGCTTCCAACGGCAGCTCAACATGTACGGCTTCCGCAAGGTGGCCGACTGCTCCGACCGCACCTACTCCCACCCGTTCTTCCGCCGCAACCAGCCCAACCTTCTCAGCGAGGTGCGCCGCGTGGTGTCCATGACGGCGGCAGCCGCGGCCGCCACCGCCGCCGCCGCC…	MVRQARGSEGNGSKAASSRKKGKRGAPQTFASKLFSILQGGTPIVGWSTEGDSFTVHNDKEFESKVLKANYRHANFSSFQRQLNMYGFRKVADCSDRTYSHPFFRRNQPNLLSEVRRVVSMTAAAAAATAAAANMNASEIAASMSGNKRPSSATRSGEDEDDYGSHTTGESDGGGDNNSITHGNGGDGAACPPARKKLRVCVGGVPPSSSSSSPAAAAAAAAAARAPVVHLQHLNSGAAAVDVKRHPVYAGGMGSSSGGGIIGGGSFSHQLNFGCTAPLPGAAEAHRLRVQAAAAGGNNASVYANAHASAGGSAGKQEFPSPWHQHTGLWGGVSTNACIQDPWGSGSGSPSSAASSVEASSPVLLPINPADLDCSGNIPPFYLHSEPPPPPPPPLQHQQ…
SjHSF-05	Sja011866	SJ07625	ATGGATCCATCCGAAGCAGAGGGTAGCAGTAGCAAATACGATGAGGCGTCATCTGCTGCCCCACACCGACAACCCGAAAAGACCAGTCAAAGCGACCCTGCCAAGCCACAACGTCCTCCGCCGATGCAGCCAGTGCCTGTCTTCCTCGATCGCACCTACACTATGGTAGACACCTCGTCGGACGACGTTGTGTCATGGTCGGAGGCGGGCGACAGCTTTATCATTAGACAGGTTGAGGTTTTCGAGGGGCTCCTTCCAGCCTACTACAACCACAAGAACTTCCTGTCTTTCGTTCGGCAGCTGAACTTCTACGGCTTTTCGATAGTAAAGGGGTCGTCCGCCCAATCGACCTCGGCGCAAGGTGCGGCTGGAGACGGAGGAAAGCGTCTGTGGCAGGAT…	MDPSEAEGSSSKYDEASSAAPHRQPEKTSQSDPAKPQRPPPMQPVPVFLDRTYTMVDTSSDDVVSWSEAGDSFIIRQVEVFEGLLPAYYNHKNFLSFVRQLNFYGFSIVKGSSAQSTSAQGAAGDGGKRLWQDSNWWEFKHPKFRRGCKELLVGIKRRKDSGRLKRRRVDTQPNVLKELKRDVDQVATDLQAVEDKVDGIKSLLLCMAVRPGLYPPTPQAPQDGGVFGYGANPTFVPTAAAHAGGFEQWSGGTVGGPDPYIFGAPLAINYMPSRPPVDQCSWWQPPSQRQYVSRDQYFVPQQLSLDGSAKGHGLAHKHTGKGKHVSTVRAPNRGGGDHRESFSSGPGSSDHHDAQPVWCPSPPSNRDQFSSFRDGGGGGGRGGESGGVGDMKQSVK
SjHSF-06	Sja011788	SJ07897	ATGAAGCAGCAGCGGTCCAAGCAGGCGGGCCTGCCTCCCGGGCCGAAGGAGGCCGAGTGGCGGCGCGGCGCCGACGCCGACGCCGCAACGATGGACGGCGCGGATGCGGCCGCACCGACCAAACGGACGACCACGACAACTCACCGCGAAGCACACCTTGATGATGAAGAAGAGCCTGAAGGCAACAAGAAGAAGACCGCTTTACAGCAGCAGCAGCAGCAGCAGCAGTCCAGCTCCTCCTCGTCCTCCTCCTCCTCCGCCACCACATCGCACCAGCATCAACAGCAGCAGGAACATCAGCAGCTGCTGCAGTCGTCGGCACCCTCGTACTCCATGCAGCTCTCTCCCATCGCGCCGTTCGTGAGCAAGACGTACGGCATCGTCAACGGCGAGTCAGAC…	MKQQRSKQAGLPPGPKEAEWRRGADADAATMDGADAAAPTKRTTTTTHREAHLDDEEEPEGNKKKTALQQQQQQQQSSSSSSSSSSATTSHQHQQQQEHQQLLQSSAPSYSMQLSPIAPFVSKTYGIVNGESDEVVSWSENGAGEDTFVIKCVQVFQEQVLPRFFCHSNYSSFVRQLNNHGFVRVRSPSTAACNTGDGRRGRPVREANWWEFKHPKFQRRSSRLLSEIKRRKEKKRPVSGAGCVGLLSAGSTALLVNGQANHLDTKAPERVIGEMEHMREDMHEMTRKIDELKCLILGHVMYSREDDTHMPASPVQKLGEVLAGGTRPRSSSTPAFGGRANHEPPSPPRPPTPPPPPQHAGQPKKQQKLHQHQQEQHHQQQKQQQPQQPQQQQQHQQHH…
SjHSF-07	Sja014880	SJ08570	ATGGACGCGCCTCCACCAGGTGGCGAGAGGCCTGAAGCTAGGCCAAGGAAGTCAATTGAGGGGAAGAGGCGGCGAGAAGTACTTCCATCAGCAGGAGGAATAGGTCACAGTAACGCGTCAAACTCTCGAACTTTGTTTTCGCCGGCGCGAGTGGGAAGCAGGGACGTGGCGGGCGGGGGGGCAGAGAGCGAGGGCGAGGTGAGGCCAGCGAGCGTCGGGCCGCTGCCGGCCTTCCTTGACCGGACCTTCGCGATGGTGGACGAGGCGAGTTCGGACGGCATCGTGGGCTGGTCGACCAACGGTGATACCTTCGTGATCAAGCGCCTCGATCTGTTTGAGGAGGAGGTGATCCCGAGGTTCTTTAACCACCGCAACTTGCTTTCTTTCGTCAGGCAGCTC…	MDAPPPGGERPEARPRKSIEGKRRREVLPSAGGIGHSNASNSRTLFSPARVGSRDVAGGGAESEGEVRPASVGPLPAFLDRTFAMVDEASSDGIVGWSTNGDTFVIKRLDLFEEEVIPRFFNHRNLLSFVRQLNNH
SjHSF-08	Sja004956	SJ08986	ATGGCTCCCAAGAATCGAGGCAGACAGCAGGCATTAGCGGCATCTTCCGGTTCGACTACGAGCACCACCACCACCTCCACCACCGCCACCAAAAACACAACTAGCTCTAGCTCTACGGTCGGGATGGGTGACCAGATGATGCTTTCTGCGACTGGGGATGTAGCAGGTGGTGGTGGTGGTAGTGGTGGTGGCGATCGCAATGCCACTGCAGCAGCATCAGCAGCAGCAGCAACTCCGGGAGGCAAACCGCGAACAAGGGGATCAAGCGAGCCACGAACGCCAGCCCAGCAAACCCCACAGCAGCAGGAGCAGCGGTTTGGCAAGCGCGGATCCGGGCAGGCTTTCGCGCTTGGCCTCTTCCAGATTCTGAAAACGGAGGACCCGAAGGTGATTGGATGG…	MAPKNRGRQQALAASSGSTTSTTTTSTTATKNTTSSSSTVGMGDQMMLSATGDVAGGGGGSGGGDRNATAAASAAAATPGGKPRTRGSSEPRTPAQQTPQQQEQRFGKRGSGQAFALGLFQILKTEDPKVIGWSASGKAFRIGDSEKFCKDIMPRFFKQNKYSSFQRQLNLYGFRKLVRGNEAGGYMHPLFERGKPEQLSQVRRGFFPEIPAEFAHDVHGHGLNDATGADNGAGMNGGGTRAVPRGRKSEGWRPSANPPPGVLSAQAGAMERSSSVGRLGGRPGMAMGPAAAAAAAAAIVTAANAGGMSGGVGPNGMNAGGHARSGSGGGALMGGQRPGDSLAMETDWDVGHGPLPSLDLVTGGLRNLHGGRHGGGQGGGAEMPPTLGRLVPCADNVVS…
SjHSF-09	Sja007885	SJ09993	ATGGCTCGCCGCTCCCAGGAGCCGAACTATGGCTTCCCGCCTGCGAGGGGTGGCCGTGGCGCCCCGTCGATGTTCCCCAGGAAGCTGTTCCAGATTCTGTGTGAGACGGACCCGGCGGTGGTCGGGTGGGACAGCGACGGCAAAAGCTTCCACATCGCAAATTTTGAGGAGTTTATCGAGGGAGTCATGCCTCTGTTCTACAGGCACAACAAGCTCACGTCCTTCCAGCGGCAGCTCAACTTGTACGGTTTCAAGAAGATGGGGAGAGACGAAAAGTTTCCCGGCCACTACTACCACCCTTCCTTCCAAAGAGACCACCCAGAGATCCTTGGCGGGGTTCGACGCTCCTACCCAGTGACCAGCCCGAAATGGGAAGAGGACGGTAGCGTGGCTTCTCCC…	MARRSQEPNYGFPPARGGRGAPSMFPRKLFQILCETDPAVVGWDSDGKSFHIANFEEFIEGVMPLFYRHNKLTSFQRQLNLYGFKKMGRDEKFPGHYYHPSFQRDHPEILGGVRRSYPVTSPKWEEDGSVASPEDEAAAALAAADGSQGSSSSPRRKRVARSPTRKMDGLDKPAVGREDPQQHHQQQHQQQQQQQPQQHQHQRVRHTPPNDDEHGLLPPAPLAFDDGSGSGGGGAEHERRGGGGGGGGGGGGGGGGEGLEEGRGGGGGENAVPRKKPAHRPWFYSGSPALSSAAATARLDGQTEKQRGGAKADSMMEDEGDAYAGPGRCSDREIGVKAVGAEGEVLNRRDFSYASTGGGGGGGRRWSSHGYQEDPYLATGGGGSIGGGGGGWYDSEESS…
SjHSF-10	Sja005871	SJ14155	ATGGCTCCGACTCCCGCGATGGGGGAAGTGGGGAGACCCAAGGCTGTAACCCGCCGCCCTTCCTACCCTACCCTGTCGTTCTGGAGAGCTCAGAGAGACTCCATCGACGCCAATGTGGTGTACGACTTCTGTGATGATGTCGGTCTTGCCCTTGCTATAGCGAGCACGGGTCTGGCTGCTGCTGCTGCTGGCTCTGTTGTTGTTGGTGCTGCTGTCTCTGTTGCTGCTGCTGCTGCTGCTGCTACTGCCAAGTTCAGCTCGTTCGTGAGGCAGCTGAACTTCTACGGCTTCCGGAAGGTCAAGTCCAGCAACTCGGTGGACGGCTCCGACGGAAAATGGTGGGAGTTCAAGCACGACCTCTTCCACCGGGACAAGCCGCAGCTGCTCGCGGACATGCGA…	MAPTPAMGEVGRPKAVTRRPSYPTLSFWRAQRDSIDANVVYDFCDDVGLALAIASTGLAAAAAGSVVVGAAVSVAAAAAAATAKFSSFVRQLNFYGFRKVKSSNSVDGSDGKWWEFKHDLFHRDKPQLLADMRRATHYGVAADKQEVEHLRSEVARLRNHIGNMGDKIDQLTSLVETLAVEGSSAAPATVAPGGARGGDGGSSGGGVGVGVGVGGDDGDDGDGGGVGGGGGGSAGVGGAGGVCLERRWAVGGEGDGLRGVGIGLGQLSFAGCGDQEEEDSRFLPPPVPAGACIGSIDGGGGGDGEAAAAFLPLHYMSRKRKLVIVDQNCGGGSSSNGGGVGAAAGRPAGSAAASTIVKQEIGTSVAVKQEAMSVVKQEAMLVDAGTERVVMEQSYKTRG…
SjHSF-11	Sja007292	SJ15390	ATGAATGACGAACAGGGAGCACGACAGGGGTCTCTACGGCGTACGCCTCGTGTGAAGAAGGAAGCTGAATCCGCCGCTGCAAACGAAAATGTTGGCAAGCAAGGAGGAGCAGGAGGAGCAGCAGCAGGGGGGGGTTATCCTTCCGCAGCCGCAGCCGGGGCGGGCTCGCTCTCTAAGGGAGATAAAAGGCCCACCGTGGCAGGCTTTTTGGCGAAGGCGTACCAAATATTTGACAACCCGGCCTGGGAGGACGTGTGCGGGTGGGGGGCGGGCGGAGAGACCGTGGTGATCCGCAAGCAGGTGGAATTCGCGCAGCGCATCCTCCCGCTGTTTTTCAACCACTCCAACTTACAGAGCTTCGTGAGGCAGTTGAACATGTACAACTTCCGCAAGCTGGTG…	MNDEQGARQGSLRRTPRVKKEAESAAANENVGKQGGAGGAAAGGGYPSAAAAGAGSLSKGDKRPTVAGFLAKAYQIFDNPAWEDVCGWGAGGETVVIRKQVEFAQRILPLFFNHSNLQSFVRQLNMYNFRKLVQDPNSGEFKHELFRKGNGHMLHLIKRKQSPGTAASTAGGGARGRPELDAKGGDATGRGEGRGGTSEKARVAGGIVKEADSVLDELVRLRKWKEEMESTVVGLKKDNKELQSENQMLKGQVAEHSSQQLVLQNKMQKILYCMYDVYVSGARGSNAVTADGASTSTELMNSEGGGGDVQRERRRIGGADGAAAGTALDRALQQLAALGGGNMSTRLNLLDMDNPWAGGIGSGAAGSGEGLTRSPSQGVSGIGNGVIAGGGALTRTRTG…
SjHSF-12	Sja007961	SJ15817	ATGTCGGCGGCGGCAGCGGGGGGGAGCGGGGGGGCCTGGGTTGGAACTAGCCCCTGCGGTAGCAACTCTGGGGCGGAGATGTTCCGCCCAAACGCAGCTGCCGGCTGGCATTCCCCACCTTCTGGGCAACTGAGACCGCACGCCTCGGCTGCTCCCGATAGCGGATTGATGGACGGTGGTGGTGGTGGTGGTGGTGGTTTGCAAATGCTGAGGGGGAAAGCAGGTGGTGGGGTGCGACACGGAGGGATTGCCACGGGCAGCGGTGGTGGTGGTGGTGGCGGCGGCGGCGGCGGCAGCAGCAGCAGCGGGGCGGGTATGCAGACCACGGTGGGGATCTCGGAGATGAGTCGAACCGCGGGCTGTCACCAAGAGCTGGGCGCGAAGCAGGTAGCGGCGTCG…	MSAAAAGGSGGAWVGTSPCGSNSGAEMFRPNAAAGWHSPPSGQLRPHASAAPDSGLMDGGGGGGGGLQMLRGKAGGGVRHGGIATGSGGGGGGGGGGGSSSSGAGMQTTVGISEMSRTAGCHQELGAKQVAASAAVAAAAAAMATAAAAAASSTSSMAAGSGSRDWSTLRTNIPLLPRVLPPQGQTETPTPPPAPAIVHPPRLTPIAPMAPKPMPTPPPSAASVPPSVASVPATKINAGVAGGGGGGGGGGGGGGGGGDGGPSDGGVRAGGVGGRVGDKGAGTGGGGGKVPARRGPPTKFLTTLHDMLIAGNPQIWWERETGSVVIENPSRFESETMPLHFPDVKMTTFLRQLKFYGFKKGKNAKGQGRFQHPECRLMEVSCVKSLLTKKGYEQKRLEN…
SjHSF-13	Sja003469	SJ16582	ATGGCAGCGGGAACAGGATTCCCGTACATCTTGTTCGACTTACTGAAGAAAGAGTCTTCTTCTATCGTCATGTGGACCAGCACAGGAACGGCATTCGGTATCCGCGACATGGCTTCGTTCCGCCAGGACGTGTTGACCTGCTACTTCAAGCACAACAAGTTCAGCAGCTTCCAGCGACAGCTGAACCTTTACGGCTTCCGGAAGGTAGTCAAGGGCCGCGAGTCGGGGTGCTACATGCACCCTTCCTTCCTCAGGGACAACCCGGAGAAGCTCACCGAGGTGAAGCGAGGGGTCGTTCCGCCCTGCCCGGCGTCCTATAGCCGAAAGATTTACGGCAGCGGCCCGAGGTTCATGAGCCAGGATGACGGCAGCGACTCGGAGCCGGAGCTGGTCGTGCAG…	MAAGTGFPYILFDLLKKESSSIVMWTSTGTAFGIRDMASFRQDVLTCYFKHNKFSSFQRQLNLYGFRKVVKGRESGCYMHPSFLRDNPEKLTEVKRGVVPPCPASYSRKIYGSGPRFMSQDDGSDSEPELVVQSKGHWEKNLGPTDVATHMRLGEMHMSAAAFAAARAQIQGDPSGMNSGHTAAAAAAAVHHLQVAQAHMHGVPGDARAVASMDPGRLGPPPSQQQQQQQQQQQQQQQQQQQQQQQGGGGGGAMDASRMGPPQQQLVPSLGGGGGGFSGGGGGAGGEAGRPRTGLSKMFGSSRQAPGAGGGGGMKVAPGTAVSSSSSPFARGVASPPSPPASANSHDASQQRRRQQLQQQQQQQQQQQQQQQQQQQQQQQRQQAQQHQIQQRFGDAASG…
SjHSF-14	Sja013048	SJ16892	ATGCAACCCGACAACGCAGGCGCTCGCACGAGTCAGGCCCGCGGTTTTGCTTCTAAGTTCTACGACATCCTCTCGCAGGAATCAAGCGACATCATCACGTGGACCGAGTCGGGGCAGGCTTTCCAGGTGCTAGACTACACGAGGTTCTCAGAAGAAATCCTCTTGAAGTACTTCCGCCACAACAAGTTCAGCTCCTTCCGCCGCCAGCTGAACTTGTATGGCTACCGGAAGGTCATCAAGGGCCCGGATGCCGGCGCTTACATGCACCCGTCTTTTCAGAGGGACCGCCCGGACCTTCTCGGAGAAGTCAAGAAGGGCAAGGTGCCGCACTACGACATGCACGGGGTCAACGAGATTCACGGGCAGCACTTCCGCCATCACCCTCCTGGCGCCATGAAG…	MQPDNAGARTSQARGFASKFYDILSQESSDIITWTESGQAFQVLDYTRFSEEILLKYFRHNKFSSFRRQLNLYGYRKVIKGPDAGAYMHPSFQRDRPDLLGEVKKGKVPHYDMHGVNEIHGQHFRHHPPGAMKDNTNRDPAMPSAPVTPELHGEGLGAPSVSVRAAAGMPIAHNTPGTEAAVALSTMSLDAPPSTGWTQGAHAQSMDALTLTPAWGGAPDTLPDGVDRRSVSESAGTVGTGVSRMSISGGGGGGGGGPSRGSISATGAPVAYWHKPRKSRTMSSQLVFSTQPAKDTLEILQPDPNLCDVMDVICQCMEVRSSTEGSEESNLSQLSACSFKKESIRRSSISDLLNSISWESAMRGSLLARSSLAGATEAVISEAEQNSLTHSRSTSGHSI…
SjHSF-15	Sja009861	SJ17888	ATGGCGTTGGCGCATCAGATACACCGACACAGCCGGAACGAGGACCATGACGACGACCACTACGCTGGACCCGACATGGCTGGCGTCGAGGTCATAGCTGCTGGCTCCGTGACGTCTTTCGTTCGAAAGCTGTTTCAGATGGTCCAGGGAGAATGCGACAGCGTTGTGGGCTTCGTGGCAGACGGCACCGCATTCGAGGTGAAGGACCCTAGGCGCCTTGAGCAGGACATCCTTCCCAAGTATTTCCGCCATTCAAGGTTCCAGAGTCTTGTGCGGCAGCTCAACTTCTACAGCTTCAAAAAGATCAGCAAGGAGCGGAGCGTGTGGATCTACAAGCACGCGTTCTTCCGCAGGGACGAGCCGGAACTGCTGCACGCCCTGAAGCGCAAGACCAACCAG…	MALAHQIHRHSRNEDHDDDHYAGPDMAGVEVIAAGSVTSFVRKLFQMVQGECDSVVGFVADGTAFEVKDPRRLEQDILPKYFRHSRFQSLVRQLNFYSFKKISKERSVWIYKHAFFRRDEPELLHALKRKTNQHGAPGRIGGAGGVGGGGIVAGDGGDDAGLDRTMVPSLSREAHDSGNNKPRPRGPNLSRLPSNSSFSGHHQQQQQQHHHHHTGPSSFSNTGSGRHQSSSSSSTSGRQPNHHHHHHQNQNHHQHHHHNQQQQQQQAPPPHHQHHLSSHHAGKGGSGRSHLSSNSRGGSAGGGPSTGGVGGAAVPSYGGQGPSSRVPGFAWSGAGGRPVSAGGGASADYADSGGNGNGSDEAAQHRGARGWASSTATGHRDSHGQHNHHSSQHHHHHHN…
SjHSF-16	Sja002940	SJ22475	GAAGGTGACGGCATCGTTATCCGAAACGCGGAGAGGCTCGCCTCGGACGTTCTCCCCAGGTACTACAAGCACAGCAACTACCAGAGCTTCGTGCGCCAGCTCAACATCTACGGGTTCCACAAGACCAAGTATGACGAGCGCTGCTGCGAGTTCAAGCATCCGCACTTCCGGCGTGGCGAGCGGGAACTCTTGGCGCTCATCCGACGGAAGGGGCAAGGCAACACCGCAGCAGTCCGACAGCGCGAAGGCAATGTGGTAGTGGAAGAGACCAGGGGGATCGTTGCGCGAGTCAGCGCCGATCTCAGGGTGGTGTGCAATAGGGTGGCGCACCTGGAGGCGGAGATGGGCATGATCAACCATAGGCACGACATCCTCAAGAGGGAGAGCCAGGCCCTGTGG…	EGDGIVIRNAERLASDVLPRYYKHSNYQSFVRQLNIYGFHKTKYDERCCEFKHPHFRRGERELLALIRRKGQGNTAAVRQREGNVVVEETRGIVARVSADLRVVCNRVAHLEAEMGMINHRHDILKRESQALWRVVLQEGGQRLTEKAIYALRQISADSSELLNLISPHPPYQWDGHQQQQQQQQQQRPLEEVQLPQPHQSPHPQPQQQQQQQQQPTVRPHPSPERYHGGARNRGNLGPGGAAAAAAAAAAAAAGRGGGGGGGAGTTPVAATGAAFANTVAAALTGSGNDNGNAPPPPPPSSSSPSSSRDAFPTPAMGTSVVGGSGMDVGRASPSSGTGGQAAAASASALPWAWWAEGPDGDASGSGLSSAAGLSEGVAETAAHGGVTGVLDVGSEVPV…

## Sheet: Table S2
Table S2 Conserved motifs in the AHA of SjHSFs
Gene name	AHA	aa
SjHSF-01	EAKFEELTASLD	12
SjHSF-04	DSLDWALLAE	10
SjHSF-05	DAQPVWCPSPPSNRD	15
SjHSF-08	LSWGGTSAMSFEE	13
SjHSF-09	EAWGGVARMVLE	12
SjHSF-10	LGRWQLE	7
SjHSF-12	VHWDASL	7
SjHSF-13	DVVTNFSIDRALE	13
SjHSF-14	VHWDASL	7
SjHSF-15	LVSSFLQAEGD	11
SjHSF-16	LPWAWWAEGPD	11

## Sheet: Table S3
Table S3 Cis-elements of SjHSFs
Gene Id	AAGAA-motif	As-1	AT-rich	CAT-box	CCAAT-box	GCN4_motif	MRE	ARE	LTR	MBS	STRE	TC-rich	WRE3	WUN-motif	ABRE	GARE-motif	MYC	P-box	TCA-element	TGA-element	TGACG-motif
SjHSF-01	0	1	1	0	0	0	1	0	0	1	5	0	1	1	10	0	2	0	0	1	1
SjHSF-02	2	1	0	1	1	0	1	1	1	2	1	0	1	0	1	0	2	1	0	0	1
SjHSF-03	1	3	0	0	2	0	0	2	3	0	3	0	1	0	3	0	2	0	0	2	3
SjHSF-04	0	5	0	0	0	0	0	1	0	1	3	0	0	0	0	0	1	0	0	0	5
SjHSF-05	0	5	0	2	2	0	0	2	2	0	2	0	2	0	2	0	0	0	0	1	5
SjHSF-06	0	3	0	0	1	0	1	2	0	1	6	0	2	0	4	0	2	0	1	4	3
SjHSF-07	2	2	0	0	0	0	0	0	0	1	8	0	2	0	3	0	2	0	0	3	2
SjHSF-08	4	3	0	2	0	0	0	2	2	0	6	0	0	0	7	0	0	0	0	0	3
SjHSF-09	1	1	0	0	0	1	0	1	2	0	4	0	0	0	5	2	1	0	1	1	1
SjHSF-10	0	3	0	0	2	0	0	0	0	0	8	0	0	1	5	1	3	1	1	0	3
SjHSF-11	1	0	0	0	0	0	1	3	5	0	2	0	0	0	5	1	0	0	0	2	0
SjHSF-12	0	1	0	0	2	0	0	1	0	1	4	0	1	0	2	1	0	0	0	0	1
SjHSF-13	0	4	0	0	0	0	0	5	2	0	2	0	0	0	12	1	2	0	1	2	4
SjHSF-14	0	3	0	1	0	0	0	2	1	0	2	0	0	0	3	0	1	0	0	0	3
SjHSF-15	0	2	0	0	0	0	1	3	2	1	0	1	0	0	3	0	0	1	1	3	2
SjHSF-16	3	3	0	0	0	0	1	0	0	1	5	0	3	0	2	0	3	2	0	2	3
Total number	14	40	1	6	10	1	6	25	20	9	61	1	13	2	67	6	21	5	5	21	40

## Sheet: Table S4
Table S4 The expression levels of SjHSF genes during different tissues and development stages in S.japonica
Gene_name	rhizoids	stipe	blade base	blade tip	blade pleat	blade fascia	female gametophytes	male gametophytes	gametophytes
SjHSF-01	33.29	25.98	28.6	34.82	24.68	33.68	6.01	12.29	8.66
SjHSF-02	2.06	4.76	9.36	7.21	1.53	10.96	0.53	1.15	0.46
SjHSF-03	12.43	33.45	23.54	15.63	13.5	24.09	2.33	2.95	3.92
SjHSF-04	6.95	17.65	2.79	4.4	4.04	3.72	0.25	4.65	0.45
SjHSF-05	0.97	1.8	2.13	0.86	0.48	0.61	0.64	0.63	5.6
SjHSF-06	0.3	0.15	2.51	0.53	0.38	0.4	15.69	49.36	4.95
SjHSF-07	0.27	2.16	3.93	0.58	1.78	1.26	2.82	5.18	3.19
SjHSF-08	2.33	5.58	10.35	4.62	4.04	9.06	0.95	1.57	0.71
SjHSF-09	89.65	47.26	36.62	17.1	9.14	13.09	9.5	18.14	21.97
SjHSF-10	1.49	2.04	7.85	3.69	2.49	6.73	1.21	2.12	1.77
SjHSF-11	3.98	7.66	6.21	3.8	3.08	4.74	3.26	6.71	3.15
SjHSF-12	82.56	73.31	71.28	108.34	86.29	97.01	106.58	133.54	88.28
SjHSF-13	15.87	60.14	17.04	8.2	7.51	20.4	2.86	4.37	1.68
SjHSF-14	32	32.16	31.35	22.77	19.11	32.94	2.66	4.94	5.67
SjHSF-15	10.85	9.56	15.7	10.49	10.54	12.81	6.94	8.46	7.4
SjHSF-16	2.43	2.89	2.36	1.59	1.52	1.34	1.48	1.93	2.24

## Sheet: Table S5
Table S5 The expression levels of SjHSF genes response to various stress treatments in S.japonica
Gene_name	0 HAT	3 HAT	6 HAT	Cu_CK	Cu_010	Cu_100	Cu_200	Blade_CK	Blade_HS	BL	RL	WL
SjHSF-01	22.21	22.24	16.73	8.92	29.14	14.16	13.86	28.6	33.82	7.82	0	0
SjHSF-02	14.84	3.31	1.69	3.85	5.39	5.79	5.33	9.36	12.73	1.21	0	0
SjHSF-03	30.74	10.78	9.99	8.04	9.09	8.77	10.59	23.54	22.91	7.22	0	0
SjHSF-04	2.09	4.06	4.84	1.76	2.3	5.44	18.82	2.79	5.25	NA	NA	NA
SjHSF-05	0.64	0.15	0.14	0.45	0.87	0.4	0.22	2.13	0.78	0	0	0
SjHSF-06	0.14	0.38	0.75	0.57	0.42	0.42	0.93	2.51	1.73	NA	NA	NA
SjHSF-07	0.3	2.03	0.62	1.16	1.29	0.7	0.07	3.93	3.94	NA	NA	NA
SjHSF-08	9.15	1.72	3.11	3.34	5.49	2.49	0.98	10.35	4.28	NA	NA	NA
SjHSF-09	34.53	25.22	24.28	43.13	42.15	30.69	41.17	36.62	34.09	8.23	NA	NA
SjHSF-10	4.06	18.56	28.27	1.34	1.04	0.69	0.5	7.85	4.41	0	0	0
SjHSF-11	3.73	2.9	4.02	1.79	2.55	1.67	1.44	6.21	4.19	1.1	0	0
SjHSF-12	13.97	9.86	9.36	46.01	45.6	64.2	63.38	71.28	77.97	12.72	NA	NA
SjHSF-13	58.47	8.7	10.33	36.99	34.76	9.51	6.3	17.04	21.16	12.36	NA	52.2774
SjHSF-14	25.61	25.25	19.64	7.7	12.65	5.66	4.93	31.35	16.33	5.95	0	0
SjHSF-15	14.48	15.08	8.88	11.04	10.86	8.05	8.86	15.7	24.74	NA	NA	NA
SjHSF-16	1.4	2.25	2.92	1.19	1.55	1.83	2.54	2.36	1.75	NA	NA	NA

## Sheet: Table S6
Table S6 Eight DEGs from sixteen SjHSFs identified under heat stress in S. japonica
Gene Name	baseMean.x	log2FoldChange.x	pvalue.x	padj.x	CK_VS_3HAT	baseMean.y	log2FoldChange.y	pvalue.y	padj.y	CK_VS_6HAT
SjHSF-02	219.314	-2.14285	5.87569e-06	7.98041e-05	down	219.314242119882	-3.14698	4.59877967816118e-11	2.20055377091552e-09	down
SjHSF-03	507.11	-1.46659	3.16573e-06	4.72284e-05	down	507.109858440581	-1.59418	3.86831099110733e-07	6.39004694507255e-06	down
SjHSF-04	136.511	0.998307	0.00802856	0.0312687	no change	136.511352854491	1.23516767665204	0.0009557420732156	0.00496241845456394	up
SjHSF-06	15.7701	1.46767	0.0146548	0.0499036	up	15.7701093504606	2.41756570353549	2.15077200795852e-05	0.000206781568314562	up
SjHSF-08	267.022	-2.36146	4.00076e-08	1.03452e-06	down	267.022175444729	-1.53697	0.000290455344496508	0.00184306544576274	down
SjHSF-10	579.656	2.23437	8.17482e-09	2.50849e-07	up	579.656134639198	2.81577490046013	3.30250249890562e-13	2.47806543548987e-11	up
SjHSF-13	1082.32	-2.73514	0.0002667	0.00199931	down	1082.31772983973	-2.52016	0.000775128137943382	0.00418211002189083	down
SjHSF-16	58.5707	0.724153	0.175102	0.314339	no change	58.5706598862806	1.09070461771221	0.0390253411880555	0.0951081810084454	up

## Sheet: Table S7
Table S7 Analysis of the insertion sequences that bind to SjHSF-03
Clones number	Random DNA insertion sequence（5’-3’）	Random DNA insertion sequence reverse complement（5’-3’）	Motif prediction
S5	GTGTACG	CGTACAC	CURECORECR (-) GTAC
S6	CGATACC	GGTATCG	GATABOX (+) GATA
S9	TGCCGCC	GGCGGCA	GCCCORE (+) GCCGCC
S12	AGATTGG	CCAATCT	CAATBOX1 (-) CAAT
S16	ATTACTC	GAGTAAT	CACTFTPPCA1 (+) YACT
S45	AGCACGT	ACGTGCT	ACGTATERD1 (-) ACGT
S47	GTCGGCG	CGCCGAC	CGACGOSAMY3 (-) CGACG
