# Supplementary material for: Genome-Wide Analysis of Heat Shock Transcription Factors (HSFs) in Kelp (Saccharina japonica) and Analysis of Their Expression in Response to Abiotic Stresses
Source: Plants (Basel). 2026 Jan 30;15(3):429. doi: 10.3390/plants15030429 (PMC12899012; doi:10.3390/plants15030429)
Supplement: Supplementary file 1 [file plants-15-00429-s001.zip › Table S8.xlsx]

## Sheet: Table S8-1
Table S8-1 Analysis of the distribution of the CURECORECR motifs in the promoters (-1 to -1000 bp) of S. japonica genes.
	Ye et al., 2015			motif position in the promoter	Gou et al.2025		Ye et al., 2015			motif position in the promoter	Gou et al.2025
motif	promoter ID	promoter sequence	gene_ID		gene_ID	motif	promoter ID	promoter sequence	gene_ID		gene_ID
CGTGTAC	>SJ10568.1 - Up_Stream_Len 1000	ACCAGACATCAGCAGCACAAGAAGGACAACATGGACAATCCACGCGTTTTCGTGACTGGAATCGCATGAAAGACTGGTCCAACCAAGCAGTCACAGCAGCAGCAGTATATATCACAGTATAGCAACCAGTATTTTCCTGATGTTCAACGTGTAGATGCAGTGTTTGGTTGGGGTTGCTGGGAGTACACGACATTTTCTCCAAACTGCTGTACCACCAGTCAGACCACGACAACGTGGTGGGCAAACCCAGCTGTGAGATCGATCGTCGCATAAACTGATTGTTTGACGGCGTGTTGTCATTTACAGCGTGGAACAAAAAGTATTCCTAGTGAATCAATATACCAGGTAAAGAAGAACACTTTGTTTTAAACGTTTTCCCCACAGCGGCGGTACGAGAAT…	SJ10568	-183	Sja004109	GTACACG	>SJ19595.1 - Up_Stream_Len 1000	GGGGTTGTGTACTGCGAGTACTGCCAGTACTGGCAGTATTTTGGGGTTGTGTACTGCGAACACTGCCGTACTGGCAAGTTCTTGGCCGTTGGTACTCTGTATCATACGCCTAAATACTGCCAGTATAGTCGGAGTAGTATACTGAGAGCATCTGTGTACGGCGTACAGTCAGAAATACCACCATTAGACCAGATACGACTGCTGTGCTAGTAACAGGCATTCCGCAACAGACACCCGAAGACGAGCGCAAAGCCAAATAATCAAAAGCCAAAAGTGGCTGCTGCTGCTGCTGCTGCTGCGTGTTGGTGCGTGTACCCGTGCATGTCTTGTTCAGTCACAACTCAAGACTACGCACAGCCGGGCACACCGTTCTTGTTCAGTGTCTACAGTCTACGTACA…	SJ19595	-309	Sja008227
	>SJ05983.1 + Up_Stream_Len 1000	CAACTGTGACTTCAGTGGCAGCACATCGTCCAAGCTGGTTGACTCAGAGCCAACCTCTACAACAGTTGTACGAAACGCTATCCTCGGGGACAATAACTGTGAGCCACAGCGTGTTGTATGTTGTATTATGTTCTGGTTCTCTTAAGGCTGTTCGCCGCTGTTCGTTGCCGAGGCGGCGGCTTCTGGGGATGCCTACCGCCCAGGATTTAAGGTCCTACTTTGCATTGCACATTCGAGAGCAATGCTAGAATAGCGCCGTGTACTAGGTATTTGAAGCATCCACATTGTGTGACCCTGCCTGCGTGCGGGCGGTAACTCGCGAAGCGGCTAGAGCCGTCTAGGTAGCATTTTACCCTCGTCTGGTATATATACTGTACAGGGCGGCAATCTCAGTCTGAG…	SJ05983	-257	Sja002153		>SJ06082.1 - Up_Stream_Len 1000	TGGAATTGGCGACCACAATTGCCAGTCAATCGTAATAGGAAACTATTAATAGACAATTAGGCAATTGATAATTGTCCAGGGTGTGATGTTTTTACCGTGGGTACATTCTAATACCGTTTTTACATTCCAGAGTTTTAATTGTCCATACATAGGTACGAGTAGTGTGTCCTGTGACGGTTTCGCCGAATACTATAGTTACAGTAAGGCCTACATAATAATAGCAGCAGCAGCAGCAGCAGCAGCAAAAACAGCAACAACAACAACAATTCATTATTATTATGATTAATAACAACATGGTTTTCTGCTTTCGGGAATGTTATGAGGGATCAACGTTGAAGCTCACATGCTGCACATTGTCGGATGGCAAAGATGACAATAATAACAACATCAACATAATAG…	SJ06082	-859	Sja004603
	>SJ16690.1 - Up_Stream_Len 1000	CCATATCACATCATCCCTGGTATCTGTCCCCTACCCTCCGGCCCCCTCTCTCCTAGTCTCACCCGAGAACACTGGGGTCGCTAACCCCCACTCCTCGGCACGGTGACCGGAGGACGCTCGAAGCGGGGGCACCTTGTACACGAACACTTCCTTGATCGTCAAGAGAGGCTGCTCAATGACGATCTCCTCTTCTTCGTGCTCTTCTTCCCCAGCGCTGCCCTTCTGGCTTGTCCCGTCCGCCACGGCACCAGCCGCTCCGTTGTTGGCATTGCCGACAGCGGCAGCAGCAGCAGCAGTACCAGCAGCTGCTGCTGCTGTACCTGTCACCTCCTTCCCATCGCCCGCTGCTTTCGGTGCCGAGTCTGTTGCAGTTGCCGCCTGGGGAGGGGGGGGGGGGGA…	SJ16690	-136	Sja005230		>SJ10751.1 + Up_Stream_Len 1000	ATTCATCGTATGACCGCCCTGCACTTCCTACCCGCGGGGCAGGTCGTGTCTCGCTTGTTGTACGTACTGTACAGTAGTTTGAACGTACAAAACCTCGTGTGCTTTGCTTCTTGTTTGTATACTATACGTACTGTACTGTACTGGTGTACTGTACGAGTAGTTGTGTCCTCCTGCAAGTCGTCGGTGTCGGTGCAAATACTGTACGTACATACACACTGTGTTTTCCTTCTTGTATGTATACGTACTGTGCAATCTGGCAGTACTCGCACGTGTTCCAGGATGAGCATCGATCTCAACGCGATCCTTGTTATCGCCAGGCACTGTAGTATCATACTTGTTGTATGGTATTATGGCACTGTGAGTGTTACAGCAGTACCAGGTAATCCGGTTCTCTTCGGC…	SJ10751	-626	Sja013997
	>SJ19342.1 - Up_Stream_Len 1000	ACTCAATCCGAGCTCCCTTCCCGAACACTTGACGGCTTGACACGAGACTGGCGAGAGAAGGTACCTAATAAGAAGGTTCCTAACAAGCTTGGCGTTGTTCTGACCCAAGGCGCATCGCAATGGGTTCCGTGTGCGTCGTAAACGCTCTGATTATGTGCTGACTTGCCTTGTTACAGCAGTCCGATGAGCAGTACGCGACAGCCCCTTCGGGCAAAAAGCGCACTGCAAAAAATAAATAAATCAGTGTTGCAATCTTATTTCTGGTATATTTCTACCTTTTCATGACTCCCTTCGTATATACGGAAAAGTACATTTCTCTTGTCCTACTGCTCAGACCTACCCCCTGTGTGTGAGAAGTTTTAGAGAGCGTAGAGCCGGATCGATCCGACGCCTTTTTCA…	SJ19342	-823	Sja009328		>SJ17198.1 - Up_Stream_Len 1000	GCGAGCGGTGGGTCTGCGCGAGCCATATGAAAGGCAAACACCGCTTCAACGCTGGCAGGGACCGCAAGTGCTGTGTACACAACGGCTCTTCATCGGTGTACGAGTATATAATACGTACCTGTGTTGCAGTGCCCACAAAACCCAAAATGAACTACTTTCAGATAACGCCTAATTTGTGGAAACGGGGTTGGGTCAATATCAGCCCCGAACAAGGCCTTTTTCACCGACACCGTGCTCCCCACAGAAGCCTCCAAATGACACACCACACGCAGAGGAACCCAATCAAGTCATGGTAGAGCCTGTTCGGTAGCTTGATGGTGCTTGATCCTCATAGAGTTGGATAAATTCAGTTTCCCGCAGATGGAAGCAGGTAGCAGCTTCGGTCGAAGCAATTACGCC…	SJ17198	-578	Sja007098
	>SJ16833.1 - Up_Stream_Len 1000	TGGGGGTCGCTTTTAAGCCCATTACTTTACAACGGATGAGAACCACTACGCTGAGTGACCAACACATTTCTTCGCGTTTTTGTTTTTAAATCTTAACGCTTTACGTTATCGAGATGTGCACCACCATGGTATGCTTGCTACTCTGCGACGACAACATATGTCTGCGTTAAGGTTTGAGTGGGGTACAGAGCCACTCGCCCGAGTGGAGTAAACGTGGTAGCGAAAATCAAGCTACCCCCTCTACCGTAGCACCAGTCTAGAGGTTGCTTTTCAGCGGGCAAGTCCCACCGGGGAGGTCTAATTTCTCCGCAACCCATGATGAAAGCAAAAACAACGTAGTTTGGCCTTCGGGTCCCCCTTGAAATATCTACACTAAGTACACGGTGAAAATATCTCGAC…	SJ16833	-377			>SJ05088.1 + Up_Stream_Len 1000	GGGTGTTCGCGAGGACAGTAGTCGAACGTACAGCAGGGAGAAGGAAGGAGGGAGGGAGGGAGGCAGGCAGCCGCAGCAGCCGGGTCCTCAGGTGACAGAGGCCAGGCTTCTACGACGTGGGGTTGGGGGGGTGGGTGGGTGGCGTCGAGGGAGCCTCACGGGCAGCAAAGCGTGGCCGTTGTACTGCAGTTTCTTTCGTAGCTGGCCCTGATCAGTTCAGTATAAACGCGAAGAACACGAGGGGAACAGGGTACGAATGCGTGTGGTACACGAGCTGACACCTGGTAGGCTGACGAGCAGTTTGAAATACAAGAAAAAAAAGTGGTACAAGTTGGAACAGTTATCGATCGTACCGTGTTTCCTGGGGGTATCGGTCACCTCCTCACATCGCCGAATCCC…	SJ05088	-266
	>SJ09459.1 - Up_Stream_Len 1000	TATCATCCACAGCACCACAAGCACCACCTACAAGCTCTACTACGCCTGACTACTGTTTGTGTTACGAGTCTCGACAACAACAGCTACTACAAGGCAAGGTGAGAGGTGCTGTTGGTATCCCTCCGCGTATTTGTACTCGCCCCACCACAGCTCTGTACGAAGCTTCAAAGCAGTACGGTAGGGATTTTCCAGCATGTTCCTCCAGTAGTACGAGAGAGAGACTGCTGTGCAACTGCTGCTGCTCGCTGCTGCTGCCCTTCCTTGCTGCGCGCGTCACGGCTTCCGTAGTTCTTCAAGCCTGGGGATACTTAGCTCGATCGACCATTTATGGCATGTACGATGCGTTTCATGCTCTGAACTCTCATCATCTGTCTGGCAACGAACAATCAACTGTACCTG…	SJ09459	-795	Sja004214		>SJ20135.1 - Up_Stream_Len 1000	CGTAATATGGCGGCGGTACTGGGTTTCTAGCTTTACTGCAGCATGTTCTGCCAGGTTTATTATCTTACGTACGTACAGATAGTTAGTTACCTACGTCGCTGTAAATGGTTTGTCTTAGCTTTTGACTCTTTGTCTTGGCCGCAATGTGTCGGCGGCGGGCGGAAGGAGGCCGTGCGAAAGGCTAGCCGTTGGTCGCTGAACCGTGTGCTATTTGCTGCTGCTTTGCACACACACACCCTCCCATCGTTTAGAGTTTAGAGTGGTGAATGGGAGAGCTCCGTGATGTTCCTCAAATGAACACAAATACCAGGTCACGGGTACCCTTGGTAGCAACAACCGCTGTGAAATCGTGGCTCGTCGTTTGGGCTTTTGCGCCCGCGTATGCTAGGTATCATATGC…	SJ20135	-921	Sja011939
	>SJ02117.1 - Up_Stream_Len 1000	TGCTCTACACTCTACTACTATGCATACGATGACCCCGCACGCTTCTGCAACTACAGCTGTGCTGCTGTTGTACCTGTTAGCATACTTGCTGCTGTACACGGCTCAACTCTTTATAGGCAACGACGAAAAGACCCATGGTCTCGCGCGTCTGGAGCCTTTATGTAGCAGGTTTACAGAAAGAAGCACTAAATCATGGCCTCAGTACACCGGTACCATCCTCTTTCTCCTCTTCTCCACCCTCCTCCTCTTCCTCCTCCTCCTCCTCCTCCTCCTCACCTTCTCGTGAGGGTCCCATCGGTAGATCTTGAAGTTCTTCACGTTATCGCTCGCCGCCGCGGCCGGTGCTGCTGCTGCCGCCGATTTGCACCTTACGGCTGCGTAGCGTGCCAAGCCTGCGGA…	SJ02117	-94	Sja004639		>SJ11442.1 + Up_Stream_Len 1000	CCCACCCCTCGTTCATCACCTGTGTCATGCCCTGGGGCGAAGTAGTACGCCTCGTCGGCGACGATGCCCAGGATGTCCGCCTGCCAGTCTCGAGCTTCGGCGTGGCGCAACAAGAACAGCAGCACGTCCCGCGTCGGACGCCCGGGAATCGCGCACGCTCGCCTCCTCCCGCTCATCGATGGCCTTCTGCTGCCGCTCCATCTCCGCAGCCGGGTTGATGAACCGGTCCATGTAATCCTTCGATGGCAGCCGTCTCGGGCTGCGCCGCCTCGCCCGGGTCGTCACCCTCGCCGGCCCGCGCGACAAACGCGAGTGCGGGTCGATCAGGTGCCTCGAGCGCGAGCCAGTCATCAAGGAACGCCGCTCGACCTGTCGTGCCCTGGGCGCTCGATGTGCGGG…	SJ11442	-491
	>SJ06804.1 + Up_Stream_Len 1000	ACGTTGAGTGTCTGTTAGTGCCGAGGATCGTGTCGGTGAGCCAGTGCTCTCCTCCGACAGTCACTCCCGTTTCATCGATACCCCATTAACTGTATCCTCTGCCCCTGGAGCCATCGCAGTCTGTGGCCACGTGAGGACTGGTCGCGTGCGCTTCGCGCGCGGAAAACCGTCGTGATCGGCGTGTACAGCTCGTGACCGTCATTGAACCCGCCCAACGCCTCAAACTGGTAGTGAAGGCCTGTGGGTATTGCTCCTGCTCGAGCCCTTGCAAACGTGTCCGAGGAATCACGCGCATGCTATGGTGAAGGTGCACCTAGTTGTTCTGAGGCTCCTCTCTTGAGGAGCTCACTACCTCACCCAAACACCGGCGATGGTTACGTACGACGCGATGAACAACAA…	SJ06804	-180	Sja000127		>SJ06029.1 - Up_Stream_Len 1000	TCTGCTTTGCTTTCTGCACTGAGCGTAGTATCTCTGTGTCGTAGTTTTGTGACGACAGAACTGGTACCTTTTCAGGAGGAAGAATCGGCACGGATACTGGGTGTGCTGGATGTCGACGGGTAGAAAGGAAGGTTTCATATATAGAACACACACACACCTGTCAACCAGATGTGATATTAGTCGTTTGGGCCATATGCCTTTAATGGGTGTGATCGCGATGCGGAGAAACAGCAATGATGAGTGTTCCCATGCCATTATGCTGAAAGTACAATACACATACTGTAGTGCAGTATATAGTAGGAGCAACTTTGGTATGTACCAGTATACGTGTACAGATTATTACCATACGGTTAAGGGGTCTGAGTTACACAGCCGTTGGCGCGGTCCGGAACAACATTC…	SJ06029	-327	Sja003519
	>SJ01283.1 - Up_Stream_Len 1000	AATCATAGAACGCGGAGTGGTTTCTGGCGCATCTCCCGGGAAACATATCAAGTGTCCGCGGGAGAAACGAGCCTGTTGTCTCTACGTATTCCCAGACATGGACAGCTCGACCCCGAGTACACGAGTGCACTCAACAGCCCCCCTGCTATCCGCCACCATCCACACTGCTGCCCTCGGCACCCCCACCAGAAACTGAAATTGTCTGGTTGGAGAGTGCGTGATCAGCTGACCGCGCCGTAGTGGTGGCCCGGTGGTACGCCCTCGTCCTCGAGCGCGTGCGCCCCGGCTGCAGAAGCTCGTTGTCCGGGGGACCCTCGTCGACCTGGAGATTTTCAGTTCCCGGTGGGGGTGGCGAGGGCGGCAGTGTGGACGGCGGTGGCACTATCGGTGGCGCCGGCA…	SJ01283	-117	Sja014276		>SJ21231.1 - Up_Stream_Len 1000	TCAGCCGCCCGCGGAGCGGAGCCCTTGTACCACGTACCAGTACCAAAATGTCAGACATACTTTTACACGTGGAGCAGGGATAGAGCCGGCACAAACAACCAAAATGTCTCGGCCAGGTTGTTGTCTTCGGGTTCTCCCACGAGTCTCCGTAAGCGCCGAGCTCGAGGTTAGGACCAACGCATATATGAACAGGGTTGTCGTGAGACAGCCCAGTCGCGGTTCAAGCAGTCAAAATGGTGCAAAACACGTATTTATACACAACCATGCTGTTCTAAAGACGGCAAGAGGGTACGAGTACGTGTACGACAACAACAGCGGTATATTAGTGCAAACAACGACACGCCATGTATTCCGCTCTCGCGACCCTCCTCTCACCTCCGTCACACAGCGCGACCGAGC…	SJ21231	-298	Sja005296
	>SJ20540.1 + Up_Stream_Len 1000	CCCAAAACAGGACTGCAGTTCTAAAAGGGTTAAGCTCTGGGGGTCATCACGTCGCATCTCATAATGTCCATCCACCTCCAGTTTATGACCGGCGTCTGTCTCTTTTATTAATTTCACTCTCTCTCTCTCTTAACCTCTTCTCACACGCACAACACAGCGCCAACGGTTCTGCTCCTCCTGTACACTACGCAACGTTTCACCGCGAAATATGTGTGCTGCGTTTTTGTTCGAATCCGCTTTTGGCGACTTAACTTGTTTTCGTTGCCCCCCCCCCCATGCCTACCTACCTACCTACCTACCGACCTACCTACCTACCTGCCTACCCACCTACCCACCCACCTACCTACCTACCTACCTACCTACCTACCTACCTACCTACCTACCTACCTACCTACCTAC…	SJ20540	-686	Sja011446		>SJ05863.1 + Up_Stream_Len 1000	GTCTGGTGGGTCGATTGTGTGTGTGTCGTATATCGAGTTGGTCTGCGCCACTACGCGGTAGAGATGGTCTTGGTCGTTATACAGTGCGCTGTGCGCACTCTCGACGTGTGCTCTTCGGCAAGGCTTGTCCCTGCTGCTGTGGTTTGTCCCCCAGCCTTACGTATTTAGTTCGAGTCCTAAAGTGATAATCCTCTCCAGCCGTCCATGCCCCCCGCTGTTCCAGCACCTCCTGTTTGGTGTCGCTGCACTATAACGACCTGATCAGCCATACTCGTACACGAGTGTGATTGTACCACAGAGACAGGCAATAGGCGACATGGTGCTGAAGGCCTTAGTTGAAACTCGGCCAAAAAGTTCAGCTTTTTACGTCAAAGCCATTCCCAAATCTTGGGCTACGTA…	SJ05863	-274	Sja014244
	>SJ06630.1 - Up_Stream_Len 1000	CGTGCCATATGTACAACTTCTTGCATTGTAATTCGGACACCAAGTTGAATCATCACCCAGTCACGCATTGATTTCGTAGCCGTTGCTGTGTGTACGTACTAATAATTTTTAATCGAGATGTACACGTACTACTGTGGCCGTTATGCTTTTGAAAGATATCTACAGTAAGTGGAAGAGCCGAATCATACAGAAGGTCGAAGGTCCCAACCGCCCGTGTCATACAAATCCTACCCGGCATACTTACTGCTGTACAAAGTACACGGTTCGTTGTAGATCGTGCAGATGACATGACAGCATGACAACAGCAGTGTACTTACTTACGTATTATATGTGCGTACGTAAAACATACGAGTACACATACATAAATAATACCAGGTACCAGGTATGCCGAACGCCGGC…	SJ06630	-120	Sja011748		>SJ06781.1 - Up_Stream_Len 1000	GTCCCGTCCACTCTCTTTGTACACAACGTAAAATGCACGTCACAAACATTGTTCCAGCAATGACTATTTGTAATAGAGTAATACGAGTAGTGAGAGAGAGCATCAGACCCATCCATCTCACGGTAGGGGTTGCAAGTTTGTTTAGGTATGTTCTCACTGATTGAGCTCTTCAAGTGAGCAGCTACCGGTTCGTATGAAGCTCAAGCTATTTACTACAAGGCTTATTTGTATATCTGGCTTTTGTCTTTAGGTCTAGCGCATAGAAAGGTCGGTCGGGTTGCATTAGATGGTATTGAGCTCCTCGTGTGACAAACTCAGAGATGCCGCACCGCCCCTACCGTGGCATTGCTGGTACAGTACTGTACGTACCGTGAGGATCTCCATACATCACCCACCGGC…	SJ06781	-955	Sja003066
	>SJ18322.1 - Up_Stream_Len 1000	TATATAAGACGGGGAAAGGAGTGGTTCAGGTACATGGTTGGACAAATGGGATGGAGAAGTACGATCATTCCCTGCGTAATTACAGTAGTAGAGGCTATATATATCATGCACCGTCCCGACGGACACCACATACGTTAGACCAAGCACTCCAGTTCTGGCTTGACAGCTATTAAGGAACACGTATGTCGATGCCGGTGAGGATGTGTGTTCACCTGCAAGCCATGACGGGCCTTCTCTCGAGTCCGAAGCCGCACGAGAAGATCGTCCATGCCTCCCGCCTCATCGCCCAAGTTTTTCGCCGCTGCCAGCATTCTCACTCACTCGTCTCTATGCTCTGCTACTCTCTTCTTTCCCGTTCGCAGCGCGACGTAAATCGCCTCAATCTCCGCTCAGGCAACG…	SJ18322	-505	Sja012411		>SJ21382.1 + Up_Stream_Len 1000	GTCGGATCTGTACTGTGCAGATCTTGCACAACCTCTCACAACTGCAGGCGAGGAACTGGATGATCTAGATCATGATCTATTTGTAGATTATCTAGATCATGATCTATCTGTAGATGATCTAGATCACGATCTATTTGTGGATGATCTAGATCACGATCTATCTGTAGATGATCGAGATCATGATATATCTGTAGATGATCTAGATCATGATATACCTGTAGATTTATCTAGATCATGATTTGCCCGAGGTATGGGTTTGACATGAAGCGAAAATGGCATATATACTCGTACGTACACGCAGAAGATGCCCAGAGCCTCCCGTGCATTGACAAACACTTTTAGCTTTCGGGGTATGAGTAGGGCGTTACCCTGCGGCACTCTTGTATTATAAGCGCTGCA…	SJ21382	-292	Sja013329
	>SJ20936.1 - Up_Stream_Len 1000	CGATTTCTTCGGACGGTTTTGGGTGACTCGATGTGACGCCACCAGGTCATGGTTTTCGCGCTAAAGGAGCAGAACCGCATAATCGCACAACTTCGTCGAGAAGCCAACGCAAACTTCACACTACTCGACGACCGGAGCCGACATACGCAGGGTCTGGTGCAAAAACTCGTGGGCAAGGTATGCTCGTTCAAGTATTTTGGGGGTCCGTACTGTTTCACTTTACGAGTACACGCTATATGACATATTATGTACGGTATGCTTGCCATAGGCAAACATATCACGCCGCGTGGCTCGAGGTTCATAAGTACGGAATGCGTGATTTTTCAACATCGCCGTGCCCACCTGCGAGAGAAGAAGCTTCGAATGCATACTCGACGGTTGCGGTACTGCAGTATTGCT…	SJ20936	-226	Sja012482		>SJ14663.1 - Up_Stream_Len 1000	TCAACCTGAGCCTCGAGCGCGGCGAGACGGCGAAGATCGAGTTCGTGCCGACACCGCGGGCACGTTCCCGTTCTACTGCTCCGAGTTCTGCTCGGCGCTGCACCTGGAAATGATGGGCTACTTCATGGTCGAGCCCGCTGAATAAACGTTCTCGCCCGGCGCGTGAGAGCGCGTCGGGCGGCTTCGGAGTGCCAGCGGACGGCACGCCAGGGATGAATCGGACGCAGGAGTGGGCCCGTGAAGATTTCTTTCATCGATCGACTGGTTGGGCCCCGCGTGTCCCCGGGTGAGCACGCGCGCCATTCGTTGCGGTACGGCACGCCGGGCTTCTGGCTCCTCGCGGCCCGTGTGCTGCTGCTGGTGTCGCTGTTTCTCCCGTACTGGCACATGGATCTGCAC…	SJ14663	-540
	>SJ01799.1 + Up_Stream_Len 1000	ACGTAGGTATTACGAGTCTAATTGAATACGTACGAGGTTTTTAAGTGCATTGATTACACCACGTGTGAAAGGTTTGTACCTTGTCAGGAGCGGTTGAGTACATCAGCCCCGCGTCCGACCTGTTGTTACCAATATGTGCTGTAATCGACGAGCGACCCGTACATTATGTTTTAAGTGCAACAGCTGGAGCGCATAGGGTGAAGCTGCATCAAAAGGCCTCGTATGGGTACTCGTATATAGCGCGCGGGAAAACGAAGCGCGTAAGTACGAAGGATGAATACGTACTCGTACCTTGATTCGCTTCATCCACACCCTGTTCAGCCTGCGCATGTAGTGGTCATACACCGCGTTTTCGTCCAGAACAACGATCCTGGGAATGCCGCTCGCCGCCAGCGCTGC…	SJ01799	-728	Sja008084		>SJ06434.1 + Up_Stream_Len 1000	GCGTGGTCAATGGTCGAATGACTTCGTAAAGCGAGCAACCAATGAATACGCCCCCCCTCCTACATGCCATGCACGGGCGCGTACGTGGTGCGTACACGTCACCTGTTGATGCTACCACGCATGCGGGCTTGATTTTGTTCCGCGCCAAAATTGTGCTGTGGTGCACGCCCCCGCCTCATTCCCTGTCTTCTGCAGCCAAGGAACAATATTAACATGTTTCAACGTATGCGTACTGTTATGCATCCGTACTGCCATACAAAAAGTTTAGCGTCAATTTAGGCTTTTGGAAGCAGGACTCAAGAAGCTTGCTCGTACGCCATGCTCATTTGCGATCAGGGGATGCGGCCGTCACGCACACGTCGTTCGTATTGCGCGTTAAGGAACTGCAGTTAGTTACAC…	SJ06434	-92	Sja008155
	>SJ20793.1 - Up_Stream_Len 1000	GGTGTCTTGCCTACCGACCGCTGCTGTAGTGCGATCGGCTGCCGTCGACATGCTGGCACCGCCAACAAGGTTGTCGAATCGAGAGCAAACGCGTAGTGGTAACGCGTTGCTGTTGCACCCAAGAGTTGGGAGGGACGGAGCACGTTGGGTTTTCACCAGGGGGGGGGGTACTCATTTTCATGCATGGCCGTAGTCGTATGGCCATAGACCCTCGCATCCCTAAAATGCCGGGACGGGGGTACTTTGGGTTTTCACCGACCAAGCAGACAGTGTTTGCGCCGAGCAAAGCGCCGTGAGGTGTTCGGCGAGTCGCATAAAGGTGGAGGGAGGGGGGGGGGGGGTGTACTCATGTTGTGCACGGCCGTAGTCATATGAACCATAAGACCCTCGCATCCCTAC…	SJ20793	-986	Sja007190		>SJ02673.1 - Up_Stream_Len 1000	GCTGCCGTAGGATAGCGCTGGAAAGTTCTTCACGCGTTCCAATATGAAAGTGAGAAGATCTTCGATGAAAACATCGTACGAGTGAGTACGAGCATGTACTCGTATTAATAGTCGAATGATATATAGCTCGGCCGCCAAGAACAAGCTCACCGTAATGTGCTCCCTCGAGAAGCCGTGGTAGTAGCTCCCCATGGCTCCGTCCATCGCCCTGGAATAGCGGGGGCAGAGAGGACAAGAGCAGGGAGGACATAACGATAACGTCAAGATGTGACGTTTTCCGGGCTGTACGAGGTGTATAGGGTCAAGCCTACGTAACAGATACTACTGTACTTCATATGTACAGGCGCCTGGTTTCGTACTGCTGGAGTGCTGGAATCTCTGCAACGTCGTGTACCCTCT…	SJ02673	-388	Sja003195
	>SJ16463.1 - Up_Stream_Len 1000	TCGCTTTTTTGTACGTATGCTGTGCTGCGCAATGCTGGGTGTGTTGAGCTGAACGGGAGTCGTATGAAGCCTCACAATGAAGGGGTGCGTGCCCGCTTTCTTCCACTACCAGGTACACTGCTGTACGCCGTATATACGTAACGCTGTTGCTGCTGTTGGCATGGGTTTACCGCGTGTAATTACTGATTAGCTCGTACCAGCCGGGACGCTTGCTTTATGCATGGCCGCGCGCGCGTGAACAGAAGAAAGCGCCCGTTGGGGCACCGCGCAGGAAACCACCTGAGCAACGCTTGTGTACTCTTGAGCAGCAAAGCAAGACGCGTTTTACAACATCAGCAGCAGCAACAAGCAGCAGCCCACTCTTGAGCAGCAAAGCGAGAACCGTTTTACAATACGTAA…	SJ16463	-474	Sja009254		>SJ08087.1 - Up_Stream_Len 1000	CACCAGAGCCGTCCCTCGATGTCGCGAACTGCAGTTTCTTGAGAGAAACTGTAAGTGTGCGCAAGTGAAATGCGATTGTCCACTTGGGCGATGTTTTGCTTGTTTTACAGTAGTAGCATATCGTGTACCACAAATTTACACCAATTTCGGCGACTGCAGCACCTCAAAATTGTCAGTGAAGGCCTCTGATGATAACCTGGCAAACGCAAATCTGGGGAGAACCGCAAGTTGCTATGACGAGCCTCTTTGGGCCGCCACCTGCTCTCTGCTCGGCACAAAACAGCCTAAAGTGCAAGCGTGCCGAAGTAGCGGCGGAGGTTCACATCCCGATAATTATCTGGACATTTTATTCACGCGGAAACCGGGGGATAGGGGATGGATAATTTCCTCCGTGCCCGT…	SJ08087	-122	Sja009730
	>SJ18914.1 - Up_Stream_Len 1000	TGATTTGACATGCATGCGTTGCCAATGTTCGCGCACCGCCATGCCCGACTCGTATCGCTTCCTTCTGGTTGAACAGGACCACTACACAGAAAACGAGGCGCGAGATTGCATCGTACAAATCACAAAGGCAATTCTCTACTGCCACGAAAACGGGATCGTCCATAGAGATCTCAAGCCGGAAAACCTCCTGTACAGTGATTTCGACGAGTCCAAGGCCGTCATAAAGCTCGCCGATTTCGGCCTCGCCAAGGTTGGAACCGCTTGCTCAGTCTAAGCATACGGTACTCGTAGCGGCAAATGGGGACGCATTTGCACGGGTACACGCGCGCTGGCATTGGTTTTGCTGGAGACGTATGTCTGACATCTCGAGGGCCGGGGAGGGGGGGGGGCGAAGGGGGG…	SJ18914	-318	Sja012604		>SJ08679.1 + Up_Stream_Len 1000	GTTCATCAGCAGCAGCAAGGTAGCTCTTCGTACACGGTGCACCGTCCCTGGTGCCCCCCCCCTACAACAACATCATGTGAGTGGTAGGACGCAGCATGCCCAGCTTGTCCCCACATCCTTCTCGAAGCGGTTCGGTGATAGCTGCCGTCTGAATCCTCCTCCTCTCCTCTTGCTTCTCCTTTGTTTTTTTTTTGTCTCTCCTTGTTTGATTCATCCTTTGAACGAACGAGCACATACTTGGCGTAAATGAACCTTGGTGCTGTCTGCATTCCCGCATGTGTACATGCACCTGCTGGTACGGTACAGCAGCAGTATCATAGCAGCAGTGTTTGATGTAGTTGTTGAACCACTTCTGCCGGTGCCTGATGCTGCTGCTTCTGCTTCTTTTGTTGTTGCTGT…	SJ08679	-30	Sja007612
	>SJ05044.1 - Up_Stream_Len 1000	TCTACCACCTCCGGTTTTCCGGACCCAACACCATCTCGCTGTCGTCGACACCAACACTCGTCGAGGTCAACCTGGTGCGTCAGTGAGGCGCCCCAGCGTTAACCGGGAATTACATGGTAAACATGCTCCCCCGCGAGGATCCCCTTTCCGATACGGCAGTATTCGTCTCCGACGGGTATCAGACAATTCCACTCTTAGGATCAACCGACCTTGAGCCAGGTGACCTCCTTGGCACCTTCTCTTCCCCGCTGGTGCAAGTGCCCTTGGCCAGCCTGCGACACCTTCCCCCGGACCCCGACGTCCCCAACGTACACGCCCTCCACGACAACATCCCTGTGGCCAACGACGACCTACCACCTACCGACCCCCCACCGGAACCGAAATCCCCGAGCCCACAAC…	SJ05044	-309	Sja004724		>SJ19102.1 - Up_Stream_Len 1000	CTTCAGGGTTTGCGGAGATTGTGCGTATGGCAGAGTGGATTTCTCATGGAGACCACGGCCTGAACGGCTTCGATTTCGAAGAACAGACAGGCAGGCGCCATAAACATGACATTTATTTCCATCTGCACGACCTTCGTTGATGGATACGTACCAGTCGATACCAGTCGTATTTTGCGTCCTTCAGCAATGCGGTAAGACGCCCAGGTGTAAGCGGCAGATCATAAAGCATCCTCGATTAAACTGCCGAAACCATTATTGCTCCGAAATAACTTGTGAATCGTGTTGTGCCTACGTTACGCTGTTTTCCTCGCAAAGCGAGTTGCTCTGCAAGTTGCTGTTCGGAGAAAGGTTGGCAACGGTTTACGGGCCAATTTCGGATATTTTTCGAATTCTTGTTTT…	SJ19102	-798	Sja014989
	>SJ00900.1 + Up_Stream_Len 1000	AGGTGTAGGGCTTTTTCAGTAAGTCGCCACCCTTAGAAGGCAAAAACATGGTGCACCTTTATCGTATATTATAGGATAAAACTCTATAATGAACTGCTTAAGGTACGTAGTGTGGATTAATTCAGTTAGCAAAAGGGGAAGAAGAATATATAGGGACCTTCGGTACAGTACGCGACAGGATGTTAACAATCTCTCACTAGATTTGGCCAGACTGGAATTCATTCTTGTGTTTAAGACTGGCATGCTGGGTTGTGTTCCTCTACTACGTTATTTTCAGTACAAAGAGAGGTCGCATTCTTACTTTTTTTCCCACCAAAACTCTCAGACTCAAATTCTTAATTATCAGATTCGATCTTAACATCTGTCGTGTACTGTGCATACGCACAAAAAAAAACCAGA…	SJ00900	-366	Sja006427		>SJ20179.1 + Up_Stream_Len 1000	TGCTGGGATGGTAGTCGAAGCTCTGGGATCCCTGTACGCCAGCCCGGCCATGGCGGTCGTGAAACCGTCCTCGGTAAAAGTTAAGGTACAAGAGGATCGCCCGGCAGCTTGGAAAACGGAATCTTCGACGGACAAGGAACATCCGCACGAATGGGACCCCGGTGCTTTGGAAAAGGCAAAGGAACCCGTCACCAAGGGGCCGGTGAAACACCGCATGGTCATCGATTATAGCGTGGTCAACTCACACACTGAACCGGATCCATACCCCGTGCCGCTGTTGAACGAACAAGGCCTCGTTCTAGCAGGCTACCCCTACTATATTTCCCTAGATATATACAAGGGGTTCTGGCAGATCCCACTGCATGAAGACAGCCAAGAAATTTTCACTTTCATCACTCC…	SJ20179	-991	Sja012325
	>SJ11233.1 - Up_Stream_Len 1000	TATGATATCAGCGCGCATCCTGCCTGGCACTGGTACAGCAGTACCTGGTATATCACATCACCGATCGCCGAACCACAACGTCGCGTCGTCCGCTTGTTCTCTGAAAATATTTAACGGGCCCGTGGGCTCGAATGTCATGTTTGTGCAGACTTTTCTTTTCTTTTCTTTTTTAACTGGTTCGTAGTGTGGTACTGTACAAAACTTGCGGTAGAGAAGTTTGCATACAACCTGGCTGACAACCCAGCAGTTTGTGCTTTGCGGTGCTGTAGGTACAAAACTTCAGCCAGGTGCACAGCAGCAGATTCGAACCGTATTTCGGAGCCGAACAAAACGAAGCAAGCGCATCGACATTGGCACGAGAGGGGGAACCTCGGGAGACGCAAGCGAGGGGCGGATGTT…	SJ11233	-473	Sja013121		>SJ07036.1 - Up_Stream_Len 1000	ATCACGGAGTGGAGGATGTGCTGCCATCGCCAGTTTTTTTTTTTTGTTATCGTCAAGTTTGTCACCTCTGACGTCCCTCCCACCGCGATGTCACATTTACATCTGTGTCGTCGTCGTGTAAATGATAACTCGGTTGTAGAACACAACGGTGTCTTTTTTGTTGTATGCATGATACCAGGTATGTGTGTATGTATGTATGTATGTATGTATGTATGTATGTATGTATGTATGTATGTATGTATGTATGTATGTATGTATGTATGTATGTATGTATGTATGTACGTAGCATGCCGACGGCAGCGCGAGCTGCCACGGCCCGTGTACGCGCTTGCCGCGCCTGGCAGCGGCGCCGCGAGCTGCCGTGCCCTCCGCCCGCTTGAGTGATGTGTGTCGACCCGC…	SJ07036	-318	Sja004725
	>SJ07508.1 + Up_Stream_Len 1000	ACACTAATTCCAAGTAGTTTGTCCCTAAATTCGTGGGACCAGTTCTTAAGGGGTTATAACCCGAAATCGTCGAAATTCTCATTCTATGATATGCCTTGTTTTTCAGAGTATACTTACGTACGTATACTTTGACATGGGATTGTTCATCGGGTATATCGTATACCGCTCTGACCCGAAATATAAGCACCGTTTCAATCACATGTTAATATACAAACGGTCCTTTTATTCCGGTACAAAAGGTCCTTATATTCCGGTTCAGAGTGGTATATAGCGCTTTTTGTTTTTCCTCCCAAACACTTTTGTTTTCGGGTGGGGCATGGAGGCTCCCTCAAGCAACCACCCTCGGAAGGCAGAAACATGGTGCGCCCCCCCCCTAGCAGTCCAAGGCTTCGGCTCCAT…	SJ07508	-542	Sja014100		>SJ07704.1 - Up_Stream_Len 1000	ACTCAGCAAGGCAGATATGAGCTCCTTGGTACACTCCCGTCAGTGTGCCGAAGCGGCAGCAGATTCCGTGGCCTTCTTCGATGCGGACCTCGTCGTTGAAGTTTGAAAATGTGGTTCCAGTCGCTTGAATATGCGGTTTCTCGTACTGTATTCAAGTATTTTTTTTCTGCTGTAAAACGAGCACGAGGTACTTTTCGAAAAAACAAATCTGCTGCAGAACGAGCACGAGCTCGTTCTACGGCAGGGAAAAAAAAATACTTGGCTACAGTACTGGAATCCACAAATTCAAGCGCCTGGAGCCACATTTTCAATTTTCAGCGACGAGGTCCGCATCGAAGGAGGGCGCGGAAACTGCTGTCGCTTTGGCACACTCACGGGAGTGCACCAAGGAGCTCATAT…	SJ07704	-679	Sja008993
	>SJ05312.1 + Up_Stream_Len 1000	CAAAAACATATATACTCCGACGGCGTGTCACGAGCGAGAGAGCGTGGCCACGTTTACCCATGTGGATTAGAGTAGCCAGCACCGTGGCCGGGAAGCTTGTGAGAACTAGCCCCCCTCGAGCGCAGCCCTGATTGTTGTCCGCAAATAAAAAAGAAAAATGGTTTTGAGCGAGAAAACAAGACAATTGCAATTCCCTCTCTGGAGCGGCTTGCCGCGATCATCATTTGCATGGGGGTGTGGGACCTCTGGCCTCGACCAATCTTATGTGCGCAAGGAGACAAGGAGATGTAGCTGTGTTTTTATCCGCTTGTCAAGAGCATATGATGCCCTTGTGGATTATTGCAAGCTGCGACATTTATGTTAAGTTCTCGTATTCGAACGACCGTCGGGCAGGAGCGC…	SJ05312	-627			>SJ00628.1 + Up_Stream_Len 1000	CCTCTCCGCCTACTATCGAGCAAAGCCACCGTCCACTGCCACGCGAGAGGGGGACATCGATATATTTGCTGCAAGTACACGTCTTGTTCTTTGTGCCACATAGGGTGAGTGGGCACGAGGGTGCCGTGGTTCGACCTGACGTAAACGTTAGGCGTCACAAACATGGTGCATGGATGGGGGTTGTTGATATGGCACCTCGACCCTGATACCTCATGTGGCAATGCCATATTTAGATTTGGGGCGCAGGTTGGTCCATTAAGCACAGAGCTGGTGGCGGAGTGTTGTGGTGTGGAACATATCGGTTGTAGCTGATCGGAGGTCATTCCGCTTGACCATTCTTGCCGCTGCCCTCAGAGGGGTCAATAGTTTTACAGTAAATCGTCTGCGTACCATTCAATG…	SJ00628	-75	Sja012344
	>SJ09224.1 - Up_Stream_Len 1000	GAACGTGGAGGCGAACGATTTGTACCAGGTACAATGTACACGGTTTTGCCTCAAAAACAGCCCCAAATACGATCGGCTTCGTTTCCCAAGACCTGCTGCGCAAGAAACCTTCCCACGTTTGAATCGCATTCCTTACGCCCCCGACTGAGCGGAACCACAGCACGGATTACCACACGGTCAAGCCCACGACATCTACGCGATTGGTGCCTCGCAGTCTAGGCGCCGCTCTCCGGCCATTTTACAGCGTCCATCCATTCCCTTTCCAAGCACCCTGCCACTACCACCACCCCGACCACACTCCAAAGCACTGATGGACACACCTGCTCAGCCTCCCGGTAGTCCTGGAGTCCCATGGTGTCTGTCAGGCGGACCGACGCAGCAAGCAAAGAAAAACACGAA…	SJ09224	-36	Sja001324		>SJ10511.1 + Up_Stream_Len 1000	TACTTCGGCACAGCAGTGAGGAAGGCCTGGACTGGAAGTCGTCTGAGTGTGTGGTGTATGGAGCTGTGTGGTAGCTGACAACCAGTTATTATGCGGCAAAACAAAATGCGGTGTATCTCCAGAAATATCTATTCGGGTAAAACAAACATAATCTATCCCTGACCGCGTCGAGGAGACAATCCGTTTGCCGTCATCTATTTCAAATTCGTACCGTGGAGCAAAGATGTCAGGAGACGGTCAGTCAAGGAAAACGGGCATCGGTCAAGGGTGTGGATCCGAGTTGCACACTAAAACCTAGTAGTTTAGCGTCAGTCAAGGACAAAAAAAGACAAATTGCCGTCAGTCAAGGGGTGAAAGTGCCGTCTCCTGACATCTTTGCCGTGGAGTACCGTATACATA…	SJ10511	-497	Sja001175
	>SJ19952.1 + Up_Stream_Len 1000	GGGGGGTTTCAGGGCTGGCATTCCGCGAGCGTTAGTCTTCTTCGTGGCTGGGGTGTGGGATAGCACTGCTGTCCTTCTTCTATGTACGTGTATTCGTATCTCTAAGCAGTATACATGCGCGTGTACCAGAGAACCTGCTCAATACTGATACTGGTACTCGAAGGCAAACCTGGAAAGGGACACTCTGTGTCCCACCCTGCTTATCCTTTTCACGATCCGAAGTACAACGAGTTGTTGTGTATGTATACCATGGAATGAATATATATGTGGTTCTGGTTTCATTGCTAGATACCGGTACCTGGTACAGTAGTGGTACCTCGTACCAGGTACGAAGCTATGTAGTACTCGTAGAGCTACGGTACGATTTATCTACGCATGTATGCGCGACGTATGGTATCC…	SJ19952	-120	Sja001293		>SJ19128.1 + Up_Stream_Len 1000	CTTCCCTTCCCTTCCCTTCCCTTCCCTCCCCTTCCCTTCCCTTCCCTTCCCTTCCCTCCCCTTCCCTTCCCTTCCCTTCCCTTCCCTCCCCTTCCCTTCCCTTCCCTTCCCTTCCCTCCCCTTCCCTTCCCTTCCCTTCCCTTCCCTCCCCTTCCCTTCCCTTCCCTTCCCTTCCCTCCCCTTCCCTTCCCTTCCCTTCCCTTCCCTCCCCTTCCCTTCCCTTCCCTTCCCTTCCCTCCCCTTCCCTTCCCTTCCCTTCCCTTCCCTCCCCTTCCCTTCCCTTCCCTTCCCTTCCCTCCCCTTCCCTTCCCTTCCCTTCCCTTCCCTCCCCTTCCCTTCCCTTCCCTTCCCTTCCCTTCCCTTCCCTTCCCTTCCTTGCCTCGAATTGTGCCTCGCTTG…	SJ19128	-415	Sja015004
	>SJ02655.1 + Up_Stream_Len 1000	ATTATTGCATATACCTGGTATATGATAACAGCACAGCAGTGTGTGTCGAATTGTTGGGTGCCGCTTTGTCGTTGTTGTTGCCTCTTCGCCTTGAGTACGGCCATCAGCCACGGGGGCAGGAAAAACTATGCCGCCGTTCTCAACTGACGCGAACCTCTGTCGCTCCTCGATGCGCCGCCGTCCGTTGTTATCTGTTTTTTTTGTTGCTGTTTGCTGTTTGGTATTTTTGTATTTTTGAATTATGGTGGGTTGTCTCGTTGTTGTACCCATGATACACGCTCTTCCAACATTGCACAACTACGATGATAGCATATCAACCATGTAGACAAACTCCGTTGTTATCATAGTATAAGTAGTTACAACAACAGCAGCAGCAAACAGCAGCAGCAGCAGCAGCAC…	SJ02655	-588	Sja014288		>SJ20686.1 - Up_Stream_Len 1000	CCCAGCAACCACGGCAAACCTCACCAAGAAGACGTCATCGCCGGACTCTACGACCGGCGTGTACAGCGGGACCAGTCCCGCGTGGAGCCGCGCACAAGTTATGAGCGGCCTCGCCAACCCGAGGGGTTGCGCCGCATCCGAAGGAATAGCTCCAGCACCGCCGACGCTTTCTTCCGCCGCCTTGCGTGTTGTTGTCCCCGGTCCAGCAGCGACGGCGGCTTGCGGCGAGCCGACGACTTGCAACCCTTTGTACATGGTGCCTAGCGCTTCGAGCAGGGCGTCGGTGTTTGCGTTTCGCTCCTCCCCTCCCGTGGCGTGTCTCGGTGAGGCGGGTGCCGGCCCAAGCTTGCGGCCGCGTGCCGTTGAGGAGGGCGTGCGAGAGGGGAGCGTGCGCAAGGG…	SJ20686	-58	Sja004034
	>SJ01964.1 + Up_Stream_Len 1000	TACGTGTACTCAGCTGGGTGGATATTCATTGCACACCCAGATTATTTTATGTAGGTTTTACTGTGTACTCGTAGTAGTGCTAACCCAAAATTATTTTATGTAGGTTTTACTGTGTACTCGTAGTAGTGCACCAAGAACCCTGATCCCACGACCGACACGTGGGATGACGGTTCGACCGTTCGCGCTTCTCTCTCTCGATTTACAGTTCGCGCTTCGCGCTCACGGCGTCCGGCGGCTCCTGCGGAGGGCTGATTTTATTTCTGCACTTTGTGGGTGGGAGCAGGGTGCCAAATGGGATCAGAACTGGGTGGGATCAGGTTCGGGTGGGAGCAAGGTAACACCCTGCTCGTCGCAAACCGTGAATCGAGAGCGAGAAGCGCGAACCGTCGAACTGGCATC…	SJ01964	-3	Sja002065		>SJ02535.1 - Up_Stream_Len 1000	TAACGATGCCCACTTAATCGGGACAGCGGTGTGGATACAAGACTACGGATCTCTCATTCCACCGAGGTGTAGGGCTCACGGCCACGGCAGTACCGGGCATCCCACACAAACTCGTCGTTAAAGCGGGCTCGAGAGCAGGTACGTGTACTGCTGCTCTGGTTGCTGCAACCAAGTGCACCCAACATACGTCGCGGCGTGTATAACGGAGCACCAACAGAGTGACTGGTCGTACCCACAACGGACGCACAACTGTATAAGTCGTAACAAGTGAACACTTACACCCACCCCCACGCGAGTGATCAGCATACACGTCCTGGTAGGGTGGCATACATACGTCTCGTGTAGGCGAACAGATTGGATCACTCATAGCAGACCTCAGCAGTATGTATAAAGCCCCAG…	SJ02535	-142
	>SJ01252.1 + Up_Stream_Len 1000	TGATACGTATATATACGAAGGTTTCCTGGAAAACGCGACTGTTCGCCATGAAGCAAGCGTTAAATGACAGGTATCGTTTCATTGCAAGAAACAACTCCAGCGAACTTCTTGGCTTCGCGCGCAACGTTTGTTGGAGATAGACCGTGTACACTACAATGAGCTTCAAGTAAAAATCAGCTGTCCCTCACTTAAAAAAAAATGCCAAACATTTCGACCTCACCTTGGGGCGAATTTGTCGTGCTAAAGACAGCGCCTCACGCATACGACTACATCACAAGCGGAGGCTCGATTAATGATCTTAGAGAGAGAGAAAGAGCACTCGCCGTACCCTGCTTCTGGGGACGCAAATCACACAGTAATCAAACCCTCCTCGCAGTAGCCCGTTGACGTCCCAAGCAA…	SJ01252	-143	Sja007369		>SJ18233.1 - Up_Stream_Len 1000	TATTATTGTGTGGCAAATGACGCCCTTGTGCGGTCACTCCGATGCTTCGTGCCCCCCAACCCGCCCCCCTCCCCGACCAGATCGCCGTGTTCGAACGGAATAGCACCACGGGCTATCTGACCTTCGTAGAGTCAGTGAGCGTTTCAGACCATACAAGTGCCGTGTCGGGAAACATTGCCGGCTTGGCCATATCCGGCACCTCTGGGAGGCTGGTGGTCACCTTAGCGGGCGACGGCGTCAGTCCAGGAGGGATTGCTGTCTTTGACGTCCAGGTGGACCCACTACAAACGAAGGGGTTGTTTAGCACCCACACAAACACCTGTACATGAAAAAGAAACGTGTACCTGATTCTCGAAGTATAAATCAACGATAGTAGCAAGGACACTTCACTGGAGGCAC…	SJ18233	-338	Sja007704
	>SJ04086.1 + Up_Stream_Len 1000	CCGTACCGCACCGTAAAAAACCCTGGTATATGTATTGACACGAGTAATAGCCTTGCCTATGATATGTATGTATTTGTGTATTTGTCTACAACCTTTACGGCGGTGTAAATGCGTCAATAATATCTTCAACCGACGTCATTCCTAATCTCCTCACGGGCACGGGTACCTGGTACCATGCACGTCGGTATGTAGTGATGTATTTATACAGTATATCAACCAGCCGACGGCAATCCTAATTTATACACGGGTACTATGCACGGCGGCATGAATGTACGTATTCATATACCTTAACCCATTCAGAACTGAAAAAATAATATCCCACACTAATTCCAAGTAATTTGTTCCCAAATATGTGGGACCAGTTCTTAAGGGGTTAATACGTTTGCTTCCCGCACTTCG…	SJ04086	-751	Sja008580		>SJ09224.1 - Up_Stream_Len 1000	GAACGTGGAGGCGAACGATTTGTACCAGGTACAATGTACACGGTTTTGCCTCAAAAACAGCCCCAAATACGATCGGCTTCGTTTCCCAAGACCTGCTGCGCAAGAAACCTTCCCACGTTTGAATCGCATTCCTTACGCCCCCGACTGAGCGGAACCACAGCACGGATTACCACACGGTCAAGCCCACGACATCTACGCGATTGGTGCCTCGCAGTCTAGGCGCCGCTCTCCGGCCATTTTACAGCGTCCATCCATTCCCTTTCCAAGCACCCTGCCACTACCACCACCCCGACCACACTCCAAAGCACTGATGGACACACCTGCTCAGCCTCCCGGTAGTCCTGGAGTCCCATGGTGTCTGTCAGGCGGACCGACGCAGCAAGCAAAGAAAAACACGAA…	SJ09224	-508	Sja001324
	>SJ15234.1 - Up_Stream_Len 1000	GTGATGACATGGAGACGCGGGATAGGTTCGGCTTCTCGGGATGGGCCGTCCATCTAAGGTGTGTGCTGAACACAGCCGAGGGGGCGAGTGATGTGGGCGATGACAGGTTTGGGATTCGGGTCATGGGGGAGGCTGGTCGGCCCAGGTGGGGCGCTGTTCACTTGGTGGACTTCCTACCAAGGCTCCGCATGAGGATTGACGGCGCGGTCAGTGGGGGCGGTGGCCAACGGCTCCGCATAGAGCGGCTTTGGGAGGAAGTGTCGTCAGGGGCAGGGGTGGAGGACAATGAACGTGATGGGGGATGGCGACTAAGGGGTAGGCTGGTAATAGGGACCGGGGACGAGCCATGCGCTTACTGCGGACGGGCCATGGAAGAACTTGTTGACGGTCTGGGGGGCA…	SJ15234	-441			>SJ08920.1 + Up_Stream_Len 1000	GATCTTTGGGTGACGCATGCCACGGCGGTAGAGGTGGTTACTAGAGGAGATATATACCTCGCCCAAACAATGACTTTGGAGGGAATTTAAAGTGCTACCTGATGAACAATACCATAATAGCCTAAGTATGCAATACACAATATTGCATCACAACAACAGCAGTTAACGTCTGAAGAATAGGGGTTGAGGAGCCGGACCATTAAAAAAACATCCAGCCCAAAAGTGCTATTACAGCTCTTCTATCTTAGCACGCGTCGGGTGACGAAATTCTAGTCGGGAAGAAAAAACAGCCTCTACGATAGAGAGGTGCCTCATTTTTTTTCTGAGCTCCTCACTTAAGGAGCTCCGTACGCCAACGATTTTTGTTTTTTGGAAGAACATCAAAGTGCTACCCTATGA…	SJ08920	-700	Sja000295
	>SJ02971.1 + Up_Stream_Len 1000	GATGTGATGTTAGGTTACGTCGTTTGCCTTGATGTGAGGGTATAGATATCTACGGTACTCCTGTGACACAAAGCACACACGCACGCCGATCACACACACAGAAATGAAAAGTGCAAAAAGAAAAAGCAACGAACCCTCCAGCTGGGGGGGCGGGTGATCATTCGAGGAAAAGCCTGTTTTTTTCGTTGTTGCTGCCGATTGACACAATGAAATTACCAAAGGAACAATTCGCTCGACTTTTGCTTCTAACGATGTCGAGAGTAATTGGGTGTATGCCATCAAAATTTCCGGGCGCCCCCGTGTTAAGTGTAACGTACATCTCTGTAAATTGTTGTGGCAACGTTTGGCATGCTGCTCAACACATTCATTCCACGACAGTGCTGTTTGCGTTCTGTTTCC…	SJ02971	-671	Sja014484		>SJ21364.1 + Up_Stream_Len 1000	CGATAGATATTTTTCAACCTATAATTGTGACAGTTTTTTTGTTTGTTTGTTTGTCGTTTTCCTTCGTGCGTATGTTTTGTCGTTCTAATTGTCACCCACCCCCCATCCCATCCGACATTTCTACCTGTTTTCTTGTTTTCGTTCCCTACCCGTGCAGCAGTTTACGTACACGAATCCAATGCACACGGACGGCGAGGGGAAGCTGGCGTCCTCGCCCAACGAGTACGGCGACGACCTCGCTCAGCACTACGACGGGTGAGCCAGGGCCGGGTCCTTCCTTACCTTGCTTGCCTCGCCGCACCGCGCCGTGCCTTGCCCTGCCTTGCCTTGCCTTGCCTAGCCTTGGGAACGGAACGGAACGGAACGGAACGGAACGGAACGGAACGGAACGCTTGCCTT…	SJ21364	-166	Sja013185
	>SJ08800.1 - Up_Stream_Len 1000	GCACGTGGGGTATATCCGTATACCGGTCACGTCTAACAGCAGTGCTGCTGCTATGCAGTAGATGGGGCAACGGGGACGCCCAGAGCACGCGCCACAGGGCCCGGCCGAGAGACCCACACTTGCGCCGTAGCGTACACGCGGGCCCCCTGCGTGACCCGCGGCCGAGAGCGCGAGAAAAGACCCACATCCGGAAGAGAAATCGTGGCTGATGAAGTGCAATAAAAGTCTATTTGGTACATACACATCATAGACGAGACGACCAGCAGAGCTGGGCGGGTACAGGAGCTCCGGGGCAGGATCCCCGGCGCCATGTTTCCTCTCCAAGCACACCGCGGGCCAGCCTGCATCCTACCACAGCCTCGCGCTTTCGTGCCAAGCTGTTGCTGCTGCTGCAGAATT…	SJ08800	-132	Sja013104		>SJ10226.1 - Up_Stream_Len 1000	CTTGGTTCAGGATTCAGTCCGAAGTGATTCGACACGGACAGTGCCGCTCGGCGGCAGGCCTGAACGCAACCGGCCGGCGCGTGAAAGGCCAGCTTGCGCGGCCGTGGCGTGTACCGGGTTGAACGACTCCCGGCTTAGCGCCGGCGACGCGAGGCACAACGCCGGCGAAGGCGAGCAGCGCCACGGTGCCCGGCGCCGGGATGAAGTCCTCGGTCGGGATCAGGGTTCCGTCGAAGAACCCTTCAAGATCGGCGTCCATTGATCGAGGAAGCCGTCGCCGCCGTAATTGGTGGTGAGCCCGCCGTAGGAGTGTGCCCAGACGCCGAGATCGTTGCCGTAGCCCATGCCGAGCCAATCGACGGGCCCGAAGCGGCCTTCATAGACCGGCACGTGGCGTTT…	SJ10226	-108
	>SJ20972.1 - Up_Stream_Len 1000	CAAACAACAAACCCACCTTCTTCGCGTACACGGTGCAGCCGACCTCGAACAAGTTACCGTCTCCAATGTGCATCTCGTTCGGGTTCAAGTTCACAATAGTCGCTCCTTCCTCGACCACGCAGCCGCTGCCTATAGTGATAGGCCCGGCGCCTTCCGAGCACTGTATCTTGGCCCCTGGAAATATAACCGTGGTGGCCCCTATGGTGATGTCACCTGTGAGCACGGCTCCGTCGCAAACCAGCGCTCCCTTCGCTATCCTTACGGAAGAAGGCATCTATCTTCCTCTCAGCAAAAACAAGCAGCTCTGATTCGGACTGCTGTGCACTTAGAGATAGTAAGGTGTAGCGTTAGATCATGCAGAGTAGAGCCCACTGTCCAATGCTGCTGTGGTGTAGCTCT…	SJ20972	-26			>SJ05815.1 + Up_Stream_Len 1000	AGGTCTTGCCTGTCGTACCTCGTATATGGCATTGCATTGTCTGCTCTGCTTACTCCACTGCAGCGTAGTATCTCTGTGTCGTAGTTTTGTGACCACAGAACTGGTACCTCTCTAGGATGAAGAATCGGCACGGACACTGGGTGTGCTGGATGTCGACGGGTAGAAAGGAAGGTTTAATGTGTGAAGAACACACACACAGAGCAGTGCTTCATGGATACACCGCCGAGACCGCAGTTGTTGAGTAACTACAAACACTGCAACTACTATATGTGCTACGCGTATATATAAAATGTACTGCTGTATACCAGGCACCAGGTGTATCGTATATCGGCACATTACATGGAGTATGGAGTGTCGTACTGCTGTATTTACGTACGTACCGTACGTACACGCAGTCGA…	SJ05815	-386	Sja008183
	>SJ14810.1 - Up_Stream_Len 1000	TGTACTACTCGTACTGCTGTGTACCACAGACAGGCACGAAAATAAATGCTTCAAGTACACGTGTGTGCCCGTATACAGCAGTACACAGACAGGTGGTAGATGAAGTCTTCAGCAGCAGTAAGCCCCGCGAATAGAGGAGATAGAGTCTTCATCTACGACATACTCCCCAAGCTGGCGGCTTTCAACCCGGACGTGATTCTGGTCAGCGCTGACCGTGTACCTGGTACATATATACCTGGTACACGAAGCATCTCATGCCCATGTATGAACGGTATGCACCACGACCCACGACCCACGGCCCATCCATACGTATTCATCCGCAGCCAGCCTGACAGTCCAGTGCATTCGAATTGCGCGCACCTCCTCGTGAGGCTCTGCGTGCCTCTGTTTTTATCGTTG…	SJ14810	-55	Sja003204		>SJ04216.1 - Up_Stream_Len 1000	AGCGCGTGTACTCATGCCATGCATGGCCGTAGCCGTCGAGGCTGAGCACGTCGGGGTTTCACCGACCAGGCGCAGACGTTGCTTGCACAAAACGCGAGGCGCCGTGAGGTGTTAGACGAGTGGAATGATGAAGGGTGGGAGGGGGTGGGGGGGAGGCTGTACTCGTGCCATGCATGGCCGTAGTCGTATGACGATAGGCAAGACCCTCACATCCCTACAATGCAGGGACGGAGCACGTAAGGGTTTCCAACGACCAGACCAGGGGGGGGGGGGGGGGGGGGAGGTGTACTCATATCGTGCACGGCCGTAGTCGTATGACCATAGACCCCCTCATCCCTACAATGCCGGGACGGAGCACGTTGGGTTTTCACCAACCAGGCAGACATTGCTTGCACCAAG…	SJ04216	-5	Sja007429
	>SJ11187.1 - Up_Stream_Len 1000	ATCCAAGCGCGGAGCATACTCCCTTCGCCTACGTGCATATGCGCGTAGTCCGCAAGCGGCGTCAGCCCGCCGCGGCGAAGCCCCCCTTGTACAGCCTGTAATATTTCGAACGTGTTATGTATCACGCTACACAGCAACAGTGTATATACCATATACGATAATGCGCGATATGATAACACTTAGCGTGTACACGTACGTATACTACGATCATATACGTACATACTGCCTGCTGACGCTCAACACAAACACCTGTCTGTACTCGTACGTTTTGCATACAAGTATCACAAAGAAACGTATACGAGTGACAGGTATTGTCAACCTGGAACTCGCGCATCGGCACGCCAAGAAACCAGTGATGAGTTTGAACTCTATAGTTTAGGCATAAATAGCAATCACACC…	SJ11187	-187	Sja011713		>SJ03693.1 + Up_Stream_Len 1000	GGGCAGTACAATACCATGGCAGTATGGAGTGTGTTTCAGAAGCAAAAGTGTGATAGCTATAACTGCTGTTTGACTGGTATCTTTAAAATGTAAACATACGGCTGATAACGGTGTCGTAGTATTAAGAGTACGAAGTAATATCGTATCGAGTATGTCTGTCTGGTATATGTATAGTTAGATCCGCGCGGGTTGTAAGGCTTTTCTGTGAATGTATACGGTTTGTACGCTTGCCCTTGCTTCAAACCTGTCACAACATTATGCCTTAACGTTGCCAGCTTACGCGTAGTAGTTGTCGCGTTAGCTGTAGAAGGGTTGATCACCCGTCGTAAGCGAAGCAAGAACGGTTGATGTTGTTGCGGCGCGGCAAAGGAGTAATGAACCTTTGTTGCGACCTATCAA…	SJ03693	-433	Sja000237
	>SJ00293.1 - Up_Stream_Len 1000	TACCCCAGTGGCCACCTGTGTACTAGTATTAATACGACTTTTACTGCTCTCTGTATATACCACCAGTCTTCTATTGAATATCTGTGGTACTACGAGTATGTACTCGTACCTCATCATATTGCACGGCACGCGGCACGGCACGCGCAGTACAAAGAAAGATAGTATGCGACGAGTAGTATTGTAACACACTTCCTCTGCTCTGTACTGGTGCACAACAAGAACATTTCAGAGCCTTTCGCTGTGTGTTGAGATCTACTGCACAGTAGTTACTTGCCAGAATTCGTGACTTTGAAGGCCCACAGGGCCCAGAGCACGCGTCACGGGTCTCTCGGCCGAGGCTCGCACTTGCGTCGTGGTGTACACGCGCCCCCCTCCCCTGCGTGCGTGCCACGCAGCTGA…	SJ00293	-358	Sja009513		>SJ01319.1 + Up_Stream_Len 1000	GAGCCAGGACGAAGGCCGCCACCAAGTGCAAGGGGGAAGGGGAGTTGACGTCGAAGCAGCGTGCACCTATTGCGGTCAGGTTTTGGAATACTCTGCTGGAGAGTCGGGGGGCAGCCACGTGCGAGTGCCAATCCCGTGCGTTCACGGGGGGTCTGTACATGCACGCTGCATGCTGGACCGGGCGGGCCACATCGCGAGAGGGCATGCCGACCCGAGGTCCTGCATAGTGTGCCAGTCGTCGTGGCCGGAAGGGAGCAGGCCTCTCCACCCAGCAGAACTTGCTAGAGGGCTGCTCATGTCCGAGCAGGGGGGGGAGGTGGGCGGCGGTGAGTGGTGCCTTGCAGTTCGCCTCCCTACTTGAGCGGGATGACCTCGGCACGGGGTCGGCCAGTTACGTGA…	SJ01319	-986	Sja009380
	>SJ01159.1 - Up_Stream_Len 1000	AAAGCGTCGGAGCTACGCCACGGCCTCTACGTACGAGCCAGATTGAGACGCCTGTCTTCGGGAGTCCCGAATTCAGTTTTGGGCGGTAAGCCAGCGCCAAGGTGAAGCCGGAGGAACAGGCAGTGGTACATAAGGGGAGCTGCCTTGCCAGGGACTTGAGAGGTTTATGACCTCCTTGGCCACAAGGCGTAAGAAGAGAGAGGCTACCCGGAATACGAGCGATCCAAGCCGAGAAAAGAGCGCACAACGAATAAAAAGACCACCAAGAAGTACAACGGGACGGTGAGGGTCGGCAAGAAGGCGAATCGGCGAGTGGTAAGAAACAGGAGAAATTGCGGACGAGTGCGCGATATGTGCCGGATGACTGTCCTGGACTGCTTGTTTGTTGTTTTTTGTTTT…	SJ01159	-616	Sja006345		>SJ02971.1 + Up_Stream_Len 1000	GATGTGATGTTAGGTTACGTCGTTTGCCTTGATGTGAGGGTATAGATATCTACGGTACTCCTGTGACACAAAGCACACACGCACGCCGATCACACACACAGAAATGAAAAGTGCAAAAAGAAAAAGCAACGAACCCTCCAGCTGGGGGGGCGGGTGATCATTCGAGGAAAAGCCTGTTTTTTTCGTTGTTGCTGCCGATTGACACAATGAAATTACCAAAGGAACAATTCGCTCGACTTTTGCTTCTAACGATGTCGAGAGTAATTGGGTGTATGCCATCAAAATTTCCGGGCGCCCCCGTGTTAAGTGTAACGTACATCTCTGTAAATTGTTGTGGCAACGTTTGGCATGCTGCTCAACACATTCATTCCACGACAGTGCTGTTTGCGTTCTGTTTCC…	SJ02971	-630	Sja014484
	>SJ05979.1 - Up_Stream_Len 1000	GCTGCAAGGAGCAAGCCTTATGCCAATGTACGTGTGTCACACATGTGGGACAAGATTATTAGCACAGGAGTGGCGGGGGGTACTCATGGCATGCATGGCCGTAGTCGTATGATCGTAGACACTCCGGGGCGAGAACAGTTATAGTGCAACATGGCGACGCCTCCGCCACACGCCCTCAAGTTCGTGCGTTAACCCGTTGCCTTTCCACAAGTATGCACTTGTGTCCTCGCGTAGGGCACACTTCGGTATGCCTAGATGAAGCAGAGTACACGTCTCCCACCCGCCAAAGTGAGCTAGGTCATACAACTCCACGGGGGTCTCTATCTGCCCTGATACATCTACACGATGAAATGGCAAGCGGTGATGATGTGTCCGATGTTGGCTCCATCTTGACCCCTT…	SJ05979	-266	Sja003605		>SJ10466.1 + Up_Stream_Len 1000	TATAGGCGGCACGGAATGCGGGCGGTCGAAGTAGATTTCCGAAGCGGGTGATATAACCTGACAATACCCCCCCCCCCCCCCCCCCCCCCCCCTTCCCGTCTTCCCGCGCTCTCTCACGGCGCTACTTATGGTATTCTATTTTCCATACGTTCCCCAATCGGGGCCCTTCGATACCCACGGGCGCGTCGCCTTCACCTAGCGATACGAGGAAGGGGCGCTGGGCATACTCCCGTATGGCGCAACGCGGGCGTCTGACTTTATTCCGCGAGTTATCTGCCCCGAGTACCAGGGAATAAACTTGGGTTCGTATTCGTACTGTCAGTCATGCAAGCATCCCGCGTACAGGGCCCCCCCGGTGCCTCGAACCGACGAGGCGCCGGTCGGAATCGTGGACAGTAA…	SJ10466	-498
	>SJ21925.1 + Up_Stream_Len 1000	GACTGCTGAAGAGGGGTTTATAGCGTATGATAGTTGGCTGAACTGTTGATGCACGTACACGGATAATGAGGAGGGGGAAATACGGAAAGAGACAGCAAGACAGGTACTCGTACTGCTGTAGTACCAGGTGTTGTTTTGCCAACCCTCGACTTTTGTCACAGAGAAGATACGAACTGACTGCATCAATCGGCTAACCTTCAGTTTGGGGAGTTCCGCCCGTGAGTCATGCGGGTACCGCGGGCTGCCAAGCACGCCGATGTACATACATAGGGTACGTGGGTACGCGGATACGCGTGTACGGCAATCTACGTATCGTACGTCAAAGACAGCTGATGCCGAGTGTGTAGATAGTAGATAGATAGGTGGTACGTGTAGATTTTCGCCTCCTTTTGTTTTGCA…	SJ21925	-293	Sja013280		>SJ02374.1 + Up_Stream_Len 1000	GCTGCACCAATATGTACACACCAATCTAACTACGACCACCTCAGCAGCAGTGCATAATAGGTTTGGAGATTTCATATTATTGCGGTATGTATGATATGTATGCGCGAAGCCGGCGGTGTACGTACGAGTTGTACGGTGTACGTAGTATGTGAAAACCGTGCCTCTCGCACGTACATCATACATATACAGTTGTAACACTGAGTACACGCCGTTTTCACAATCCTGACGGCGAGGATGATATCATATCATACCATATCATACCATATCATATCATATCATACCATATCATATCATATCATAGCATGTAGTATCATATCGTATACTATCATAATCATATAATATCTCGTCCGTACGCCGGCTGGCTGAAAAAGCCGTACACGTCGGTTACACTCACAACTG…	SJ02374	-202	Sja002801
	>SJ18090.1 - Up_Stream_Len 1000	ACGTGCATCTCCGCCCTGAGGGAGGTCTTCGTCACCATCCTGAGGCACTGCGATGTTGGCGACCCCCTTTCGTTGCGGCTGAGTCACCGCGACAGCCTCGCCGAGGACTTCCTTCACGAAAACCGTGCTACGGACCGCTCTCGCGAGATGTGCGACGAGTTCCACAACTCCGCCCTTCTTTACATCGATCGCTGCCTTCTTGCCGTGGGGTCCAGCGTTGTGGCCTACGTCCTTCCACCGCCTGTCGACCCTGCCTCGCGCGACCTGCCGTACGAGATCGTTGAGGAGCTGGTTGGGCACAAGCACGACGAGCTCCGGTGAGTGCAGGACGAGAGTATTGGCCAGTTTAACACTGAGCAACGTGCTGCGATCGACGGCATCATGGCTGCCCACGCGGCC…	SJ18090	-858			>SJ14810.1 - Up_Stream_Len 1000	TGTACTACTCGTACTGCTGTGTACCACAGACAGGCACGAAAATAAATGCTTCAAGTACACGTGTGTGCCCGTATACAGCAGTACACAGACAGGTGGTAGATGAAGTCTTCAGCAGCAGTAAGCCCCGCGAATAGAGGAGATAGAGTCTTCATCTACGACATACTCCCCAAGCTGGCGGCTTTCAACCCGGACGTGATTCTGGTCAGCGCTGACCGTGTACCTGGTACATATATACCTGGTACACGAAGCATCTCATGCCCATGTATGAACGGTATGCACCACGACCCACGACCCACGGCCCATCCATACGTATTCATCCGCAGCCAGCCTGACAGTCCAGTGCATTCGAATTGCGCGCACCTCCTCGTGAGGCTCTGCGTGCCTCTGTTTTTATCGTTG…	SJ14810	-214	Sja003204
	>SJ07395.1 - Up_Stream_Len 1000	ATTATTCTATAGCTAGGCAGGTAATACCCTCACAGGTATCAAATAAACCATCAGATACCGGATAACAACAAGAGCGACCAATAAAAGGTTAACCAGAAAGATGTCTTATCTGTCCTTGTAACCAGTTGATATCAAAACGTGGACGCGTACTCCGCAAATCCAGTACAAACGAGATGTCCTTTGTACCGGGGCGATATGTGTAACTGAGGATATGCTATTACATGCACGATTCCTCGCTGTAGCGAAATCGAACATCGAATACAGGAAGCCTATTCGGGATGTGGACTGTAGGGACTGTTGCAACGCCGCCTTATGTCGAAATACTACGTAACACCGGTACGCGATGCACCTACAGTATGTAAATGTCAAACATCAGTAGTACAAGTTTGCTCCAGCTTT…	SJ07395	-863	Sja011288		>SJ11187.1 - Up_Stream_Len 1000	ATCCAAGCGCGGAGCATACTCCCTTCGCCTACGTGCATATGCGCGTAGTCCGCAAGCGGCGTCAGCCCGCCGCGGCGAAGCCCCCCTTGTACAGCCTGTAATATTTCGAACGTGTTATGTATCACGCTACACAGCAACAGTGTATATACCATATACGATAATGCGCGATATGATAACACTTAGCGTGTACACGTACGTATACTACGATCATATACGTACATACTGCCTGCTGACGCTCAACACAAACACCTGTCTGTACTCGTACGTTTTGCATACAAGTATCACAAAGAAACGTATACGAGTGACAGGTATTGTCAACCTGGAACTCGCGCATCGGCACGCCAAGAAACCAGTGATGAGTTTGAACTCTATAGTTTAGGCATAAATAGCAATCACACC…	SJ11187	-184	Sja011713
	>SJ08929.1 - Up_Stream_Len 1000	GTTTCCATGACCATTGTGGACATGCTGCCCCCCTTGTCAGTTCCTATCTTCCTCCCATTTGCGCTACCTACTTAACCTCCCAAATCTCACATTTGCACTTCCCACTTACGTGCATTAAGTGCAAGTTGTATGTGACTCCTGGATTAGGTTTTAGACTGCTGTGGTACGCTGTCGCTCTCCACAAAGTCGTTTTATTTTCTTTTACAGAGAGAACGCCCCACATACACACATTCTTCATGGCGGAATGAACCCATGACGGCTATCGGTTATACTCCCATGAATAAAATGGGTGCAAGCAGAAACAAGCAGACTTCAGGGATTTGGAAGCATTGCGTGGAGTTCGAGCCAGCTGTGGACAAGAAAAATAACGTACATTATTTTTGTAGATTTTTAAGCCAG…	SJ08929	-442	Sja009572		>SJ13332.1 + Up_Stream_Len 1000	AGCAGGTGGGCGAGCCGAAGGAGTCGGTGCCGAAGCGTCGAACTCGCGGGTGGGACTGCGCGGGGACGGAGTCCCAGTCTGAGCCCTGGGTGACTGCACCCACGCGTGTCGGAACTCGGAGAACCAGACGGAGACGACGTCGCCGGCGGGCTGGAGGTCGAAGGTGTGCGAGACGGAGTAGGAGTTTTGTTGGAATGACTGCGCGGTGGCCGTCGCGGTGCACCCTGCGAGGGTGAGGGCGACGATGGCTCGGGGTGTCGTGGTCTGGTGTTCATTGGGGGAGCCCCCTTTCGAATGGGCACGCGGGCGGGCCGACGGTCGGTCCGGATCGCGGCCGCGTGCCGCACAAGGGGTGAGCGCGAGGCGGGCGGGGGTCACGGGGATTCTTGGGAAATGGTG…	SJ13332	-492
	>SJ10658.1 + Up_Stream_Len 1000	ACTTTCTCGCTTCAGCCACATGACTGCCGGCATCGCCGCTGCCGCCGCCGCCGCGCCATAGACGCGGCAGAGGCACATCGCGGGCTCCCTGTCGCGAAATATCCCTTGTTCGGTTATTAGAGTTCCGCGGTATATTATACATGCTCGCAGTCAGCATCTCCCGCACCCGTGGACCGTGCCGGTTCCTGTACGTACGATACATACGTGACGTTCTATGTATCGTTTTAGCCCCTCGCCGACTTGAGCCGCCCTTGCAAGGCGTGTAAAATGAACGTATTATATAATACGATACATTATATATAAGACATTATATACGGTGTGACCTGCATGTGGTTCCAGTAATATGACGAGAAGTTTTGTTGTGGGATAAAACGCTACAAAACCTATTCCTGACCCTAA…	SJ10658	-982	Sja003903		>SJ05792.1 + Up_Stream_Len 1000	TGCGACGCTCATGCTTCGTTGTATGAAGTCTACTCTAACACTATTTAATAGTGCAGCGAAAACGAAGCACAACGTTTTCTTACTCGAAAATAAGGTTGTATCTGGTAGGTATGATACCAGGTATCTTTGTGCTTTCAAGATGTTGAACCGTACGGTAATCCTGCTGCACAAAACAGCGGCGTCGGCTCAAAGGTTGTAGGAAGGTTTCGGCCCAGAGACCTCGATGTCGTCGGGGTGGCTAGCACCCATGCTTACGGGCGCTGCTCCCGAAGCAAAGGTTGCGACCACCGCCGTAGCCGCTTAAATCTGCCAGCACGGGGGTGGAAGTCGTGGGGGTCGATCGGGACGAGAAAGATACGACGTGTTGAATTGCTGTTTGAATAAACGACGCCGACAGAA…	SJ05792	-822	Sja009432
	>SJ02606.1 - Up_Stream_Len 1000	ACTCTTCCTCAAGACCTTACATCTACGGCAGTGGGTGTTCGTCTTTCTAGGGTCATACCTCCATATGCCCCGAGAAGCGGCCTCTGGATTGAAACAGTGACGAGGTGCGGTTGTTGTTGTGCGAGAACGCGGCAAGACGGCAACAAATCCTAGCACTGTTTTTGTAGTATTTTTGGTACATACTCGTAGCAAGCGGTTCAATGCGCGAGAAGCAGTAGACTGCTGAGGAGACATACCTATTTCCCGCTGCTCTTCCTCGTGACGCGACGCACGAGGCAGTTAGCTGGTGGTGCGATGCGGGACTTTCTTCCGTCGGCGTCGGCCGAACTGGCAGGAAGAGAGACGTTCTGCTCTCTTTCATAGCTCTGCCGACGGCATCATGTTTTTTTTTCTTGTTTC…	SJ02606	-751	Sja001658		>SJ04411.1 + Up_Stream_Len 1000	AAATGTAAAAAAAAAAAACCGCATCGCGATCCGGTGTTAAAATTGACTGGAAGGTGAGAAAAGTCTGATTGATTCGTGTCCACAGTCCACAGCGTTTGGCGTGTTTTGATTGGGCAGAATCACTTGCCGCCGAACGCGTCACACACGACCTCAAAAAGACTCAAGTCAAGCTATCACGAACGTACACGACAGACAACAGCGGTACTTTAATGCGTTTCCGACACGCACTCCAGCTGACACGAGCAGCCACAGTATTACAGATGGCATGGTGCCAGCGTGCCAAGCATGACGTCGTACGTAGCGGCCGAGCCCCGTGCGTGTGCTTGCCTGCTTTCTCCAACAGAAGATGCAACGGAAACAAGTTACCCTTTCTTTCGTGTGGATTGCACATGGGACACA…	SJ04411	-182
	>SJ01324.1 - Up_Stream_Len 1000	CCGGAGGTCGACGATCTCAGGACAACCATCACTTGTGACCATGACCACAGAGAGTGGGTACACGCCGGCTGCATGCTGCATCGTGCGGAACGCCTCGCATGTGGGCACACAGACCCGCGGCCCTGCGTCGAGTGTGGCTCTGAATGGCCAATAAGAACCCGACCTCCCCATCCGGTAGAGTTAGCGGAGAATCTACCTAGACCACGGCCGGGGGGAAGGTAGCCGGCAGTGGGAGGTGCCCTGCAGTTCGCCGAACTTCTTGAGGAGGAGGTCCCCCGGCTGGTACCGGCCAGTTATTTGACGACTGGTCATCACCACACGTTCGAGCATATCGTGAGGACCAATGGAAGGAGCCCAACCTCTTCGTTTCTGTTGTGCTCTATGTTCAGCGATGCCCTG…	SJ01324	-58	Sja009380		>SJ21599.1 + Up_Stream_Len 1000	CTTGATTCTAGAGAGTGTGTGGCAAAACAAAACATGAAAAAAATATATCATCGAAACCCAGGAGGGGGGGGAGGGGGGAGGAAATTGGGAACACAAAATAAACAAAATTTTGGGAAGGTTCAACTTGCACAGAAATAGCCACACACACAAACGTGGTCGAGTAAAATTCGTATGATATGTGAAGTAGCCCAGCCTGCAATTTACAACCTCAAGCACACAACGAGACGACGACAAGCACAAGGCACCAGCGATAGCACTCCGCACGGCAATCCCTCACGACAGGGATAAGAGAAGGGCGTCGGTCCGGCACCCGAGATAAAAACAGAAGGTGCGAAAGCAGAGCTACTCGTGTATGTACCAGGTAGTTTGGTCTGTGATCTTTTGCGAGAGAGGTCCCAC…	SJ21599	-417	Sja006871
	>SJ10471.1 - Up_Stream_Len 1000	GGTATACCGGTAGGTGCGTACGGTAATTTGCGGAGTTATTGCTGGGCTACCGTATTTGACGTAAGATAAGCCACACTTGTCTTAGATACCACCCCCGGTGATAAAAAAGCACTGCCTGTCGCGGTTGTCACCCGGGTATATACGTTAGATACCACTCCACTCCCCTGGGCCGGTACAGGCCTTCCAATCAATACAAAAAAATAATGTCACTCGAGGCCGGTACCGGTATACCTGGTACACGTTTTGTTTTTCTATTTTTGCATCGCACGCCGGTCGCCCCGGTAGCCTATTAAATACCTGGTAGAAGTTAGCCTCGAATGCCACTATAGCGTTGGGTCGAGGGTTCAAATTTTGAGATGGCTCCCGGATTCAAAAATTGGAACCGGGACCAGTACCGCC…	SJ10471	-235	Sja004410		>SJ13358.1 - Up_Stream_Len 1000	GCACCAAAGAGCCCATCGCAGGGTGGTGGACTTTTTGATTAGCTGTGAGGCTGGAGCTAGAGCAGAATTACGAAATGTCCTATGGGAAAAAATACAGTGGTAGAGGTTCTTCCAGACGTTAGGCTGAAATACATAGAGCCAGAATCGAAGTTTTTTTGTGGGGAGAGCAACACAGGTGCAGAGTAGTACTGACAAAACAGAACAAAGTAACCCCGGCCTCCTGGTGACCATACCCTGGAGCCGGGGCCTGGGGCCCAAAATTCAAATATTAAAATTCGAATAAGTCGAACTTCTGTCTTGCAAATTGGTCGGCAGTGAATCGTGTACACCTGCTACGCTTTTGACACCGAGATAGGGCAAGTTTCTGCTAGCTATGTAGTAGGTCTGTAGTGCGAGGGT…	SJ13358	-321	Sja012840
	>SJ20166.1 - Up_Stream_Len 1000	TCGACGAGTGTCATTATCTAACAGAGGGTAAGGGACCTGGTCTACTTACAATTATGATGGGAGGACTGGAGGACGACATTTCATATTTTCACCTTCAAAAAGTAAATTAATTGTTGATGGATCACACCGTGGAGTCACGTGGGGATTGGACTTAGTTCGTTGCAAGGACCCCTCCCGACCGGAAATAAACCGTACATGGGCACAGCGGCACAGCCCTGCCCCCCATCAAGACGGAGACCGCCCGAACTTTGTGGTACACGTAAGGTGCACCACAACAAAAAACGCGCGCTTCGAACAACACGCGGACGCGCGGGCCCAAAAGAGAGAACGACATGTGTCTGCTGTCTTGTCCGATCACGATGCTCTCCATCTTTCGACACAATACAATTTTTGGGAGAA…	SJ20166	-254	Sja003293		>SJ03405.1 + Up_Stream_Len 1000	ACTATTAGATGCATCTCTTGGCTGGCGGAGACTATCATGTGTGAGTCAACACAACACAACACACACAAGAGAAACCATGCCAACTATCGCTGCTGTACCGGTACGTAATGGTCTCAGCTCGAATTATCTGAGGCTCAGAGTCTGTCTGGGTACACGCTCTTTCAAGCTGGCGATTCAAGGCAAAGGGTCTATGTGTTCGACAGACTCATGTCCAGTTTTGGAATGCGATGGGTATATTACTGTGACAAACCCAGTTCGTGCCTCGAAGGCACACACGCTCTCGCACCACATAGCTAAACAACCTCACTCAGCGACCAGTGACCAGGCAGTCGAGAAGACAGAGCACTCGTACGTAGCTCATTCTCTCTGTGCCGCGGTTGCCACGCGCTGACGCATTCA…	SJ03405	-150	Sja014871
	>SJ19948.1 - Up_Stream_Len 1000	AAAATCCAAGGGTTTTCAAAGCAGGCGTTTTCCACCAGGAAAAAAACAATTTTTCATTACCGCGAAAAAAAGAGAAAACCTTGTATTATACGTATGATACCGGTTCCGTTACCGGTAATTACCGATTTACCGGCAATTACCGCTGTGTACCGGCATCATCGTACATCCCTGGATGAAAACGACTTGCTGGAGCCGACATACATGCTCGCGTCATGCGTCATAAGCGCACCTCTTCGAGTTGCCGCAGGTACCAATGTAAATCCTTCTTGTGGTAGTTCAGATCCATCACCGGGTACCCCACAATCTGCCCTGGCCCATGCCAAGTAACCTCGCCCCCCCGCTCCGTCCGGCGCACTTCGTGCCGACAGGCAGGGTCCGAAGGATCGAATCGCAAGTGGT…	SJ19948	-425			>SJ17168.1 - Up_Stream_Len 1000	ATCAGAGATTGGGGCAAAGCAAACACAGAGTGGATTATTGTCTCGCAGCACAGGCATTGAAGTAGCCTGTATCAACGGTTTCCTAGCAACGGTTACCGCCATCATATACGGTACAAAACCGTAATACCCCAATCAGTTGTTCTTGCACTACAACAAGCTCAACACGGACTCTCCCAAACCCGTGTACAGGTGTAGGCGGAGCCATCAAACTGTAGCAATCTCGACGTGCGTTGACCAGAGAAAACGTGACTGAAGTCTTCTCGCGATATAGAAGCCAGGCACAATCCGTAGTGGGGAAGGGGTACGAGGCATCACTATGTTATCACGGAACTGAGTTACAACTAGGAGGGAGAGATAAAAGAAGGCTCACGATACTAAGTGGGAAGAAAAATGTAAAAC…	SJ17168	-181	Sja004649
	>SJ00173.1 - Up_Stream_Len 1000	GCACTGTGGCCCGCAGCGACCGTCGACATCAGACATCAATCAGACAAACGATGGGAGGCGCATCTTACCACATTATGTATGCGGTATGTCGCCAACGACAAAGGCAACAACCTCAGTGCTCTCACCTGCGGCTGGTGGGAAGGGTTGAACTCCGCCTTCGGGATGGAGGACCGCTGACGAGAGGTGGACAGGGGCATCTCCTGCCCGGGCACCACTTCCTGCCCGTACACGTACTCGTTGGTGAGGGCGTTGTAACCTTCTTCTGCACCCGCCTCCGCCAACCCTCCTCCCGCCAATCCCGCCCCTGATAACCCCGCAAGACCGTTTCCTGAGGAGGGGGCTACTGCTGCTGCTGACGATGATGAATCATGCTGCACAGGACACCCCGACGATGAGGCG…	SJ00173	-225	Sja013673		>SJ03721.1 + Up_Stream_Len 1000	GGTTTCGTGCTGTTGTTCCTGTTGATGTTGGTGTTGTTGTTGTTGTTGTTGTTGTTGTTGTTGCTGCTGCTGCTGCTGTGATTGAGGAGGAGGAGGAGGAGGAAGGGGGACGGGGGGGGAGAAGCTGGCGACGCCCCTCCAGCTGCCCGCCATGCCCCCGACCTTGTAGTTGATGCTCTTTTCAAGCTCCCAGTGGCCGCGAAGGTATCGGTACACGTCCGCGGCGGTGTCAAGGTCGAGGTCGACCATGCCTTCGGCTTCTTCGTCGGCCCGATTGGGCGCTACTTCGACGCTCTCGTCGTCGTCGTTGTGGTGGTGCCTTGCCGAGGCCATTCTAGCGAACGCCGGAGGGAGGTTTAGGCCTCGAATCGCGGGTGCGGCGGAATTTCGCGCTGGAGA…	SJ03721	-211	Sja011488
	>SJ09606.1 + Up_Stream_Len 1000	GCGCTTCCGTGTTAGACCAGAACGATTGGGGCACTTCTCGGTTCGCGAGGAGATGGTCTTTCAACAAAGCGATCTCAGCTGCATTTGAAAGGTAGCCCTTATCGACATGGCTTTTCAACCTCCTCAGAGCACCTACTGATACCTCCGAAAGGACCATGTGAGCCCCTGTGAACTGGGCCACCCTCTCTATCCAAGGGTTTAATGATGGTGATGCGAGCCGCGCTGTAGGGTGTCCAAGCTCTACGACTGGTGTAGTACAACAAATATCAAATGGATGCCCCGCATTGTCGTGATGGGGTTTCGATAAACTTTTGCAGCTTTGGTTACCTGGGAGGAAGGGGGTGGAATTCAGCCTGCTTTCTGATGAAATTCAGGTGATCGCCATGTAGGAAGGAGAGA…	SJ09606	-902	Sja004331		>SJ22234.1 + Up_Stream_Len 1000	AATAGTGAGCCCAAGAGAACTTTTCGACGACGACGATGTTGTCGTTGTTGTTGAAGAGATTCCGTCTCCGCATCGCAGGAGTGGGGCAACCCGCCCCCCCCCTCGAACCATGCGGTACACGAGAACACCCTCGGCACCACGAGGGTGTCGGGGCGGAGGAGGGTGCGACGGGTGGAGCAACAAAGGGGGGGCTTTGTTGCCTTTGAGCCCTCAGGTATCCTTTGTACGACCTTGGCCAAACCCCGAGAAATTTCGAAACTTCGATCCACAGCAGGAATCCGCGCGCAAAACAAAGCTATACGGACGCAAGCAACGTTCCCTGACCCCGAACGCAGCAGGCAAGGAGACACACGCGCGCACAAGGAACCCGACACCGCACCACGCACACTCACAGTATGT…	SJ22234	-115	Sja008951
	>SJ10930.1 - Up_Stream_Len 1000	ACAAGGCCGAGCAACGGTTTGATCGGCGAGGCGAGCCAGGTCATGGACCTCGTGGCAGGATCGGATGCATAAGTAGGAGGATGCGCTGTGGGCTGGGGTTGCGCTTTTTCATGCGAGCGAGCAGGGCGGCGTCAACTATGACGAGTGGGTCACCTATTCGAAGAGCGTGCGCTTGAGGAGCGGTATCCGGCATCAACGGCATCGGGGTGATTCATGGATTGCCCCGACGAGATCGAGGCGTACCTCGCTGAGCAACGGAGCGACGCCCGACTTTGAGATCCATCCGCGCGCACGAGAGGACCAGTTCTGGCCATCACATACATCGAACCGGTAGAAGCGAACGCGCGCGGCCGTCGGGCTCGACATGGCGCACGAAGCGAACCGGTTCGCAGCGGCAAA…	SJ10930	-702			>SJ08684.1 + Up_Stream_Len 1000	CCGGGTGGTCAGCCACCAGGCAGCGGCTGTCGAGCGAGAAGTACATCAGCCTAAGAGGCCGCATGTGGCCATTGTAGTCTCCATAGAGCACCTCCTCCATCGCTGTCGCAGCACTTTTGAGCGCGTTTGGGCACCGATTTCAGAATTCTGGCAATGGGTTTCACACAAATTTGGCGGCGTTACTATGTCGGGACCATGCTGTATGTATCCAAACCGAAAAAAAAACTGCACCCCAGAACCTCAACTACTCCAATCCGTCCGCCTCGCTACTCGTAACGCTGGGACGATGCCGTCAGGTGGCAGACCTAGCGAAGGTGGTTGAAGGACTGCGGGGGGTACCCTAGCATTGCTGCAAAGTCATCGGCATACCGGTACCCTCGTGTCGGGGACAAACTCATT…	SJ08684	-591	Sja014242
	>SJ04277.1 - Up_Stream_Len 1000	ATTTGTTACTATTGTGTTGCTTGCGGAATTCAGAACGATTCAGAGGATGAGTGAACTTTGACCATCATCCGGACTAAAAAAACGTACGAGCCCGCGGTGGCGGTAGTAATATCAATAGCGTACTCTGTTGTCAGTATTGTATTGCTAGTGTTTTACTATGTCTTATACTGTGCATACTGTAGTATTTACTACCGGTATATCTTACTGTACTCGCTACGTACGGTATAATAGTGCTGCTGTGCTGCAGTGTTAATGCCGTACACGTACCAGTCAGTATGTTGTTGAAGTACGTATTATACTCGTGTAAGTATGTTGTTTTGTTTTGCTTCTTGTCCTTTTGTTGTGCCTTTTGTTGTGCCTTTTGTTGTGTTGTTCTTGTTATTGTGTTTTGTGTTCGGT…	SJ04277	-258			>SJ02744.1 + Up_Stream_Len 1000	CCAACGTGCTCCGTCCTGGCATTGTAGGGATGCGAGGGTCTATGGTCATACGACTACGGCCGTGCACGACATGAGTACACCCCCCCCGCCCCCCGTCCCCTGTTCCGTCTCGGCATTGTAGGGATACGAAGTTCTGTTCATACGACTACGGCCATGCATGGCATGAGCACCGACGGCAGTGCAGTAGTGACGGTGATGCAGCAGATATATTCGGCAGCTAGCGCTGAGCGGAGGTTCGGGTAGAGAAAAAAAAACAAATAGACTAAATATCTCAAAAGCACAGGCGTCGGTACTGCCTGCCCTGACGGGTTTGTTTCGTTTCCGATACAGTGCAGTATAAAACCCAAGTATCTTATTGGGTCGTTCTTGCAATTCAAAGACTTGTCAAGAGTATTATTG…	SJ02744	-537	Sja014539
	>SJ20701.1 - Up_Stream_Len 1000	ATGATGTGTCTGCCACTGACGCAGTTTGCATGTTATATACCGACGCGAGTCGGCGAGGGGGGTATGTAGGAGCTAGCGCTGAAAACATATACAATAGCGGCGGGTCCATTCTAACCGGTAGCCGCTCGCTTGAGAAGCTCAGCCGGTTTACAAAATATTACCTCAGAAGGCGAAAGCTAACTGCAAAAACAACACCTACTACCGTGGAACGCGTCCGTACACGGGGAGGTAGACTAGTTGTCAGAACGGCGGTGCGCGTGTGGAGGTGAAGGGGTATGTGGAAGCCAATTGTACTGACTTTGATCCCGCGCCTTCCCTTGCCCCCATCGCGACACAGCAGGGAGAGATGTCTTGAAACCAGGCGCGTCGTGCTAGAGTACTGTTTGTTTGTGTTCCCAA…	SJ20701	-217	Sja002149		>SJ09356.1 - Up_Stream_Len 1000	CGGATGTGACGCGCGTGACCTGTTCACACCTCTCCTTCGCGGCTACTCGTGTACCCAAGTCGTCAAGTGCCCTCTGCTCTCTAAACCCTGACACCTCCGTGGTTCGCATGTAGAAGCAGAGCACTACGTAGGAGCCCATTCGCTCAAGATCCCATTCTCACGACCCAGCATCACAAAAGGAAGGAGCACCCGGGAGGCATAATAATCCTTTGTGACCAGCATCACATCGCGACATCGAGACTCTCCCGCTACGAAACAACATCGAGAGCAAACAGCATCTTTGCACGTCGAGCACATCATCATCGCGAGAGATATCGCATCACATCAGATTATTCCCAGACACAGCAGCAGCAGCTGCTACATCAAGGCTACCTACCCCCTACGATACGTGAGAGCATG…	SJ09356	-48	Sja007268
	>SJ08786.1 + Up_Stream_Len 1000	CCTGGAATCCATCACTATACCCGTAATATATCACACGCTTTCGGGTGGTTTGACCCTCTCATCGCTAACAAAAAGCACCCCACACTAATTCCAAGTATTTTTCCCCACAATATGGTGGGTGTATATAATTAATTGGAGGTTTTCAATGATCCGTTTGTTGTCCCAGAAAGCGTGCGTAGCAACAGTTCTTGAGGGGTTAAGCACTTTCAACCCTGCACTTTTTTGTATCCTACACTAATTCCAAGTAGTTTCTCCTCGATTCCTTAAATTAGTGGGTTTAGTCAAGAATGGGCTACACTTTTAAACGATCCGTTTGTGGCAGTTGTGCATCCGGGGCACATAAACCATTCTATGGTAAATATTTCAGATGGAAATTACCCAATACAGTACGTGCGAATA…	SJ08786	-828	Sja014180		>SJ21925.1 + Up_Stream_Len 1000	GACTGCTGAAGAGGGGTTTATAGCGTATGATAGTTGGCTGAACTGTTGATGCACGTACACGGATAATGAGGAGGGGGAAATACGGAAAGAGACAGCAAGACAGGTACTCGTACTGCTGTAGTACCAGGTGTTGTTTTGCCAACCCTCGACTTTTGTCACAGAGAAGATACGAACTGACTGCATCAATCGGCTAACCTTCAGTTTGGGGAGTTCCGCCCGTGAGTCATGCGGGTACCGCGGGCTGCCAAGCACGCCGATGTACATACATAGGGTACGTGGGTACGCGGATACGCGTGTACGGCAATCTACGTATCGTACGTCAAAGACAGCTGATGCCGAGTGTGTAGATAGTAGATAGATAGGTGGTACGTGTAGATTTTCGCCTCCTTTTGTTTTGCA…	SJ21925	-55	Sja013280
	>SJ05546.1 - Up_Stream_Len 1000	GCTAGATTGTAACCGGTTTAGATGTATTCGGTCGTTGTAACGGTCTGTTGTAACTGGCCGTTGTAACGGTCGTTGTAACGGCCGGAGTAACGATCGCTTCGGCTGTGTAACGGTCGATGTAACGGTCGGTGCAACCGCGTCGGTGTAAGTGTAAATGGTAACGGTCGGTGCCGTCCTCCCCCTGTAACGGTCGGGTTCTGTAACGATCGGTTGTCAAGTTGTAGCGGGTAATCCGGTAGGATGTAACGTCAGTGTTAACGTATTGGTGGGGATACGGCTAGATCTGTAACAGTCCAGGCGCAACGGTTGGTGTAAACGGTCGGTTGTAACGGTAGGTGTAATCGGTTCAGATATAACGTTGTAACGCTTAGATTGTAACGGGTCGTTGTAACGGTCGTC…	SJ05546	-596	Sja013220		>SJ09223.1 + Up_Stream_Len 1000	GTCGAAAATGACTTGGTTCTAGGGTCTGAATGACGTGGTAATTGCGTGTGGGCCGAAAACGATTCTTTTTTGTGCGGGGGATATGAATCGGCTTGATTTCAGTGTAGGTATCCGATTTGACTTGGGACGGATGCTACGATATAGAGGTGCGCCATGTTTTTGCCTCAAAAGGGTGGTCACTTGAGAAGCTCCATACCCCACCCAAAAACTGGTTTTGCATTGGCATTCTAGACTACTGCTGTGCTCCATCTTCTCTGCACAAGTGCGTACTCGCCCGGTACACGCAGGTAACACTTGTAAGGCAGGCAACCATGGCTCGGGTGGAACTTACTATTATAACTGCTGTACGTAGTCGTGGGCCAACGGGCGGCGCAGCTCTGCGTAAGCATCCTGCATCAG…	SJ09223	-278	Sja001323
	>SJ07560.1 + Up_Stream_Len 1000	CGCTATAACTATTTTTCGTTAGAGATGGCTCCCGGATTCGAAAATTGGAACCGGTACCAGTACCGCCTTCGGTGGGATTTGACCAGTACCGTCCCGGGTTCCCGCGGTACTGGGTATCCCGGGTACCCGGGTACCCGGGTTCCCGGGTTCCCGGGTTCCTCGGGTACCCGGGTACCCGGGTACCCGGGTTCCCGTACGTGTACCCGGGGTTACATGTGCATTTTGCTCCACTCTTGTGTTTGAGCGGCATGAACGGTCCTCAGGCGGGGTGGTGAGGCGTGGTGAGGCGGAAGGTGGGAGGACAAGCCTTCATGTCGTCTCTCTCAATGAATAAAAATGCGAAAGAACCCGGGTACCCGGGTACCCGGGAACCCGGGTACCCGAGATACCCAGTACCGC…	SJ07560	-197	Sja006809		>SJ01618.1 - Up_Stream_Len 1000	CCACAGACTGACGTCAGACATAAACGAGCGCATCCTCTCTTTCGACGGAGGGAAACCAAGGAGAATCACGGGTTGAACTCGGCCGAAAATACGTAGGGAATTTGTCTGGATTGTCGCAAACCTGCTGCTCCCTGTCCCCGTTCTCTTTCATTTTGAATCGGGAGCAGCAACTGGGCTAACCTACGTGCGGATTATCCAACTGTGGAGCATATCCACCTACACAATCGGCATGATCTTGTCTCAAGAAGTGTACCCCCCACTCAATGCAAGACACTTCTCCCCCCACCTCTGATTATTTGCCTCGTGTACTGTCTGTAAGTATTTAGTGTCGAGTCGTGTGAGGCGTACAGGTAGGTGTGTAGTGACGTTCGACTTCATCTACGCTGCTGTCGACAACAG…	SJ01618	-303	Sja001924
	>SJ21034.1 + Up_Stream_Len 1000	CATGTATTTTTTTTCGTACTACGGTGTAACGGGGGAGCATAGTAAACATGGCCTACGGTACACAGAAAAGCCTGTATATTTATCTATTTTTACTAACAACATTTGGTCCTATTTACTAGTATTTACTATGGTCCCCTGTAATAGTATGGTTGTGACTTCAGTTGTGGCACGGGTGGTGGTGGTGGTGTTTTTGTTGCGTGTACGCTAGAGAAGCGTACCGCGTGCAAACTGAATAAAATGTCCAGATTTTGTTTTGTTTGGGAGGGTATGCTTTGTCACGTTGAGTACTGGTGGCCTTCCTGACTGTTGAGTGGTCCTTGCCGCGTGTTTGTTGCTTGTTGATGCTAATGTTGTTGTTGTTGTTGTTGTTGTTGTTGTTGTTGTTGTTGTTGTTGTTGT…	SJ21034	-197	Sja009265		>SJ21200.1 + Up_Stream_Len 1000	AATTTGTTTCATTTTAGAATTCGTTAAGACGTTTTTTCCTGGTATGAATGGCTTGTGTCGTCGTGTTCTCGGGCCTGGTAAGTTGGTAGTTCAGTTGCCTCGCCTATTCATTAGGGGGGTATTTTCGTTTCGTGTTTTTCCTGTCTCACACAGAATTCGCATCTCGCTAGGATTAGGAATCGAGACAGACACTGGGTGTCCTGATGAAGTTGGGTAGAACGAACGGTTTAATGCCAGACATCACATACATATACGTAGATGTGTTTCTTAGCACGAACGAGCGTGTTGTGTTTGTCAGCTCGAGCTCTGTAAGCTCAAGAAATACAGCACGCGTGGTCGTAGAGAATGAGGTGATAGTGTTGTTTTATAGGTCGATGTCCTCACGCGCTTTCGGGCGCC…	SJ21200	-630
	>SJ07703.1 + Up_Stream_Len 1000	CTGCCTGCTCCGGCGAGAAGCGCTGCTGCTTTGCCGCGATCGGCGCGCACTCTTCGTCGATTTGGGGTATTATCAACTCTCTTACCGTGCACGCCCAGACTCTCTTCGTATCCTCCGGTAATAATTCTGCCACATTCTGGGGCCTCAGGGCATTCATCAGCTGATTTTTCTGAGCCACGCTAAGCTGCCCGATGTTGGCGTCTGAGAACTCCACCGCTCGCGTCGGGGTCTCGGTGCTGCCCGCGTCGGGAACAGACGGGGGGTCGTCAGGGGGCTCCGGGACGGGGTCAGGGGGCGGGTAAATGGACAATGCGCGAAAGCGATCCTCAATCCTCACATTAAGGGCAATGACTTTCGCAATCGGGTTGCCGGTCCGCACTACAACGGCCGCCTTGCCGG…	SJ07703	-891	Sja008118		>SJ19948.1 - Up_Stream_Len 1000	AAAATCCAAGGGTTTTCAAAGCAGGCGTTTTCCACCAGGAAAAAAACAATTTTTCATTACCGCGAAAAAAAGAGAAAACCTTGTATTATACGTATGATACCGGTTCCGTTACCGGTAATTACCGATTTACCGGCAATTACCGCTGTGTACCGGCATCATCGTACATCCCTGGATGAAAACGACTTGCTGGAGCCGACATACATGCTCGCGTCATGCGTCATAAGCGCACCTCTTCGAGTTGCCGCAGGTACCAATGTAAATCCTTCTTGTGGTAGTTCAGATCCATCACCGGGTACCCCACAATCTGCCCTGGCCCATGCCAAGTAACCTCGCCCCCCCGCTCCGTCCGGCGCACTTCGTGCCGACAGGCAGGGTCCGAAGGATCGAATCGCAAGTGGT…	SJ19948	-422
	>SJ11706.1 - Up_Stream_Len 1000	GACAAAGGTTGCACACTGTTTTTGTTGGTTGTTCTTAAGACTTTGCGGTCTGCATGTCTGCTTATCCGCATATCCGCACATCCGCATTACGTATGTCTGACCTCCCGGTATGGTTTTGATAAAAAATGTTAGAAATGGACGAAAACTTCAAAAAGGCGCGCGCATTTACTTTCTAAAACGTGGCAGCAGCATCCTACGGACAAACTCCAAAAACGCCCGAAAACCAACCAACAACAAAACATTTGTGTTCATGTTTCATCACATGTGTTATCATCATCCATCACGGATCAAGCGCCACACGGAGGAAGCAGATCGCCTTTTTCTTTGCAAAAAAAATACACGACGGACTGCTGTCTGAACCTGGTCTCCGGCCGGGAGGAGCCGTCTCTGTACCGAGGG…	SJ11706	-501	Sja010606		>SJ02298.1 + Up_Stream_Len 1000	GTACACGTGTATCTGTTCATATCGTTTCCTATCACGAACGGCAAAGTGGCAACGTCACCAAATTACAAATCCCACATACAGATTGTGCCTGGTATTTTGAGAGTACAGCAGCTCGATGTTGCGAGTCCTGCGCCCAAAATTTTGGGCATGCCTGCGGGTCATTGCTGCTGCTTGCTCTATCATATAGCCCGACGAGTACAGCAGCAGTACAACAGTCACGAGTGTGAAGCACGCGCACAGGAGTGAGGAGGCCGGTGAGCAGTTGTCGCTCGGAGAGACGCTTACCTACAGCAGCAATGCAATACTCTTCGGGTAAGTTACCCGCTGCCGTCTACCCGCTAGCGTCGAGCCTCGTACACCGCTGCGATAACCTCGAGTTTGCCGCAATGATACCGCTGG…	SJ02298	-1	Sja008363
	>SJ05862.1 - Up_Stream_Len 1000	CAACCGCCTGTACCATCGGATGCGAATTGGCGCTGCGCGAAGGGAGCATTCTCGGAGTAACAGCGAACGTTTCCTGGCCCCCGGGTATGGCTGTGTACCGCACGCCGAATGGCTTCGCCGATACAGCACCACCATGCTTCCCAACGGGGCCCACTTCTGGTACAAGGGCGACGACGGTCTGCGGTGGCTTGGGAAATTCAGCGCGAATTAAACGACGGACGGAGTATACTTCGTTCGATTTAGGTTGATCCTGGACCGATCAAGCTCCCTCTTTCTCCGGCGCCCTATGTACACGACTTCAACAGGAGCTGTACGCGGTTCTTGGCGCCTACAGGTGCACTTAGCTAGCGCGTTTACACGGGGGGTTCGACGTAATGCAGACGAATCACGAGACGCAGC…	SJ05862	-289	Sja004391		>SJ21359.1 + Up_Stream_Len 1000	AGAGCTTTGGGCTCTGCCTCGTAGGCCCTAAAGCCAGAGGCTATGATACGTACACCTACCGGTACACGAGCACGTGGTTCTCCAAAAGGTATTGCTGCTGTACCAGTACAAGCAGAACTTGCAATACGATGTTTGCAAGAAGGAGTAAGACTTGCCCTGCTTGGTTTTCCTACGAGTACGACGGGAGTGTGCGGGAAAACTGTGCTACGAGTATATATATATATATCCCCGGGAACTACGCCAGTTTGGGGTGATCGGAAGTTGATATTTATCGAAAGCAAGACCACGAGATCACAAGGGTGGCAAGCATGAGAGCACCTATTGGTATGATATTGATCGCCAAGCAGCCGTGCTGCAGCAGCAGGCCCAGACTCGTGAGAGCCTACGATACACCCGAGT…	SJ21359	-62	Sja010360
	>SJ00157.1 - Up_Stream_Len 1000	GTGCAGATACCAGGCAGGGCTGGCACATCATGGTACCCAGCAGCAGCAGATCCACCATTTTACACAACATGCGCCGTTCTATTTCTCTACTTTCTGTCTGACTTCTCAAGGTGATACCAGCCACACTGAGAGCACCCCTGCTACCTCCTACGCCCAAAGGAAAGCCGGGCGGACTGGGTGCGGGAGGAGGGGGTACCTGGGGGGGTCAGCGCGATGGCCAATGCGCACACACCACGCCGTTGCCTTTGCGTGTAAGATAATAACCAGTATTCTCTTACCAGAGGAAAAGTCCACCCCTCCGTCGCCGGCGCCATTGGGTGTCTGGATCGGCGAGGGCTGCTCCGCCCCATTCATAGCCATGAACGCTAGTAAGTTCTCCCCTGACACAGCTTTCGTGCA…	SJ00157	-829	Sja007366		>SJ05415.1 - Up_Stream_Len 1000	TGGCCCATTATGTTCGTGCGAAATGTATCGCCAAATGAAATGACACAACAAGTTACGCCGCTCCGCATCACATACTTGACACTTGACATCTTGACATGCTGCACAACTGTACTCGTACTCGTACGTATTCGTACACACACGGAATATTTACGATTGATGCGATTGATGGCGAATTTAATGCAGTACGTTTACAGGCGTACAAGGGCAAGAAGAGTATTCTTGTCGCCACACATTACAAACTTTGCCGCGGGGAGCGGGTCGGGGCAGCGCCCCGACCCGCTCTCCGCCCAGCCGACAAACCCCGTGTACGAGTCAAGGATTCCCTCTCTCTCTATGTCTTCTATGGAATATATCGATGCGATAGAGTAAGTAGAGGAGACTCGAGTGCGTCAGGCGTAT…	SJ05415	-303	Sja011765
	>SJ12058.1 + Up_Stream_Len 1000	ATCACAAACAAACGCGGCTTGTTCATCAGCACGTATCATGTGATGTGCGATACGAAGTACTGCTGTACCCACTGACCTCTACTGCTGTACCGAGGTCTTGACCCTTCTCCTTTCCTCCAGCGCCGCCACGCGCCCGCAGGACAAGCCTTGCTCCAGGTATTCGCCCTATTGCCTGCCCGCGAAAATCAACGTCTGCCAGTGCTGGAAGACGGTGCTGAACGTGCGGGGCGGCGATGCCCAATGCAGGGTGCCAGCAGAGGGCACATAAGAATATGACGAGCGCCAGGCCCAGCGATGTGGTGGGAGTAGTCCGTGGCATGCTCCTCGCGCACCCTTCGTGAAGATCACTAAACGACGTGCGGTTGCACTACGCCCTGGCTATGGCTGCAATGGAAATAC…	SJ12058	-498	Sja005770		>SJ19101.1 + Up_Stream_Len 1000	CGACCTACAACTTTCAACTTTCGGCAAAAAAAAAAAAAAACGACCGAGCCATTACTACTTGGGTTTAGTGTGGATTTGTTTGCAGTACAGGTGTTCGTTTGGGCAACATAGGAATGCACAGCAGTGCAAGTATAATTATAGTAAAAGGTGCATCATGCGCGCGAGAAACCCACTGCTTCCTGAAGAGTACAACCAGGTACCTTACGTACACGTAATGGTTGCGTATGACGCACGCACACCTGGTACCTGGTACTCGTATATCATATGCATATGATATCGGGTAAGTTAACTTGGACCTCATGATCGACCCCGTCGCAAGCAGTAAACACGAATGAATGCACTACATCAGGCACGAGATGAAGTACAGCAGTATGCACCTTTTCGTAAACCTGACGAACC…	SJ19101	-206	Sja014988
	>SJ03112.1 - Up_Stream_Len 1000	CAACGGCAGGCAGCTGGCCCAGCGGCCAGCTGGCTGCACGGCTGCACAGTCGGACCACAGCAACTTCAACACTTCAACCCACGAACCGCAACTTCGTCATCACCTATTGGGCTGGGGACGGATATCCCGAGTCGGGAAAAGCCTCCATAACACGCCAACTTCATCGTTTTCACTAATTGATAGTGTAGGATATCGTACCGAAAAATCCGATATATCGAAGTATCGAACTTTCGATATATCCTATCGAACGTGTTTTACCCACCCATTCCGTGGCATCAGCTTGATTTTCATAAAGGAAAGCTTCGATATATCAAATATTGAAATCGTATCGATTTGAATTTTTAATTATCGGTATTTTATCGAACTCGATTATCGTTCGATACCCAACAACAACCTTTG…	SJ03112	-820	Sja001692		>SJ02894.1 - Up_Stream_Len 1000	ACAACACCAACAATCAATCTTGCAGCCAAAAACGGAGCCCTTGAGCGCTTGCACCCACCGCCAAATCGCACGTGCGTTGACGTTTTCGGTGAGAGCACGGTATAACCTTGGGCTGGAAGGTCAGGGGTTTGAGGGTGACTTGTCTGAGGCTCCATTGCACGCTCTCAACTTTTGTCAACGGCACGAATGCATGTTGTTCTGATTCCTGATTCCTGATGCAGTCCTGTCTCGAACACCCGCCTTTGTTTAGGCGCGTTGCACGAGAGAGCTGCGACATCTTTGGGTGCGGGGTTGCCTCTCTAGCCCTCACTTCTTCCCTACCTGCTGTTACGCTCGGCAATGACACTCAGTAGCCCTTAGCAGAGTTGATAGGGCGACTACTAGCATCTTTAGTTTTCC…	SJ02894	-447	Sja013086
	>SJ20979.1 - Up_Stream_Len 1000	CGTACCTGGTATTTACGTACACGTAATATTTCCAAGTGTCATTATGATAAAAAGTGTCGTTATAAGTATGCGCAATGTGAAATACCGGTAAGAAATACCTGGTATAAGTTATATCGTACGAGGTACGAGTACAGTATGTTTCGCCGCACCTGTGACCTGTGACATATTACATGTGTTGTGACAATATAACTTGCATCTCTCTTTACGAGTATAAGAGGCATACACGTATCCAGCATGCAGGAAGAACATACGTCGATAATACTAATAGAACACTCACACTGGGTGGGCGTCATGATCTTACGATCGTTGGGTATTTATCAAAGGTTCAACATCAACAGCAGTTTAGATACGTACCTCTGCTAAAAAAGTAGTACGAGCTGTTGATACGAGTACCAGCAG…	SJ20979	-17	Sja014249		>SJ16691.1 + Up_Stream_Len 1000	GTAAGCCAAGTAAGCCAAAGCAAACGGGGCAACCGGAGTCAGCAACGCAAGCCAGCCAGCAAGGCCAGAGAGCCATCAAATCAGCCAGCCAGCAACCAAAGCAACCGAACCAAAGCACGTAAGCGCAGCAAACCACTCCCAATCGCATAATATCTGCTAACAACGCTCCAAGCACAGCAAAGCACTTACGATTGCATCCCACTTGGCGGAGGGTGCCTTGTTCAGGCACAGCCAGTCCCCCAGGGCGTACACGGACTCCACGCCAGCGAGCTCCAGCACACGCTGTACGGGCTCGGGCGCCGACGAGGCAGTCTTGGAGGTGTAGGTGATGCCCTTCGCCGAGCCGTGCATCTTCTCGTCGAGGTCGAACTTGAAGCTCAGCGGGTTCGGGGTGGACTC…	SJ16691	-247	Sja005229
	>SJ12724.1 - Up_Stream_Len 1000	CGGTGCGGTCGCAGGTCCTTTCGGTGAACAGCGCGGTGATGCACGTGCCGGCGTCCGGATTTCGGCGCTTGCGGCGGACGACGCGGTGATGTGGTTGAGCGCCCGCTGCCGGCGGCTGACGACAACAACGCGGAGAACCGGGCGGCGACGGGCGTGGACACGCTGAACGCGTCGCCGTACTTGTTGGATGGGACGCGGGCGTGCGGGTGCTCGTGTTCGACAGCGGAGCGGTCGAGCACGGCGACTTCGGCTCGCGGCTGACGGTCGGCGTTTCGGACACGGACCCGGTCTCGAACCACTCGACGCACGTCGGGGCGACGATCGGGGGCGACGGCACGGGCGTGTTCGCGAACCGCGGTATGGCGCCTGGCGTGGAGCTGATCTCGTATGGCTTCAGCA…	SJ12724	-431			>SJ03717.1 - Up_Stream_Len 1000	CAGATGCTTTTACTGACTGCTGTACTGCTCCTGAAGGTTCAACCTACTGCCTGCGGGTACTACGAGTATGTGTTATTGCCTGCGGTACAACAAGGTAGTACGATACCAGAGTAGGTGGAGATATGGTACGATACGTGCCAGCTGGTTGCCAACGACAGCCACCAGGCAGTGCGATGTGTATGTGCGTCCCATCAGCACCTCTCTGGCTCAGCTCCCAGCTTCCCGTGTTGAACGGTATCGCGGGATCAAGCGATTGCCTCGAGGCGTAGCGGTGCAGGTCTGTGTGCTTGAAAAAAACGGGTATGATATACCAAAAGGTATGTATCATAGCTGCGGTCAGCAGGTGGTCGAGGCCATGAGAACACGAGAACGGACGGACGGACGGCTACTCCTATCATA…	SJ03717	-583
	>SJ13504.1 + Up_Stream_Len 1000	ACACACCGTACACCGCACTCACACAAGTCTGCGCAACTGGTCCGACGACAGAGAGCTGCCAACACACCTCATACCGAAGCCTCCCGTGTAGTCGCATCTCCTCCACCGACTCGGTGACGGAATCGTCTGAAATCGTGTTCTCTTCGCCAACGAACGTACCACTTTACCACTCGCACAGTGCCGCTCAACACGCTCGGCCCGTTGGTCCGTCGGTCCCCTCGGTAAAACTTACTTTCAAATTACTTGACGGTTTCGATTGAAAAACATCCCTCCTGCAGACATGGAACTCCCTAATGCACCGCATCGGTCGGGAACTGATAATCACGACTACGTAGGCGAGATTTAAATCACGACTACGGGGACGTTTACGAGCCATCCCCGAATTTCAGGCCTTGCGTT…	SJ13504	-734	Sja009540		>SJ07320.1 + Up_Stream_Len 1000	TACTGGATTCATTGCAGCAGCAGCAACAGCAAGGACCTTCATGCTCCCCTCGTGTCTCGATGGAGACGCCACGCCTAGCCACGAAAAAGCGACCGCGCTCCTTCTGACCCCACCTCTACTGGCCAGCGCCCTCCCATACCCGCGATAGTGCCGGGCTCGCACGCGCTGTCGTGCTCACTGGGTACACGCAGGAACCCGAAACCGGAAGAAAAGGGAAACATGATCTCGCCGACAAAGTAAAAACTGGTACCATAGGAAACAGGAAGCAGCAAGTAACGAAAATAGGAGAAAACAAAGAAAGCCAAGAACCTCCGCAAGGCAAGTAACTTCTGCTTCGGCAATTAGAGGCTGAGAGTGGCTGTGAGGTGCCAAGATATGCCGAGGAAAGCTTCCGAACCA…	SJ07320	-182	Sja009574
	>SJ16847.1 + Up_Stream_Len 1000	ACGGATCGTTCGTGTGACTCGTACTGCTTTTCATCGTGTTTTGACTTTTCTGCTTCTCACGAACGCACAACAACAGCAGTTGACGATATTTACTGTAGTCACAAATGAACACCAGCGCGAGTGCCTATTATACCGAGAGCTACAAGCAGTTGAGGAAAAAGAAAAAAAAAGTATGGTGGGAACCAGAAACGCAAAAGTCTTATGAATAGAGGTGCAATTTCAGATCTTTTTTCTTTTTTCTTTTTTTCTTGTTATTTTTTGCTGTACGTACGTACTGTCTGTCTGTCTGCTGCTGCTCTGTGTGTCATACCTGTACATACCACACCGCAATATTTGGAGTTTGTGGCAGCCATTGTACTGGTACAACAGCCGTACCTCAAGTTTTTTTTTGTGACAGCT…	SJ16847	-431	Sja003674		>SJ14083.1 + Up_Stream_Len 1000	TCCTGGTACTCGCACTCGTAGATCGTACGAGTGTCTTATTTTGTACGAGGTACGAGAGAATAAGATATACATTCCAGCAGGCACCAGCAGTAGTAGTAGTAGTAAAGAACCAAGATTTTTAGGGTTCACCCGCAAATCCGCAAGTACGGCCCGCAAGTGGGCACCAAAATCGTAGAAGATCAGAAATTCCGGTACACGCCTTCCTCCTTCCATACAACCTAAAAAAAAAAAAAACAGACCACAGGTGACGAACCCCTCCCCAGATCTGCTACGCTGAGACCAAGCATCAACACCTAAGGTTTTCCAAGGCCTGGTGAAGGTTAGGGCTTCGCGCGAAGGCTAACACCTGGAGCACGGCCAGCTGTTGCGGTAGAATGACGGTATCGCGTAGGGGCAGAC…	SJ14083	-192	Sja014916
	>SJ11158.1 - Up_Stream_Len 1000	TAGTGGCAGGCGGCGGCAGTGCTCTCTATCGTGCCGATCGAACTCTTGCCTTGGGGCACTCGAAGTTTCTGCGTACACGAGGGTATCGACGGGAGGCGGAGCACCTGGCTCTATCAAGAGCATACATTGAAAACAGCATAATAACGCGTGACGAGAAGAGGCTCTTCTCGTCACGCGTTATTATGCTGCTCGTCCTGCTTCCAGTTCTCGGTACCGGTCCACGGACAACCGCGGTCGCGGTACGACTGCTGCTCTACGTATGCTATGGATGATGGGTACGGCGGTAGGAGCCACACTGCTCCATCCGAAGCTTCCCAGCACAAAAAATAAAGACGGCTGGCTGATGGTCCACCGCTTACACCGGAGTGCTGCAGGCAGTGGCAGGAACCTCGCCAGCTC…	SJ11158	-73			>SJ14568.1 - Up_Stream_Len 1000	GTTATCGTCGTACAAGTTGCCTCCACAACGAAGTTGGTGTAGACCATTTCATGGGCTAATATTATGATAGTATAATAGTGTGATTCCCGTGTCCAATACCAGCACTACCAGGAATGCTACACTGCGCACGAGAGTCGATCGTGTACTCAAATAAGAATGATGTAGTCGATAGAAAAACGGAACGCAGCTGACACTGTATCGTGGATACGTGACTTGCTCGAGCCTCTGCCTACATACCACCAGCACCAGAGCTCCACCAATACCGCAGAACCGATGAGTAGAGCCAGCGCCCTGAAAGACCACCGAAGCCGATCGACAGCCGTTTTATTGCTTGTCAGCGCGACGTCCACCCATTTTCATAACGAGTTTGCACCAACCGCAACGCGCACACAAGCAGCC…	SJ14568	-140	Sja002094
	>SJ20267.1 - Up_Stream_Len 1000	ACATGGGCAAGCTCGGATGTCCATCCCACTGCAAGGTCGACAAGCCAACCTCGAACGCTCGCCGGGAAATCATGCTGACAGCCCAACACTTCCGGGAGTAGGGAGGAGCACACCAATCATTTTACCGCCACTCGGTGAACCTGCCGCTCTTGACGCCTCGGGTCTCACTCGGCGAAGCGTGGCCGCACCATCTGCGACGACAGCAGACAGAAAAGGTACACGAATGCTTCAAGTAAAAGCTCAGCTGCAGAGGGCGGAAAAGTCCCATCCTTGTCTTAGCAAAGATAGCATACATTCATGTTCGTGCCTTGCGCCGAAACTGGTGTCGTCAGTGGGCAGGCAATGCTAAAAACGAAGCGTCGGTGGTCAAGGTACAGTCGAAGAAAAACGGAAAACGAC…	SJ20267	-216	Sja008160		>SJ06433.1 - Up_Stream_Len 1000	TCAACGTACGGCCGTATACGGTACCGACGTCCCAAATGTCCCGCCGTTCAGAGGGGGGGAAAGTGTTATAAGGATTACCCTGGGCTGGGTAATCGATCGATCTTTTACCCCTATACGTAGCTCAGCAGGTAATACCCTCACAACTGCAGTCCCGTTTCGGGGACAAACCACTCTAATTCTAAGTAATTTGTCCCCAAAACGGGACTGCGTTCTCAAACCCCGACATTCCGAAAATAAACAGCCAAAAATTGCTACAGCAGTACCTCTATCGTAGCACGCGTCTTGCCTCAAAATAGCTCTGGCCCCCTCCCAACTCCCAACCCTCTAATGGACCAACATCTAACAACTACCAGGTACGCCAGGGCACACGGCATCGTCATGATACCAGGAGGGGCCCAG…	SJ06433	-756	Sja008158
	>SJ10303.1 + Up_Stream_Len 1000	AAGGAATGCCGAAACAAGTTCGATTATCGTAGTATACACCCAACAGAGCGTTTGGAGTCGACTATAAAGCTTTCAAACGGTCGAGCCCACAAGTCGAAGGGCTGGGCGCGCTCGTACATATTCTACATGTACTGCTACAGCAGTACACCAAAAAAGTGCTCGTACGTAGAGATACCTGGTAGGCTCGGAAAATGACGAAAACGAACCAACATAACTACTAATAATAGTACCAGGAATACACATTCCAGGTGTCTGGTGTAGAATGGCACCGCTTAACGATGCCCACTTAATCGGGACAGCGGTGTGGATACAAGACTACAGATCTCTCATTCCACCGAGGTGTAAGCTCACGGCCACAGCTATACCGGACATCCCACACAAACTCGTCGTTAAAGCGGG…	SJ10303	-414			>SJ01282.1 - Up_Stream_Len 1000	CTCGTCGAGCAGGAGGTCAGCGAATATGCCGTCACCGTACCCGAATACACGTGACACCGTGTGGCGTGTACGGTACCGTTTACCATATATACCGCGTGCCGTGTTCAGTACCTGGTACCGCATACGGTTGCCGGTGCGCCTGCCCCGGTTGGCGTGCTTTTTTCGTCGACCAGGAGGTCAGCGAATATACCGTCAACGTACCCGTATACATACCGTGTGGCGTACCTGGTATACCGTATTCCTGCATACGGTATGCCGTCGTTTGTAGTTGTTGCTGTTGGCCTCCCATTAGCTTGCTGCCTATGATCATCTAGCCAGTGGTCGGAAAAAAGCACGAGGAATCTACAGGTACGTACGCGTAGGAATACAAAACTGAGCATAACTCAGTCGGGGTACCAG…	SJ01282	-65	Sja014276
	>SJ18173.1 + Up_Stream_Len 1000	CAAAAAAACATTTTTTTTTCGCACAATTTGTTTTTATTTCTCAGCCAAATTTTCCATTATTTCGTTTCGAAATATTCGAATGCGAAGCATTTTCCTTTTTTTCCTTGAATAAAAAGATTGGATTTTGTGGGGATAAGTTTCTCGATAGAAAGAGCTGCCCATTAGATATTGGATTCGATTTTGCTGAGTACGCCCCTACCTGCCAAAGGGCCGCACAATGAAATACCTGACAACCTCCCCCACTAGTTTGGTAGCAAGACATATGTTGGAGGTGCGGTCTCAAGAATATTTGTTTCGTGTACACCCTGGTACGTCTGAGATACCAGGTACCCTGGCACCTGGTAATATTGGCTTTTATTTTTAGATGACAGCCGGCGGAGACTCAACTGTCTCGTGGGC…	SJ18173	-296	Sja011190		>SJ00486.1 + Up_Stream_Len 1000	GTACATACTGCTGACTGTTGGCTTCTGACTGATGTACGTCGTACACACTCACTCGTCGTCGTGTCGACAAAGTCCTCCACTCCTCTATGACAGTGCTCTTGAAAAAGGTGATAACTGCTGCTACTCGTAATCCGCAGTGGTTCAAGGTTCAAGAATTCAGTAAGATAGTACCTAAGCGCATCCATAGCTATGCTCGTAGTGTACCTACAGCACAGCAGTCGTAAATAATATCGGCAATCCAAAATATGCTGCCAGCTGCCAGGCAGTACCAGGGACCAGGTATAAATTCCAGATATCAATATGTACGTTAATATAAGAACCATTAGCGTATTAACAATAATACATAACGATACTTACATTTACGTCCATAGTTGTAGTTCGACGTAACCGTCGTGTTGC…	SJ00486	-419	Sja012062
	>SJ08921.1 + Up_Stream_Len 1000	ACTGCACGTAGTGGTTCGACTACCAACGTATATTTTCATGTGACGCGTCTTTGGGGTGTAATCTCTTCCCTTCCGTATTTTCGCATGCCCCTTGGTTTCGTGTTTACGTTCTTTCGTGTACAGTAGCTGGTACGCCGGTCTTCAAACATACGCTGCATGCCAGGTATTGGTCCCATATACAGGCTGCAAGGGTGTACCCCGAACTCTAAGATGCCCCGTGAAGTTTGAAACGGTTAAAAAGTATAGCAAGCTGAAGGGTACTTACTGTACCACATATTCATATTCGAGAACGTTGTGAAGGGTGATTGCGTGCATAACGAAGCGAAACGAACGCTACTCCGAACGGAAACCCTTAGCCAATCAGATCAGACTATTTCAACGATTGGCTGTCGTTATTAT…	SJ08921	-115	Sja006339		>SJ10569.1 + Up_Stream_Len 1000	GGGGAAACGCAGGCATGTAATTATAGTATGTGCTTCTTCATACATGGTGTATTGCTTTCACGAGGCTTAATATCTTGTTCGCGGCGTATATTGTCAACACGTCGTTAACCGACTAGCTCATGCGATGATAAACCTCTTTGGTGAACTCACCCACTACGTCGCCGTGGTCTGACTCACGGTATTCTGGAACAAATTTGTACACCAATATGACCGTCCAAGAAGCACCAAATCACCACTGCTTTTATAAGCGTTGAACAGCAGGTACCAGCAACGAAGTAGGAGTGAGCAGGCACGTGCGGAGTGCGTGTGCGCTCACAGCTCAAAACAAGCCAAGAGGATGATCCCCTTTTTCAAAACCAAGACCCTTCTTTTACAGCAACAATATTATCCTACAGGGTA…	SJ10569	-401	Sja004102
	>SJ02863.1 - Up_Stream_Len 1000	CCTGTTTTCAATTCACTGTAGGTGTCCTGCTCTGTACCTGGTAGTCTGTAACTTGTCCTAATATCACCGAATATTGTATATAGCATTCGGCGATAACGAGCAGAGCGTGCTTGCGAAAGGCGCTTGTCGTAAAATGGGCCGCATGGATTCGTTTCGGTCTGCAATAGTCAAGAAGACTACAGTAAGTGCTTGCGCGAAGGGCTCAATGGGTGCCATTGCCGCCAAAATAACGATGTGCGTTGTTGCTCATGTCTTGCTCCTCTATAATACCTGGTACGTGCTTTGATCATTTTTGCTATCGCACAAGTAGGTCCACATTGTATCCCAAGTAGATGAGCTCAAACAGTGGGTGCAGTAAGGGGTTAACCAAACGTAGTTTCCCGCATATAGCGACACTAC…	SJ02863	-942			>SJ20058.1 + Up_Stream_Len 1000	GGGGGGGAAGGCGAGGTCAAGGATTTGGGTAAAGCTGTAGCCCGCTCGTACCTCTCTCTATATTTGCATTTCTTGACGCAGACTAATCGTAGGTCATTAACCTGTATACCGCCTTTGTCATGTGACTGATGGTGGAATGTTTGGATGAGCCTAGAACTGTGTGGTATGCACACGCTCCAAGACGGGCGCGGGTTTGGGGAGTCGACACCCCTCCCCTCCCCTCCCCTCGCGTGCAGAGTAATGATGTTCGTCGGCTTCCATGCTTTGACAACCTTGTTGTATCCGTTGCTATCTGCACATCGTAACGGCAGCAGAAGAGTCAGGAGCGGCAGGAATGCTGCCAGTTTGGGGTCACGGTGATTTTTTTCGTCGGAAATAATCGACCTATACTATGTTGAC…	SJ20058	-846	Sja014812
	>SJ05947.1 - Up_Stream_Len 1000	AGTGTGCGGGGGCCTAAAAGAGATGTGCGGAAAGCCGCACATCTACTGCTTTTTGTGGTGCGCAAAAGCTGATATTTCAGAAATTTGGTGCAATTGCGCACGTTTCACCAACTAATTCGAACCCTGGTTGGTATTGCAATCACCGGATAGATGACGATCTACTGCTGTGGACCATCTTGATTCAAATTGCAATCACCGGGTAGATCACAATCTACTGTGGATAATCTTGACTAATATTGCCCTCATGGGGCAGATCATCACGATCTACGGCAGATGATCTTGTTCAATGTCGCACTCATCGGACAGGTAACGATCTACTGCAGATAAACTTGGTTTACATTGCACTCACCGGACATATCACGATCGATCTACTGCAGATAATCTTGGTTTACATTGCAC…	SJ05947	-835	Sja013338		>SJ16122.1 - Up_Stream_Len 1000	ACGAGGAACGAACGTCGCTTCTCTCTCGCTCTCACCTGGGGGCCACGAAGGCCTGGGCGCCGGCGGCGCAGGCAACAGCCATGATAGCGGACTTCATCTTCGAGTTGGGTGGGGTGTAAAGAGGATAGGAAGTTGAGAGGTGTTGTTGAGTGGGATAGTGAAGGGAGAGGGGGGGGTGGTGTGCGTGCCCATAGAGCAGTTTAGGCCGCGCTTGATGCCCCGATCTTGAGAGCTTTTTTATTGACGCCTATTTCCTGGCCAATGGGCGTGCTCGGGACTGTTTTTCTGGTTTCAACTTTGGGGTTCGCGTTATTATCGCGACGGTTTCAACCGGTTTTCAATTCAACATATTGAGTTCGTGTACGTACGTTTTTCGTGAGCCAACAAGTCGCCACGCGC…	SJ16122	-358	Sja006243
	>SJ03748.1 - Up_Stream_Len 1000	CAGAAAGAACGGTACACGGTACACAGCAATCTGGGTCGAACACCTGCTACCAGGGAAAGTCCGGACTCCCACTCCACCGCCCACCCCACACATCTCCGGGTGTTTGTGTGCAACCTCAGTGCCTTCAGGGGCATCCACCCAACGTTGCTCTAGTGGGTCTCTCTGTATCTCTGTCCGCCTCTCGCTCTTCGTTGTTCAAGCTTGCTGCTGCGCTGATGTGCGAGTGTTGGTGCGTGTGTTATTCTTTATCATGTCTGCGTCGACATGCCAGTAGCAGCAGAAGCATGCTACCAAAGAGAAGACGTGTATCTCGCATCTCACCAGGGACATGGAAGCCCGATGCAGCAGGGATAAGAGCCAGCAGGCAAGCCGCGGTCCGGAGAGAAGCCATCATCACGA…	SJ03748	-12	Sja003958		>SJ19091.1 + Up_Stream_Len 1000	GGGAGATTGGGAGTGCGTGCTGTGTGCTGCGTCTTCTGTAGCCTCTGGTATTACATGTTTTTACATGGACGCAATCTCTCACCTACGCCGTCAGGCTCTTGTCGTCGTTTCCAGTCGAAAATTTTCATGGTCACGCCCGAAGTGTGCGACGGTGCGCTAACGCCCGCCAGCTGCTGCCCGGTGAACGCGGTGGGAGCGAAAAACGCATCTGTCCAACAGCACGACAATACAATGACATCATGAGGGCAGACAAGTCGGGCCACGGCACCAGTCAGGACAGCGTAACAAGCTTGCCAACCCAACAACTTTCATGCGTCTCTTCATGAACGGACGAAGGCCTACCACAACTGTCTTGTATACGTACAGAGTAGACAGTACGAAGACAGTACGAGTGGTGTC…	SJ19091	-429	Sja014982
	>SJ02093.1 + Up_Stream_Len 1000	CGCGGCCGACAGCCTTGTTTTATTTATTTTTTATTAGTTTGTTTTTTTTGCTTGTAATCGTGATTCGTGTACTTTCTTGCATCCGCAGGAAATAGCCGAGGCCATCGCCGAGGGGCAAGTGGTCGCTTGGTTCCAGGGGAGGGGCGAGTTCGGACCGCGCGCGCTGGGGTGCCGCTCGCTTCTGGCCGACCCGCGAGACCCGAAAATGCCGTCAAGGATTAACGCCGACGTCAAAAAGAGGTGGGAGGAAAAGCGGGGGGATGGGGGAGGAGGGTGTGGGGGGGTGTACTTCATTTAATTTTAATGCATGGCCGTAGTCGTATGACTATAGAGGGGGGGGGGGGGGGGGGATCAACCGCCAAAAAAAAAAAAAACGGTACCCTGGTTGTCTAGCTCACG…	SJ02093	-66	Sja005887		>SJ06170.1 - Up_Stream_Len 1000	GGAATTCGAATATCTTTCAATATTCCGCGCCTACTACGTCCGAAAATGTAAGGAACATTTATTATTAATATTAAAACGAAAACGGTCCTTACATTTTCGGTCTGCACAGGACGTACACAAACAAATATTATTCCGGTCTGCACAGGTCGGTCTGCCAGCTGTAAGTACCTGCGAGTCGCACGACGAAGCCTACGATATCATGTACCTGGTACACACACACGTAGCCGTGTACCCCCACCGCCCAACACAAGCAAAGGCAGGGGCAACACGCGAATACACACCTTGACGACCGTGTCGCAGCCGTGGTCGAAGAGCTGGCCAAGGGGGCTCGAGCTGTTGGTCCGCCTGGCCTGCTTGCCGTCGATGGCGTCCAGAGTTTGGTAGATAAACAGGGTCAAG…	SJ06170	-226
	>SJ01723.1 - Up_Stream_Len 1000	TCATAGCCGTATACACGTGTGCAGAGCAGGGCAGTCGGCACGAGCATTTCGCATCGTCAGATCAACTGCCGCCTGTCGCACGCACAGGGCAAGCCCACGCAAGCACGCGCAGGGCAAAAGCGTGCCAAAAAAGACGTCATATCGTACGTATCGTGCACTATACCAGTACGTACGTATCAACTACGAGCGTATACTACGAGCGTATTATAACACGCGTGCGAAAATTAGAGCAGCGTGCACAGGTTTGACTCCAGTGGGCACAAAAACGACCACCTCCGGTACTCGGCCGAGGTGACACACGGCCCACTTGAGGCGACGCAGACCCCAGCACTGGCAACTCGGAGGGTGGGAGGGGGGAGGGGGGCGGAAGTTCGCAGCTTCCTCGACCTGGCATCTGAT…	SJ01723	-597	Sja006250		>SJ16179.1 + Up_Stream_Len 1000	TTTGTTCGGTATACCTCCTGGTGGCTGGTAAAGCATACCAGGTATGGAAACAGTAGTTTAACTGTTACTACAGTACAGCACCAACACCTACCTACCTGCAGTGCGATCCAACAACAAAAACAAAGACGTCGCTCCGTTTGCTCGTGCCGGCGCTCGGTCGGCAGTTGATCGCCAGGCCGCTCGGTATCCACGGCCTAGTACTCGTAGGGCTTCCCTCTTTGCCAATCGCGCGGTCGGCATCGCTCGCACAGTCACGACCGCCGATTGACCAATCTCGCTCGGTAATTTGTCGACGGCCTTCGGCGACAGTTAGTCTCCTTTTCTTTCGTCGGTCGCGACGTCGCTCAGCCGACCGCACCAATCATCGCTCCGTCGATCGCTCGGTAGATTGCGCGTCTC…	SJ16179	-504	Sja012205
	>SJ08240.1 - Up_Stream_Len 1000	AGCGATTGCAAGGACATCACAGTCTCGCTCGCGGCTAACCAAACGGCACCAACAGTGTCGATTGTAGCCGCCCGCCCACAGAAAGCCGAAGCAACACCTTGTATCTTCAAGACAAAATAAAAACAAAAAACACAATGTAACAATTATGTGATGGACATCTCGGTCAACTGTCCTGAAATACAATCGGTGTTTCTGGTGGCGGCTTTGCAAAACGTTCGAAAAGAGGAATGCGTAAAAAGCACGAAAGTATCGCCTAAACCAATCAAAAGCCGCGGGTAGGTAGCAGGCATCCTGTGGAGATTTCTAGCGTCGCACAGCGAGGATGATGCCGCAAACGTTTTCAACTGTTTATGGACACAAAATGTAGCAATGCCATATTCATCCAAATATTGAATTCAC…	SJ08240	-718	Sja005785		>SJ08271.1 + Up_Stream_Len 1000	GTGAAATGTCCACACCTTTCTCTGCAATAACAGTACGTGACCACAAAGCTTGTAGCTATATTATACCTGTACAGTATAGGACGAATAACCAGAAACAATAGTGGGCGTGCTAGACGTTGACGTGTAGAAATAACGGTTTCAATTTTTTGATACTGCGGGACCTACTGTACACGTAGCGACAGAACAAGCAAGTGTGGCCTCATCGTCTGTGCTGAAGGGCGTGAGCGCCGCGTGCATGTGTAGTAGCATAGCATGCATCACGTGTGTTGTACTCGCACAACTCCTTGCGTTAATGTTTACCAGGTATTATCACAGTTGGTACAGCTGTGTGGTTACCGCAATAATACTAGTTTCGTTGCGAGTCAAGTGCTATACCTAGACGCAGGAGACGGTATACTC…	SJ08271	-167	Sja014129
	>SJ02116.1 + Up_Stream_Len 1000	TTCCACGTTGCGTCATCATCACAGAGACCCACAGGTGCGCCCGGGCCTCTGGGTGTAGCACCCACCAATTCGCCTGTGGTTGATATATACCCTCGGTGCTGTAGCATTGTCATACTGTATCTGGTATAATAAAATCAGATCACATTTTTTTTTATGATGTGTATGAGGAGTAATAATCATGATGATACCGTTCCGTTTATGCTTTTTCTACGGGGAGCTTTAGCGTCATGCTTATGCATGCAGCAGCAGCAGATCAGCAACACAGCAGCAAGCAGCAGCATGCTGCAGTACGTGTACACCCTCACGAGGCCAGTGTTAGCAGTTTTGTACGTGGGGGGAGGGGATGCATGGGAGATGAAGGAAAACACAGCACACACACACAGGCAAGCACACAGCGAC…	SJ02116	-291	Sja004631		>SJ18245.1 + Up_Stream_Len 1000	GCAGTAGTACGAGGTAGTATATATCTACGAGGTAAGTATTACCAGGTACCTGGTATGGCCCAGCCAACGAAAAACACCTCGTAATCTGATACAAGCCTGCTGAGAACCTTACTATTAATAGGGTGAGACCGCGTTGAACAACCTCGAGCATAGGCTGTTGTATGGGATTTAGTGTACCGCTCGCCGCTGTGCTTCTTGGCGTCCACCAAAAAGTGAACTTCCTTGTTCCAATATTGGTATTTTGAACCGAACTTGTACGTACACGCATTTCTTGGTTCCATCTATCCGACCCCCGAGACTACGGACGATACTGCAGTCTGCCGATGCTGCCACTGCAGGATGTCCGTGTTGTATGCCGAGACCGATGTTCGTAACGATGTACGAGGTGCAAGGTACAGC…	SJ18245	-259	Sja008664
	>SJ18023.1 + Up_Stream_Len 1000	AAAAAGCGGTACGTACTCGTCTGAGTATACTTTGTTTCGTGTCGACGTCAAGCGACTGGGCCTATGGTATGGTGAAATAGATCATGAGCGACCGCGATCCCGCAGTCGCTCGTACCATGTACCCGTATACGTCTTTATGCGTACTTTGTAGACAGGGTGCCAAGGGCTCTGCGGTAATAATCTGCACAGAAGTGTACCCTGGCACCTGGTACTCGTTTACCAGGCACTTGTACGTATACCAGGCACTTGTACGTGTACCAAGCACTTGTGCGTACGAAGTATACGCACGCGAGTCTATTTTTGGTTACTACTGAATGAGTTCTCACCACTGCGTTGAGCAAAAGGTAAAACAAGTACACCAACTATGGAAACCCCGCGGAGGCATTTATCGTGCATGCG…	SJ18023	-252	Sja007337		>SJ07805.1 - Up_Stream_Len 1000	TAGTCTTCAGATCTTCTGGCGTACCACCCTCCTTCGCCGTGCCTGAGCGGTATCTGTCCCTGCATGCCAGCAGAGCGTACACCCAGCTAGCCGGTTACCTCGGGATTGACTGGCGCGAGCATCAAAAACCCTGCTTCCATCACACTTTCACACGGCTCAAGCCAGCCGTCTTCGTTGCCGCGCGCTTTGCTGCATCCTGCCAACCTTGCGAGACAAAACTGCCCACGCCATTTCAGCAGAATGCGTTATCTGCCCAAGCGGCCTGGCTCCAACAGCCTCCGCGAACATCTCAACGCTGTTTCATGCACAAGGACGGCAACTAGCGGCCTTGGCACTCTCTGCTGACGGAACTCCGCTTCTTTGGGCAGGTGGGGCACACTACACCTGTTCTTACACTGC…	SJ07805	-555	Sja000480
	>SJ09388.1 - Up_Stream_Len 1000	TACGTTTGACCGATCTTAACAAAATAGCTAAGTCGAAACAACGGATGTGAAGAGTAGTAAAACTGGGGTGGGAGTTTCACAATGATATTGCCTTCTGGAAGTGGGCAATCGACCACAAATTGGTTAACGCCGGCGAGTCGCTTGGAGCACCTTTTTACGCACACGTACAACGAACTGCCTCACGACGATACTATTCAGACGCAAGCTTTACTGCAGTCGGGGGGTTTTGCCCAGAGCTCCAGGTGTATTGGAGATACGATCTGAACCACCGGCTGTCCGAGCTTCTGCGAAAACAGGTGGTAACGAAGGGCGAGGACGCAATAACGATCAACTTACTCGAACGATGTGGCATGGTAATGACAGCGTACGCGACACAAGTCCTGTTGAAAGATAGGCCGA…	SJ09388	-639			>SJ04030.1 - Up_Stream_Len 1000	GGCCGCCAGGTGGACCTCCTCCGAGTAAGAAAAACTGTCGAGCGCGCTCTGAGCAGCAGCTGCAATTAATTTCGTATGTATGATACATACATGTACGGGTATATTTATCTTGGTCACCGTCTGAACTCCATCGGACTCGAAGGTACATATACGTACGGGTTCGACAGATCAAAGGCCTCAAGGTCATTTAAGTTCTTTGTCCGTACTGCACCTATGGGGTACGGGGTATGGCAGCACTTAGAGCGCCTGGTATATACAACAGCAGTACCAGTACTGGTACAGTACATACCAGGTAGTATAGTACAGGCAGTCTGGACGTGTACATGTCATGCTTCGAACAAATCATCTCGACAGCATCACCGATCTGCAGAATGTACGCTTGTTCGACAGCACCCAAAC…	SJ04030	-317	Sja007662
	>SJ03513.1 + Up_Stream_Len 1000	GTATGTGTACTTCGAAGTATATGCTTTCACCCATCGTGCCCGTTCATTTATTTCATGCATAATACCCCCCGCCCTATGGTCATACGACTACGGCCATGCATGAAAATGAAGCACACCCCCCCCCTCCCCGCCCCTGCGGGCTGGACGCCGGACTTTTCTATGTTTTTCTTCTGAGACGCTGTTGTCTTCGTGCCCGCCCTGTTTTCGTATATAGGATTCGGCTCACAAAAACCCCGATTTGTTGTCGTCCTGACTGTTATTTGCACAAAACTTCCCTCTTTTCCACGCCCACGGATAGTGTGGGTCTTTTGTACGACAATGACTACTCCCCCTCCCCTTGTGCAAGAAATGTCCTGCCGTTGTGTGAAAACCAACGTGCTCCGTTCCGAGCTGCAGGGT…	SJ03513	-791			>SJ20685.1 + Up_Stream_Len 1000	AACGACAAGCCAAAGCGCCAAAGCCTGCCGCTGTCGTGCGGGACAATTCGAATTTGCAGCAGTACGGACTACAGCAGCAGCACGCACGACCTTGCGCCCCTGCGAGGCAAAGCTGTGCCGTATTTAAACGGCAAGCCAAAGCGCCAAAGCCTACGTACGTACACGAAGCAAATTTCATACCGGTACACAGCAGTACATACTGGTATACTGGTACAAACGAAGCAGATAACGAGTCAGTGCACGAGCTTACTCACTGTCGAAGTTGGGAGGGGCAAAAGGGTCACATCTCGTGAGATTTTCCAGCACAGACCCTTGAAAGCACGGTCGGAAGAAGGAGTCGGCCGATTTCAGGAACCGCGTTTCAGCGCCAGCCATCGCCTCCGTGGCATCCGTGCCAGC…	SJ20685	-159	Sja004035
	>SJ07328.1 - Up_Stream_Len 1000	TGACCACAGAATTTGTATCTCTCTAAGATTGGGAATCAGGACAGGCACTGAGTGTACTGACGTGGTTGAGTAGAAAGAACGGGTTTATTTAATGTGAAGACAACAACAACAACGTATATAACACCAAAGTTGTTCCTACTATATACTGCACTACAGTATGTGTATTGTACTTTCAGCATAATGGCATAGAAACACTCGTTATTGCTGTTTCTCCGCATCGCGATCACACCCATTAAAGGCATGTGGCCCAAACGACTAATATCACATCTGGTTGACAGGTACGGTCGGCTGGTTGACAGCCCCGGCATATGGTGTGGCCGTCTGTCTATATTTCAGTTGCCAAAAAGTGATCGTCCGAGCCATTTATAGGTACACTTGAATCCAAAAATAGGTGATACG…	SJ07328	-736	Sja002250		>SJ05311.1 - Up_Stream_Len 1000	CTTTTCAATTTTCGTACCGGGTACGTTTTGTACTCGTAACACGGGAGAGGCCACACACAAATCAAGACAAAGCGAACCCACACCAGACCTACAGGTGAAACAATACGATAATTTAATTACTTGAAAATAGAGTTGAAAAGAAGACCCGACCGTCTTTTCGAAATGTTGCGAGTTGCGAGTTCGAGATCTCGCTCCCTCGCGCTCCTGCCCGACGGTCGTTCGAATACGAGAACTTAACATAAATGTCGCAGCTTGCAATAATCCACAAGGGCATCATATGCTCTTGACAAGCGGATAAAAACACAGCTACATCTCCTTGTCTCCTTGCGCACATAAGATTGGTCGAGGCCAGAGGTCCCACACCCCCATGCAAATGATGATCGCGGCAAGCCGCTCCAG…	SJ05311	-797	Sja014819
	>SJ05814.1 - Up_Stream_Len 1000	AGGCCGCCACACGCTACACCACCTGGTGCCTGGTGTGTGTATCACAACGGGCGGCGCAGGGCTACGATATAGCGCCGCGGCCGGAGCCGTGACCGCACCTCTAGTACGCGTAAATGCTGCAACAACAGCAGTCGCTGTACGAGCAGCTAGTTACTCCGTAATGTTGCTGCTGTGCGCGTGTGGTCGCGCTGCTGCTGCTGTGCGTCCTGCTGTCTGTACACCAGAAACCAGGCGAAAAGCAGGTGTTCACCGCACGTTCGCCTACTTGGGGCCTGTTTCGTCCGACATCCCGTGATAGATGGCGGCGCCCTCTGATAAAATACCAGCAGAGTACCAGTTGCTACTCCATTGCATCAACCACTTGATGCGTGGCAGACGTGATGTTGTTGGAACCCAGCC…	SJ05814	-482			>SJ02103.1 - Up_Stream_Len 1000	TTGATTGAATGGATATGTTGAGATTCACAGTACTAACAACGCTCCTGACGGGCAGGCCATGAACGTGCGAGGACTGGCGTGGATTCGTTTTGTCCGTCGATCCCTTCGTCTTTACACGGTACGCCTATACCCCCAACGTCCGGCTCGCACTACGCTTACTCTTCTTTGAAAGTTCTTGTAGACAGCCTGATGAATTGTGTTTCTGCAGACGAGGTGAGTGGGCTCACCTGCAGTAGTAGTTGGGAACACACCACGCCCTCACCCTCTCACTTCCCCAGCTTCTCCTCGGCCACCACCGGTCAGCCTCCTCTCCCTTTGCTCCCAGGTAAGCCCCAAGATAATATTGAGGGCTCTGGTGTGCTGTGTGCGAAGTCCAGCGTTATTCTGTTGATACGCAAC…	SJ02103	-447	Sja003796
	>SJ00664.1 - Up_Stream_Len 1000	ACAGTTTAGTACACGAGTATATGTTAGCCTCTCTTCCACCAGACCACTACTCGTACAACAACAGTTACAGCAGTGACTGAGCTAACACACAATATTGCCACCTTTCGTAGCCCTTTTAGTACTGCACTGTACAGAAACCGATATTTCAGTCTAATTCCAAGTGTTTTGTCCCCATATCGGGACTGACTGCAGTTCCTAAAGGGTTAACGTCAAGATCTCCTTCTTGCAGGCCCCTCGCACCTTGCCCCCCCCCCTCTTTGGCAAACCCTATGATTCCTCGTCGTCAAAAATGTGTGTCTGTACGTACGTACGAATACTCATCATGCTCCAAATTTTGCGTCTGGTATGTACGTACTCGGAGTACATAGACATACGGACATATCTGTATACGAACTACAC…	SJ00664	-9	Sja014292		>SJ12236.1 - Up_Stream_Len 1000	AATATACTCATTTTCACCGCGCCAAAAATTATGACCCCCTTTCTAGTCTGGGTGAAGCCGGATTCTGCGAGGGTTCTACGACGTACGACCAACCGACCGGTATCTGCGGAAGGAACGAAACCGGGATCGGTTACTTTTTTGTCGGAGCAATCACGACAAACCCCAAAAAATAATAACGGCAGCAGCAAAACCGACAGACACATGTAGTGATCGAGTTACAAATATCCTGCTGCGTGAGTTCCTACTACAACAGCTGTAGCGACAGCTACACTATCTTACGTGAACAGGCAGACCCCATGCGCACGAATTATAGTATGTGTACACAACAAGCTGGCTGGGGGCGGGGGGGGGGGGGCTGGCACGACGTTGCTATCGAATTTCTTCCAAATAGCGCACGGT…	SJ12236	-539
	>SJ08739.1 + Up_Stream_Len 1000	ATAATCCTATCAGCTCCTGCAAAACACATTTCAGTCCGCCTTCCAGTGTGGTATACCATAATCCTTTACCAACGAACACAGCAGTAGCAGTAGTCGCAGTGGTCTAAATATTGCTCAAACCACAGGACTAAACTCCGTACCGTACGGCGTACGTACAAATACTGCATACATGGTACCATGTATTGTATACGAGGGCGTAAATCGTGTACGGACGTACTTGAACCTCCTCTCGGCGAACTGCAATGCAAAATGCGCCCCGTCCACATGATACGACATTTTTACCAGACTCACCGCCACTTACTTGTCACTACGACTAAAATATCCACCTTGGATAGACGCGTAGCTGCAGAGCCCACCGCCACGGAGGCCAGCGACATTCCCCGGGTTCCCACGTAGCTC…	SJ08739	-203	Sja009582		>SJ02534.1 - Up_Stream_Len 1000	TGATGCCGACGATACGTGTCGTTGTATAAAGACGTTGTGTATAGCATGCGGCCTATTATACCATGCGTGCAGCAGATGCTACTGCTGTAAGTGTCCGCCCATTTCTTTTTTTAGTGGGCTCTCGACGAACATCCATATTCACACCGTCAACGCACAAACAGTGAGTATCAGAGTTATGTACAACGTAAACGCAACCAACGAACAGCAGTCACGTACGAGTACATACAACGTAATAGTTATCACGATAACGATAATCGGAGCAATACTCGTAGTCGGATGAACGATCCGGGTACCCAGTATTGGGTGACGCTATCGCACGGCGTGCTGATATCGCCACGTGATTCGACAACACATTCGATGGTCGCTGCCTCTGAATCGACAAGCCAGCCCTAAGTATCG…	SJ02534	-621	Sja000421
	>SJ18209.1 + Up_Stream_Len 1000	ATACGAGCGTGAAGTATTCGTAGTGCGCAGTAAGGCTACTCAGGGGGAAGCACAAGATCGCACGTCGAGGAGAGAGGGGTCACGAACACACGTCGTGTACACTGAGATAAAAACAAACATCGAAGCAGAAGTATCGTACACTGGAGGCCATAAACAGAACAAATGGAGCACGTGTCCAGCAGACACGTGGGAAAAGGCAAACATAAAAACCCGGGAGAAATAAACCGTAGTAGAAGTATGATAGCCGTGCGGTTCGGCCACCGATTCACACGAAGAGGAGGCAGGCGGAACCGGCGGTCATAATTTAAAGTGAAACCGCTAACGCGACCGAAAGAGAAGCATCACAACAGGTCGGCAGCCTTCGCGAATTGGGGAGAAGAGCGTTACACCTTAACCCCC…	SJ18209	-94			>SJ16403.1 - Up_Stream_Len 1000	TTCTGAATGGGTTAAGACCACAGTAAATACGACGTACCAGGTAGGCGTTTTTTTTTTTTTTTTGTTCGCTCCACATTTTTGTTTTTCGGAACTACCACAGCAGTAAATCGGACCAAATATTGCTACGTACGTAGGACCGCAGTAAATAGGGGGCCAACTATTGTTAGAACCACAGCAAATAGGACCAAATATTGTTAGCAAAAATAAGGAAATGCCCAGTGTCGACGCTTCCGTGCTCACTGTCTGTGCCTCGTATGCAGCGCTTCGCCTCCGACGTTGCGGTTGCCCTCGCTGATTCCCCGACTCGCCGCCCAGCGGTGAACTCGAGAAATCACGAATTATCTGGTCCAGCGAGCGACCGCTGTCCAGTTGTAAACAACAGCCCTGTCTGTTCGCGTG…	SJ16403	-614	Sja009493
	>SJ06788.1 + Up_Stream_Len 1000	TTGCCTTGTCATCATGTTTTCCTTATTCTACGTTTTGAGTCCCGGCATGGTATAGCACTGCACGGCCACGTCACCATGAGGACGAGGGGGATAGTATATAATAGCCATCTACCGCTGCCGCTGTAGCACGGAAGACAAAAACTTCCATTTTGACGTAAATTTTGCAAATGCCCTATTTTCCATGCTATGCGTACGACTATAACCGCTACCAGGTACTGTAATATATTTTGTATCAGCCATTAAAGGGTCTCTTCATTGTTGGTATCTTACCGAGGATTTCTATCGGGTATACAGCCTTAAAACAATACCTTTCGCTATGCTCGTACTAGCCAACCAAAAAATGCTCCAACGAAATGGAATTACTATATGACGTTTGGGAAATATGAATCATTTGCGGGA…	SJ06788	-884	Sja007928		>SJ09225.1 + Up_Stream_Len 1000	TGCTGCAGTGGTGTAGTCGTGCGCTCTCTTGCCTCGACGATGGTCGCGGAGAAGCTTGAAGGCAAGGTTCGGCCGCTATAGTCGAAAGCGTCTGGACGATCGTAACGTACCATTATACCATTGATACGTAGCAAGGTTTGCTCGTACCTGTACTTCTCCTGGAGCCCCTTCGGCGGCTCCTGTTGATCACGAGGTTTTCCATCAAGAGCGGCGCGTATCTTCTTCGCGGGCGAGCTATCTACAGACCGGGCAGGCGCGGGGTGAAAGCTCGAGGCATCCCTGCTACCGCCTGCTGCTGTTGCTGCCAACGCAAATCTAGCGAAGGGATTAGGATTCGCACTCGGAGAGGACATCGTGTTTCCCAAATACAGTGAGCGCATCGGCAGATCAGTGGAAGGG…	SJ09225	-840	Sja001325
	>SJ05093.1 - Up_Stream_Len 1000	ACGGCGTCTACCACCTCCGGTTTTCCGGACCCAACACCATCTCGCTGTCGTCGACACCAACACTCGTCGAGGTCAACCTGGTGCGTCAGTCAGGCGCCCCAACGTTCACCGGGAATCACATGGTAAACATGCTCCCCCGCGAGGATCCCCTTTCCGACACAGCAATATTCGTCTCCGACGGGTATCAGACAATTCCACTCTCAGGATCAACCGATCTTGAGCCAGGTGACCTCCTTGGCACCTCCTCTTCCCCGCTGGTGCAAGTGCCCTTGGCCAGCCTGCGACACCTTCCCCCGGACCCCGACGTCCCCAACGTACACGCCCTCCACGGCAACATCCCAACGACGACCAACCACCTACCGACCCCCCACCGGAACCGAAATCCCCGAGCCCACAACT…	SJ05093	-315	Sja004724		>SJ07137.1 - Up_Stream_Len 1000	CGAATAAAATGGTACACCAGGTATACGACAATTCAAAGAACGTGGGGACGAGAGGAGCGGTGATCATCAGGCAACGACTTGACCCCTAGGAAACTTCGAACAGCAGCTGTATATGTACGAGTGCCACAGGATTTTATGTACATACGACGTCTCGTTTTTGCTCGTGCGTCTTGAGTGCTGCTCCAGTTGAAAAAAATCCACTCCGCGATGAGATTAATGTGGACACCCAGAGTCTCGACGTGTACGGGCTGTGCGGCGACGCAGAGCTGGCGGCGGCGAAGCTGCGCCATCTGCAGACTGGATCGCAAAATCTGTGTCACGCACGCTTCGGAACGACTTGAAAAACGAAAGACACGCGTCTACCAAAAAAAAGCTTGGATTTCAAACCGCAAATTATTG…	SJ07137	-239	Sja013700
	>SJ04576.1 + Up_Stream_Len 1000	ACACGGTTGTCGCTGTGCCGTGCAGGTGAAAGAAAGTTGAAGCTCCAACAATTTTAGTAAAACTTCTGAACTTTCCGAACCCGAAATTTTGATCATCACAGGGTACGGGGTACCCGTACCACTCTTGTCCGAAAATGTAAGGGACATTTTTATATCAATATTAATATAATAACGTTTCTTATATTTACGGACAGTTATGTACGTACGTAGGTAACATTTCTCTCAAAAGTCAAGTTGCCTGGAAAAATTCTGGCACGCGGCACGAACGATGTTGATGTTTTTCTGCTGCAGAAAGAAGTTGATCCCCACGTTCATGATCAGAAGAGAAGTAATTGCGTTTCTCGCTCGCAAAGCAAACAAGCAAGCACGCACGCCGCCGGGCTGCAGAGCGTACACAAC…	SJ04576	-850	Sja004527		>SJ01869.1 - Up_Stream_Len 1000	AGCCTGAGCCCGGTTTGAAGTTTCTTGTGAGAGGGACGGTACTGCTGTATCACCCGACCATTGCTGAGACTGTTCGATACACAACCATTTTACCTTAAACTTCCGACGGTTTTGCATTACCCACGGTTTTTTCGTCGTGTTATGTATCGTTTCGGAGTGGCTCTGAGCTATTGGAGCACGACGGCAAGCAGCCCTAGAACTCGGCCGATACGTATCATTGTTACAGTATGTGTCACATGAAGCCACACTTACTTGGGAATGCACGAAAACACCGGCGGACTTCAGGTGCAGCTACACAGAGGCCTGCACTTTATCAATGATATTCTTCATGAAACGCTGTTCTAACAACTCCGTACATCACATTTGGGACTTTCCTGAAAACGCATGACTCGGGTATAA…	SJ01869	-877	Sja004334
	>SJ18329.1 + Up_Stream_Len 1000	GCCGCTGCCGTTGCCACAGCGAGACATAACAAGAATGCTGCTCCTACAGACCATACTCGTAGACGTACCAGGTGTGTACCTATAAGCCCCCCCCCCGCCCGCCATAGATACGCTGCTATCAATACTGCTGGTTGCTGCTCTGCTGCTGCTGCTGCTGCTGCTGTTGCTGCTGCTGTGCTGCTGAACAAAATAATTCCACTCGAAAGATCCGGGAAAAAGAACGACCAACGTAGGTATGGTGCACATGTGCACATTACCAGGTAGGTGGGCACTCGTACGCACGAGCAACATCCTTGCGGGTCTGAGTCACACTGCCTTCTGTGGCCTTGCGTGTACGCGTACACAATTTATGCATGTACGTATGAACATACGGATAATACCTGGTATTATACATAAGTA…	SJ18329	-330	Sja012326		>SJ17763.1 + Up_Stream_Len 1000	ACATTACTTGCCTGACCACAGACACTCTGCAGGACAGAGTCGGGGGCCGCCGGAACAGGGCCAGCCAGAATCACGCGGGGCACGGGTAGCCCAGTACACGTCCGGCCCGGTCGATTTGCGAACGGGTAGCGGGTCAGCACGCTCGCGGCTCCCTGGTGCGGAGTCGCTCAGTCGGTCATGGGCCGAACCCCTGGTAAAAGAGTGGCACGCAGAAACAAAACAAATAAAACAAAATCGATACGGTCGACCTGGACGCCCGGGGTCGACAAGCAGTCCTATACAATTTAGCTGACACTTGCACCACCCTGGCGAGACAGTACCGTGGCGTCGTAGGCGACGTAGCCAGAGCCCTGGGAGGATCGTTGGTAGCTCCTCCAATAGACGCAACAAACATACGAC…	SJ17763	-94
	>SJ20700.1 - Up_Stream_Len 1000	ATGAACCGTTCGATGTCCTTGTAAACATATTTGGTTTCGGTCTGAAATCGTATTCGTTAGACGACTGCACGGACGACTATTGACTCGGGATTGTGAAACAGGTTTAGGTATCAAGCGGCTCAGGTGAGAATCGTGACCAAATACACGGGGTTCCTTCGAAAACGTAGTACTCCGAAGTTCCTGGGTGTACAGCTGGGAGGTTCTGCAGCAGGCAGTGAAAACACACGAACACAACGTAACTACAACGTAACTACAATCAAATACGTTTATAAACGTTCTTGTTGGAGATTGCGTGTGCCCCCCTTCTGCGCGCCTTGCTTATCCTCTACACTTTTCTTTCTATGATGGCGTGACAATGAGGAAGAAACGTCGGAGGAAGCATCAAATTTATATTGGAGC…	SJ20700	-859	Sja002149		>SJ13330.1 - Up_Stream_Len 1000	GGAGACGGCTTCCGCGAGTTGGCCATCCCGGCGCCGGGGGCGAGTTCAACTCTGCAAACCCCGGCCGTGTACACATCTATGACGGAGAAACGCTGACACCCATCTTGGAACTCGCCGGCGAAGAACGCGAGTTCCTCACCTGGCGGGTCGCGAGCACGCCGGACTATGACGGTGATGGGTCCAGGAGATCCTTGTCCACACGCTGCGGTACTGGACCAACGGCGTTGTTGTTGATGGCTGGCGAATGTTCTCAGGTTTGGATGGGACTCCGCTCTCGGACGGGTTCTACCCAGACCGTTGGTGGGGGCGACTCGCATCTCTCGACCGGGATCTCTCGCAGGTTGAGCCGTCACCGGATGTTGACGCGGACGGCGAGGTCACGCCTCTTGACAGCGCGCC…	SJ13330	-66
	>SJ00909.1 - Up_Stream_Len 1000	TGTCTGCATGTGTGTACAGACGCGGTAGATCAGATATTATACCTGCAACGACAACAACAGCGCACAGTAACAGCAGCACCAACCAACAACACCAACCGCTTCCAGGTTCAAGTGACACACACAGCACGGCACTCAACACCCCAACACATGGCACAGCACGACGACAACACAACAACACGCGACACCGCGCAACACGCAACACCGCATGAACATGGACAACAACGGAAACGACAACGACAACGACAATATTGGGCAAAAGCGGCGTGATAGTAAACGTAACGTCCATTGCAAAGATGTCAGGAGACGGCACTTTCACCCCTTGACTGACGGCAATTTGTCTTTTTTTACCCTTGACTGACGCTAAAATACTAGTTTTTAGTGTGAAACACTCGGATCCAC…	SJ00909	-544			>SJ07479.1 - Up_Stream_Len 1000	ACCAGACTGCAAGCACAGCAGTCGCAGGCGCACATACCCTCTTTGCGAGCAGGGAATTCAGTTGCTTTTCCCAACTTTGAACGAAAAAAACGCTTACGAGTACCTCTCTGACGAAGACGGGCGCCTACTGACGACGCGCGTACAACCACCGTTTATACCGCCGTGTCGTATATGTGATGTATGTACATATGATATGTACAATGTTTCGCAACAGCCAGAAATCGCAAGGCTGCCTGCATTTATTTGTTGATGTTGCGCTTTCGACTACTGCTGTGTGCACGTGAATACTCCCTCAATAATGGTGAACTTGGACTACCAGTCGTTCGCCGTTCTTGTTTTGTTCCGATTTCGACTTCGAGAGTCACGTTTTGCCATGAGCTAGTCGCCACTGCCCTCGTA…	SJ07479	-853
	>SJ02088.1 - Up_Stream_Len 1000	GATTAGACTACTCCTAGAACTTGAGTGGCCGAGAAGCAAAACGCATCCAGGCGCGCAGGCCGTTCTCAGCATGGCTGGAAAACTATGGAACCTCACGTATGTAGTCAGAGCGGGACGATATTTTGTCTGGCAGCTTTTACGTTTGACCGATCTTCACAAAATAGCCAGGTCGAAACAACGGACGCGGAGAGTATTAAAACTGGGCTGGGAGTTTCACAATGATATTGTCTTCTGGAAGTGGGCAATCGACCACAACTTGGTTAACGCCGGCGAGTCGCTTGGAGCACCTTTTTACGCACACGTACAACGAGCTGCCTCACGACGATACTATTCAGACGCAAGCTTTACTGCAGTCGGGGGGTTTTGCCCAGAGCTCCAGGTGTACTGGAGATACGATCT…	SJ02088	-776			>SJ01723.1 - Up_Stream_Len 1000	TCATAGCCGTATACACGTGTGCAGAGCAGGGCAGTCGGCACGAGCATTTCGCATCGTCAGATCAACTGCCGCCTGTCGCACGCACAGGGCAAGCCCACGCAAGCACGCGCAGGGCAAAAGCGTGCCAAAAAAGACGTCATATCGTACGTATCGTGCACTATACCAGTACGTACGTATCAACTACGAGCGTATACTACGAGCGTATTATAACACGCGTGCGAAAATTAGAGCAGCGTGCACAGGTTTGACTCCAGTGGGCACAAAAACGACCACCTCCGGTACTCGGCCGAGGTGACACACGGCCCACTTGAGGCGACGCAGACCCCAGCACTGGCAACTCGGAGGGTGGGAGGGGGGAGGGGGGCGGAAGTTCGCAGCTTCCTCGACCTGGCATCTGAT…	SJ01723	-609	Sja006250
	>SJ02284.1 + Up_Stream_Len 1000	CATAGAAAGGCAAAGGCAATGTCAGCAATTTCGTACGCCCTAGCGCCTGCCACCGGCATGCGTGCCCTTGTGTCCTCGTATGGCCAGGATACCGAGCCGGAGTGACAGGCTAGGTAGATGCGTAAGTCAAGAAACACGTCGTTGTCCTTGCTGTCGGACGTACGCGATTGTACGTGACTGCAACACATGATGATTTCAACGTGCAAACTTACTCTTTCCAGCTCGAACTGTCCCACTAGAAGCCTGAACAATATCGCCATCGCCCTACTCCAACGAGAAGCTATTCAGGCACCGTACATCACCTACCGGCATGGCCCTGTTGGTCTCGTCCTGTCCGAAGCCGTGTGCTCGCATGATACCCTCGTCTGAGCACAGTCGTTCTTGGCAGTGACGATCTTA…	SJ02284	-842	Sja014969		>SJ12578.1 + Up_Stream_Len 1000	CTCGGGTTTACCATTAACACCCACACCATGCGAATCTCTGTCACTAAGGAAAGGATAGAAGCGATTAGACTACTCCTAGAACTGGAGTGGCCGAGAAGCAAAACGCACGCAGGCGCGCAGGCCGTTCTCAGCATTGCCGGAAAATTATGGAACCTCACGTATGTAGTCAGAGCGGGACGATATTTCGTCTGGCAGCTTTTACGTTTGACCGACCTTCACAAAATAGCTAAGTCGAAACAACGGACGCGAAGAGTAGTTAAACTGGGCTGGGAGTTTCACAATGATATTGCCTTCTGGAAGTGGGCAATCGACCACAAATTGGTTAACGCCGGCGAGTCGCTTGGAGCACCTTTTTACGCACACGTACAACGAACTGCCTCACGACGATACTATTCAGAC…	SJ12578	-838
	>SJ12044.1 + Up_Stream_Len 1000	GCAAGTCCGCCTCACAACCGGTTCTTAGCACTGTAGGATGCAGCTCACCCTTCATGCGACTCGCCCAACACCTCACGGCGCTTCGCGCTTGGTGCTAGCAATGTCTGCCTGGTTGGTGAAAACCCAACGTGCTCCATCCAGGCATTGGAGAGATGCGAGGGTCTATGGTCATACAACTACGGCCATGCATGAAAATGGAGTGCACACCCCCCCCCCCCGCCCCCGCAAAACTTTTCTTCGTAATATATGGAAACAACGCAATGAGCCCAAGTGTTGGAGGTGTCTCTATTAGGAGTAGGAACGGTGCTCCGTCTCGAAAGGGATGCATGCGTGGTCAATGTTCAAATGTCTTAAGGCAAGCAACAAATGTTGTACGACTGCCCACCGGCGGCGCGCGCG…	SJ12044	-782			>SJ17554.1 - Up_Stream_Len 1000	TATATAGATGTGGTATCAGACCAGAGGTAGGCGTATTTCGTGTACGTAGACACCAGGCACACATTGCAGCCGTTGTCTAATGGTACTCAGGGGTGGTGGCAGAGCAGCAGCACAACACAGCAGTAGACGTGGTGTGAGGTGAGTTGACTCCACAGAGTAGTCGATCGACGAATGAATGGGTGTGATATCAATACAATGAAGAAAGTATAAGTTGGTTTGTCTCTATCTATGGTGCAGTAGAAAGGTATAGAGACAGTCACCTGCCCGTTGAACCCAAATGGGTTAGGTTTACACGATACAAGCAGTGGTCTAAAGGTTGTACTCGTACGTGTTACGAGTACGGGCGTACGAGTTCAATCAAACGCTGTTGTTGGTGTGGAGTCGGCGTCGTTCCACATG…	SJ17554	-39	Sja008585
	>SJ16793.1 - Up_Stream_Len 1000	TGCCGTTAGTTCCGGCCACGCAGGAGGCTCATTCAGTTTTCCGGTGCAGTTTCAGTGGGGGCAGCCCACCCCTTGTAGTACCTGCGGCGCAGTACGCCCGTCCAGAACTGCGGCGCAGTACGCCCACTCAGAACGCGTCGCAGAACGTCCAATTCAGAACCACGGCGCAGAACGCCCATTCAGAACCGAGGCGCAGAACGCCCACCCAGAACAGCGGCGCAGAACGCCCATGCAGAATCGCGGCGCAGCACGCCCATTCAGAACCGTGCCGCAGAACGCCCATTCGGAACCGCGGCGCAGAACGCCCATTCAGAACCGCGGCGCAGAACGCCCATACTGAACCAGTCACAGTTACAGCTTCCACCCCCGCGCGTGTCGTCAGTAACGACCGCGTAGGCG…	SJ16793	-640	Sja007956		>SJ11857.1 - Up_Stream_Len 1000	GCGGATCCACCGTATACTGCTGTGGCTATTCATTAGTGGTTGCTTCATCGCAGGCTCGCATCCGTCAACAGGCACCACCACCTCTCTCTCTCTTCTGCTGTTGTTGCTTGCTGCTGTGCTTGCATCATGTATGTGCGGCCTGTCGTGTGTCTGACGCGGGCCGCGACAAATAATCGTGTACGTAGCAGTAGCTTTGAAAATATAGGCGAACGGTCACCATGCACGATTTTATGCTTGAAGGCTTGACTTCGATCCTTGGCGATGACTATGATACCTTTTTTTTTGTATTGTACGTAACCCAGACCCCCATAATATAAGACAGGAAGCACACAAAAATCAAGTGGATTTCTTAGGCAGGTGTGGTCGACAGTACCAGCCCCTTCTTCGGTGCATCCTTTT…	SJ11857	-175	Sja012495
	>SJ21016.1 + Up_Stream_Len 1000	AACACCCAGTCGGTTTGTTCGAGTGAAACGGATTCCATCGAAAATAAGAAGGAAAAAAAAAGTAACCCTGGGTACGTGTACATTGACTGCTGGTTTTCGATAATACAACTCACGCAAAGAGCACCGACAGTGTTGAAGCAGAGCGCAGCCCACAGACTGGTGTTGTTCTTGATGTTGAGTTCCCCTCCACCCCGAGCGCCCGTGGCCTTGGTGAGCGGGAAGGCCTCCTTAGCGATGGGGTCGGACACCCTGCATCGCAAGGCCGGGCCGCGGCACGAGAGAGACCCAAAAGTCAAAAGGATATTGCGTGTCAAATGTCAAAGATCGTGCAGCTTGAACTTCACAAGATCCCATTTTGTTTTCGGTTTTGCCCCAGGGGCGAGAAAGTTGTGCGCTGTG…	SJ21016	-75	Sja012875		>SJ21358.1 - Up_Stream_Len 1000	CAGGAGTTTAAATCGGGATGCTTCATACATAGCTCGTAGTGCTGGAGACTTGACTACGCTTAGCTCCGTACTCAGGGGGGGGGGGTGAGGGTGACGATGAGTCATCATGCTGACAGTTGTGTCCTTCCACGCCGCATCTGATACAGTACCAGGTATACCGGTACTTCGTACCGGCCCTCTCACAAGAGCTCCACAAGAAACTCAGCCTGATCGTGTGGCACACCCCCTTCTCAAATAAGACATCTAGCCTTGGCCAGCATCCCAGTTTCTTATCACTGCACAACAGAGAGGGCCTGTACGCCAGTACTCCGGCACTGCTCGCTGTGCGTATTTACATATCATTCCCGATGCACCACAAAGTACAGTTGTTCAACTGCGCCAGTCATCAGTGTTTACAAA…	SJ21358	-812	Sja010359
	>SJ18005.1 + Up_Stream_Len 1000	TACTGCTGCTGCTGCTGCTGCTACTGCTGCTGCTGCTGCTGCTGCTGCTGCTGCTGCTGCTGCTGCTGCTGCTGCTGCTGCTGCTGCTGCTGCTGCTGCTGCTGCTGCTGTGGCTTACCAATGACAGCGCCAGAACCGCGGCGGCCGAGCCCGCGGCTGCTTTCACGAACGCTGAACGGGATAGACCCTCTCGCTTCTGCTCTGCGAGACCCTGGAGCTGCGGGTGCTGCTGGTGTCGCTGCTGTTTTCGCTTCCCTTTTCGCTGTTGCTGTTGTTGCTGGTGCTGCTGTTGCGGTTGTTGCTGCCGCGAGCTGCTTTCGCTAAGGCGAGGAGTCTTTGCTCTGTCGACCAGGTGCTGCTCCTGTTGCTCCTGTTGCTGCTGCTGCTGCTGCTGCTTCC…	SJ18005	-815	Sja011969		>SJ05791.1 - Up_Stream_Len 1000	CGGTGCGCCTGCTGCCCTGTTGCGATCACTCCGGCTTTCGTCCTCCACGTTTCCAATGTCCATCCCATAAGTGATTGTGTGTTCCTATCGGCGACACGATGTGATGAGATTTTGATCGTAGAATCGTCGGAGAAAAAAAAAAGTAGCATGTTTTCACCTCTTGCTCACCTCCGGTTTAAGCTGGTCGGCCTTGCATACGGAGTAAAACATCACCAACCTCGCCCACAGCGAGGTCCGTGGTTCCTCCATCACGCTCAGCGTGGAGCACAGCAGTCGCTCCACAGCACAGCAGTGAAGGGATAAACCATAAACCCTGAGAGCAAGATCGTATTCAGAGAAGGGGAGTTGCAATGGTTCTGTTTGCCTTGTTTTTCCTTCGAACCGAAAAAACAGAACCGA…	SJ05791	-422	Sja014244
	>SJ01798.1 - Up_Stream_Len 1000	ATGCGTTTTTGTAACTGTAGAAACACATTTTCGTGATTTGTTCGCAACCGACGACAGAATCGACGCATCATCCGTACACGGCGGTACACGAGTGCACGAGGTCCACGCTCGTCGCGGGTCCCCTTGAGTCATGGCTGACGTCGTGTAAAATCTCCAGACTACGGTATAGTAGCCATGGGTGGCTTCAGTTGCATGGCTATCGAGGCCCGCCTATGCTGGGCGATGTTTGGTCCGTGAGGTGAAACAAAAAAAAATCATGAGTATGTCGTGCCCAAATGGACGCAAAGAATTCAACAACAGTAGTGGTCGTGGTAAGGCCATCAACGATCTCCACCTTCTGAGGTCGCCGGCGCCTGCTTGCGATCCCACGTCACCCAACGATAAGGGTGGAGCGGAGAG…	SJ01798	-74	Sja008083		>SJ20788.1 + Up_Stream_Len 1000	TTGGGTTATCCAAGAGTTGTAACCTCTTTGTTGTGCACAACAAAGCATGACTGACCGATAGGGATACAATTGGACGCTACTTCAACCACCGAAACGTGTTCCTTGAAAGTGGACCGACATAAACGGCCCTACCCGAAGCCTATCGACGTCATCATGTCTTTGAATGTGGAGCGATCGCTGGGCACGCAATCCTAGCTGGCGTTAATGACCCTAGCCAAATCAGCAGGGGCGTCCGATGGAATCGTCGGGCGTTGGTGTTTGATTACCACTCGTACGAATAGGTTCCGAAGACACTCGTCCTCCCACGGAAGTTTCCTCGAAAGCACTTCCCAGACCACCATTGCGAAGCTGTACACGTCGCTTGCGTAAGTAGTACTCTGTGTATCCAACACCTTTACG…	SJ20788	-351	Sja007188
	>SJ19793.1 + Up_Stream_Len 1000	CGTTTCTTTGGTCTTCTTACTATTAGTATAGAGCTCCTCAAGCGACCACCCTCAGGAACGAAATTGGTGCACATCTACCTTACCATGCGTCCCTCCCGATACGATATTTTGTGGGGATCTGTATGGTACAGATCAAGCCGAGACAAACCTGTTATAGACCATGCAGACTATCTAGTATATGGCTCCCACGCGGCAACATGAGCTATATCATACAGGTCATGCATATGATACAGATCATACAGACCATACATATCATACAGATCGTACAGACCATACATATAATCTACCTGCCCTGAAATATCTAGATCATGATGTGGGAATGGGTTATTTGTCCGATGTTGCGTGTACACTTTTTTTTTTTCCCCATTCCATTCATTATCTTCGCACTTCCGTCTTCCT…	SJ19793	-342	Sja002184		>SJ22399.1 + Up_Stream_Len 1000	TCAAGGCAGATAGATGTGTCCGCTATTAATATCTTCTTGTACGATCTAATAGCTCATGTTGTGGGTGGGACCTGCAGAATCTGTACGATCTATCTAGCACATGTTTCCTACAGTACATAGTAGTAGGTTGGATCCGTACTACCTCGTACAGCAGTACGAGTATGCAGATCCTGCTCATCAACCTCTCACAACGGCAGGCAGGCGAGGAACTGAATGATCTACGTACAGATACGACGTAGATGAGATATAAATCATGATCTGTCATCAGAGGTGTGAAAAAGTCGTCTGGGTGTCGCTGGGTGTGAGAATAATGCTATGTTAGCGTTGTGGCGGGGGATGCCTCTTTCGCCTCTTTCGTTACAGCCTCTAGACTCCCATGAGTTAACCACATATCAATGG…	SJ22399	-614	Sja007507
	>SJ12057.1 - Up_Stream_Len 1000	CCTCCTCGTCCGAGTCCTCGCTTCCATCTGCACCGCCTGGACTGCTTCTGCTGCTGCTGCCGCCGCTAATACTACTGCTGTTCTTCGAAGCAGAGCCCGAGGCCTTGCTACCGACCAAAGGCTCAACTTCGTAGCACTTGCTGACTGAGCCGGAAAACTGCGTTTGCACGAACGGCGAACTCTCCCCTACAAAAAACTGGCGCCCTGAGACGTGCGACACCACCAGGTACCCCACGCCCGCCTCGCGGCAAACGTGCGCACCCGAGAACTGGGGCTGGGGAAATCGCGGGGGCGGCTGAGGAGAGCGCGACGAGGGCATCCTGAAAAGTTTCTACCACAGGAACTTCTTTGAAACCGTGGTGGAAATCTCGGCCTGTGGGCTATGCAGTGGAGTGACCG…	SJ12057	-816	Sja005769		>SJ20548.1 - Up_Stream_Len 1000	GAGGGCGAGAGGGGAGGGGACGGGGAGGGGAGGGAGGAGGATGCCGGAGGGGGGGGAGGGGGAGGGGAGGGGAGGGGACGGGGGGGGGTGTATCGGTGTTATGCATGGACGTTAGTCGATGTGGCCCATAGCTCATACCTATTTCAATTGCCGAGGGAGCGGAGCATGTCGGGTTGGAGGTTTTCACCGCGGGAGGGGGAGGGCGGGGGGGGGGATACTCATTTGACGCTTGCCTTTTGTCATTTGACCATCGACCACGCACCCGATCCCTTTCGAGACGGAACAAGCACCGCTCTTGCTCCTAATAGAGACACTTCTTCAATATTTGGGCGCTCGTTGCGTTTTTTTTTTGTGTGTTTTTGTTTCATGAATCGATCAATGGATGAATTGAAGGATGGA…	SJ20548	-915	Sja002650
	>SJ02921.1 + Up_Stream_Len 1000	ATATGAAAACCTTGGCCGGGCGACCCCGCGCTCCGTCCTATTTGAGTTTTTTGTGCGAGTACCTCTGGTATAAACATCAAACCAAAACGTAGGCAGACACAAAAACAAGTGAAAGGTAACGGTTTAGTTGGGTTGGGCTAGGTTCGGTTCGGTTCGGTTCGGTTCGGTTCGGCTCGGTTGCCCATTGTACAATACTACTATTACTATGGCCCTCCGTAATAACAATACATTGATACTGTATATGATGCATACGTACGAAGTTAATCTCTCGCTTTCGTACCCATAAGAGAGAGAGCTGGATGGTGCAGAAGACAAAGACGGTGTCCATCATTTGTACCAGCTGAATGGTTCATCGTATGTTTTTGGTCTTGCGCATCATTACTGTTTTGTTCGTGGAGG…	SJ02921	-786	Sja004561		>SJ00108.1 + Up_Stream_Len 1000	AGTAGCTGTCGATTCCTTGTCCCCTTTCGTGGTCACCGGCTACACAGCAGATGATGGCAATGAACTACTGCTGTACTAGGTAGTTCTAGATCATTTTGAGGCCATTTTGAGGCCATTTTGAGATCATCAACGGTACTAAACCCAAGCTCCTACGTATATACATATACGTATATAAGCTGCGTGAGGTCACGTAAACCCGTCGTACACGCGATCAAAGTATCACACCACGCCGCTTGCAAATATGCAAGTAGCCGTAAATTTGCCCGCGCAGGCGAACTTCTCAGGCGTACCCGCATACAACTATGCTGTTTCTGATGAGGCGAGGTTTTGCCACGAAGCTGTAAGGCATTCGTTCCCGACGGTGAGCTTATTTTGGCTTCGGCTAACGGCGGCCACCAC…	SJ00108	-202	Sja008918
	>SJ02044.1 - Up_Stream_Len 1000	GATCCTACATAGCAGCGGCCCGAAGTAGAACTGGCATTGGTTGCTTGAAAAGGTGGTACACGCTCGAGCTATAGTTTCTACCAGTATCATTCAAGCGAAGCGTTGGGTATATGGGTATATCAATGGCGATTTTTTCCCCCGGGGCGCCAATCTTAAGAGACAGGTTTCCCAGCGGTGTGGACTGCCTTTAACATGCTTGCCAACTTTAGTGCTGCGTGTACTGTAGCCGTGCCAAAATGTATCAATCAGAGCATCAGTTTGCAATGCACGATGTAATCTAGCGGACTGGTAGCGTGGAGCGTCGAACTGCTGTTCCAGGATTTTTCGTACGGTAAAGTCGCAACGTCTTGCAGGAGGCAAGCTAAAAGAGAGCATTTTTTTTACCTGTTGTTGACACAA…	SJ02044	-56	Sja000808		>SJ08935.1 - Up_Stream_Len 1000	CATGTGTCTAGTGAGCTCCTCAGGTGACCACCCTCATTAAATGTCCTGTATACAGGTGCACCTCTATCGTAGCATGTGTCTAGTGAGCTCCTCAGGTGACCACCCTCATAAAATGTCCTGTATGCAGGTGCACCTCTATCGTAGCATGTGTCAGGAGCCCGATCATTCCTGAAAAAAATATGTTCAAAATCGCTACGTACCTCTATCGTATGGATACTTTTATGCTTTTTTCAACAGTACTTAATAAACATCCCCTGTTCCCGGAACATGTCGCCATGTATATATATATAATTCCAAGTGTTTTGTCCCAACTACGGGACCGCCGTCCTATATTGTAATGATAGTGTGGATGGGGGTAGATAAAAATTAATTAATTAACTACTTGAGCTAGTGGGGATT…	SJ08935	-530	Sja014920
	>SJ20285.1 - Up_Stream_Len 1000	ACAGGTGAGACAATCGGAAGCGGTAAAGCCCTACTCCTAGCCAGCAGCTGGCGAGGACACGTGGACGCGCGCCAGCCCGTACACGCAGTGAACTTCAAGGCCTCGAGAGGCTCTCCTGTCCTGCCGAGTGCGGCCTCTCGCATCGCACAGCACAGCACACAGAACACGACAACGCAACTTCAATCTGAACACAAAACCAATCATTCGTACGAAACGATTGAGTTTTGTCGAGGCTAGGCTGCCTATTCCTCGCGTATGTACCTGGTATGATAGAATAGTCGCTATACAGTAGTAGTACCCCAAAAGGGCCGGCACCTCACCTGCAGCATAGTGTCCAGCACTTCCACCGGGACTGTAACAGGTGCTTTGGACGAGTCCTTCTCCCCCTCGGTGGGCAGA…	SJ20285	-79	Sja005501		>SJ06997.1 - Up_Stream_Len 1000	GCATCGTCAGGAGCCGATGCGCCATCGCCCGCGCCCTCTGCATCGTCAGGGACCACACCGGCCGCTCGCGAAATGCGAGTGACGCACGCCTCCACGAGGGCCCGCCCCAACCTTGACACAATATCGACGATCTTCACCCTGTCGCATCGCTCCTAGTCGCAAGAGCACAACCCCGGGGCCAACCCTTCGACAGAACTTACGGACTTCGCGCACGACGACATCGACCAGGCGCTGGCGTTCACTGACTTCATCTATGCGACCGGCAGCTGTGACCACACAGGCCTCTCGGAGGAGACGGACCGAGCCATCGCAATCCCCAACCGGCACCAAGACGCCATCAACCCCCCGCAGAGCGAGCAGTGGATAGAGGCTATCAACAAGGAGATGGACACAGCCTAA…	SJ06997	-686
	>SJ08129.1 - Up_Stream_Len 1000	CCGTGCGCCGCCGGGGAAAGGCGGCGATGGGCGGGAGTTCGTCGCAAAAGCTCCTCTGGCTTCGCTTGCCCCGAGGAAGGACGCCGCAGGCAGTTACGTAGTGAAGCTGTGTGATGGGTACAACTCGTATATATCTCCAAGACATCGAATTCGTCGTGTGGATCTCGCCAGCGTCCCTCGGGTGGGTCACTGCAGGCAGTGGACGGGAAAGGGGTTGAGCTCAACCCAGGCACAAACGGACGGTCTCCACTCGAGAGCCGCGAGTTGTAGGGTTTGTAGGAGCCTGCGCTGGATTTCATTTTAATATTTTGGCTGGCTCTTTTGTCATTTTCCCCGACTGAGTCACGCCTGCAAACATGGAACTCCGCGTGATTCCGAGACGGCTTTTCATTTTTCGAT…	SJ08129	-503	Sja010646		>SJ11162.1 + Up_Stream_Len 1000	AAAAACTTCGATTCTGGCTCTATGTATTTCAGCCTAACGCCTGGAAGAACCTCTACCACTGTATTTTTTCCCATAGGACATTTCGTAATTCTGCTCTAGCTCCAGCCTCACAGCTAATCAAAAAGTCCACCACCTGCGAGTGGCCTCTTGGTGGCTCTCCACTTACTGTGTTGGCAAAGCGGCAGCGGTTTTCGCGTCCTCTACGAACAGCGACTACGTCGCTGAAGTTTGAAAATGTGGTTCCAGGCGGTTGAATTACACCGCTTTTCAAATGGCGACGACTTCCGTTGGTGCATGTTTTCGAGAACTCGTACACGTACGTACAGCATCACATTTCGTGCGTACGACCTCGCTACTCCTAATCTGTTACGTTTTGGCCGTTTTTTTGCTGTTTTTGAA…	SJ11162	-311	Sja009884
	>SJ10602.1 - Up_Stream_Len 1000	AGTAACAGCCAGTCATACATAGCAGCACTCACCAGCCGCCGAGGTGACTTCAGCAACACTAGCTGAAGCTGTTCAGCCGCTCGCCCGAAACGAAAGTACCAACATCGCATTGATGGCTTTATTAATATGATACACCTGAAAGCGCTACGAGTACTGCTACCAGGTATACAGTAGTAGTATCTATCTGTAACGGATGGTTCCGAAGCTGTGCACCGTTCGAAATGAAGGGCAAAGGCGCTGCGTTACCCGAAACTGAATCGAGTTGGTTTCGTCAGTTGTGAGTACGACTGATTGAACGGTTGGTTCCATACGCTGGTACGGTCGGCTGGTCGTCGACGGATCGACGGAGGTACAGTAGGTAGGTCTGGGTAGGTGGTGAAATGTTTGGATCCACCGAGC…	SJ10602	-461			>SJ05978.1 + Up_Stream_Len 1000	TGAGAGCCGATTGCGTGACAGAGAAAGGCGTGATACCCATCACAATATGCTCAACTCCAGCATCCGAATAGGGCATCGTTTGGCCACGCGTGGGCAGCCAAACGAACATCGAAAAATAGTCGATTTCGCATTTGTTTGAATTTTTCTCGGGATATCACACTTCACTTGTTCTCCCCAGCAGGAAAGGGTGTAGATAGGCTGTGGCTTCGGCCAGGGACACGCGGCGCTCCATTGCCTCTGTGCGCATTTGTACGTAGGGCATCACTGTCAGGCTCTATGCCACCTCAGCACTCGGTTCATACGCTCACGCCGACTAGACGGAGTGGCAGCACAACAGTCAAGTCGTCTCTCGAAAGGCACATGGTTGACACCCGTGTCTGTCACTTTTGTACCGAAATA…	SJ05978	-907	Sja014551
	>SJ16686.1 - Up_Stream_Len 1000	CTGCTCCCCTGCTCCGACCTCCACAGTAGCACTAGGTTCGGTTATTAAGCCGGCCCCTGTTGTGGTCGCGGTTTCTGCCTCTCCTGCCCCTGCTGCTGCTGCTTCTGTAGCTCCTGCCCCTGCTGCCGCTATTGCTGCTGCTGCTGCTGTTCCTGCTGCTGCTGTTCCTGCTGCTGCTGCTCCTGCTGCCCCTACTCCTGACGATGGGGGTTGCTGGGAAGGAACCTTTGAAAGCGAAGGTAGCGACCCCTCCGTCGCCACCATTCGCGTCCCGACGCGCGACACGGCTGTTCTCGCCCTAACCACTCCACCACGGCAGCTCCCCGCTCCTGCCGATCGTCGGCATCCACCGCTACGAGCACCGGCCAAGCCGCCGGTGGAGAAGCTCGAGACCCGGCT…	SJ16686	-917	Sja005228		>SJ14470.1 + Up_Stream_Len 1000	AAGCGCAGCAATGCTCATTCCGCATCTTTCAGTCACAGAACTAGACCTCACTCCGCACCCCTCCCGCGTACCTCGGTTAGTTAGGTAGCCGCAGACTCACTTGCCAGAACCACACCAGCTTCCGCAACCCCTCGATAAAACAACGGGGGCGTATTCACTCCAACAGTACGTGCTTGATCACACACACTCGGCAGGACCGAGTCGGGGGCCTGCGGAACAGGGCCAGACGGAACCACGCTGGCCACGGGTAGCCCAGTACACGTTCGGCCCGGTCGATTCGCGGACGGGTAGCGGGTCAGCACGCTTGCGGCTTCCTGATGGGGAGTCGCTCAGTCGGTCACGGGCCGCATCCCTGGTAAAAGAGTGGCACGCAGAAACAAAAAAGCTCGATACGGTCGA…	SJ14470	-256
	>SJ16829.1 - Up_Stream_Len 1000	TTACACTACTCGTACGTGATAATCAGTGACACCGCGTGTACTGGCACGTCACTATGGTACGTTGCTGCACGGTGTGATGACGTAAGCTGCAGCAAACTTGGTAGGCGGCGGGGGATGATGGCGGATCGCGTGCGCCGACGTGCGCTTGCTGTCCGTACGTATGTGTAGAACGTTTAATTCAGATCGAAAGTACACGCGTTGTTGGTGTCAATAATTGCATGTTTATGGTTGCCTTCGGTTTCGAATCTACAACCCGACAGCGATTATCCGCGGCTCATCACAGAGAGTGTACAAGTGCCACTTGATCCCACGAGGATGGAGACAAACTCAAGACTGCCTGGCCGCCAATTCTGGTTAAAGCAGTAAGGAAGGCTGAAATTCTCCAAACAGATAAGAAAT…	SJ16829	-190	Sja000288		>SJ02889.1 - Up_Stream_Len 1000	GGCTGTACGTATAGGCCAGATACAATACCTTGAACATAGTCCGAATCTTCTTCCTCCGAATCAAGCACGGCTTCTCCGCTCATAGTGCCGGAGACCTTCCTGTTGTTAATTGATGGGTGTGCGGTGCCTGGAGGGGGTGGTCACGTCACACACAGAACACGAGCACACTACGGGCTGGGCCCCAGGCCAGAGGCCAGATTCGCCACAACAGCAGCAGTACGTGCCCCCTTTCAAAAACGCCTTCGTATCCTCTGGAACACCATTTTTCACATGATGATACACTGGTAGACAGCTCTGCTACCTTCATTTTGGTCTCGATACCTCGCTCGATGTGGACGTGTACAGGCGAATACCAAGTGCGATGTCAGGCCGAACAAGCTCTTCTTTGGAACAGCCGCA…	SJ02889	-337	Sja013091
	>SJ05776.1 + Up_Stream_Len 1000	TTATATTTCGGTTTATCTACAGATCATATTTCGTTATGATCTGACTGATGATCCTGGATGATCTGATAAAAATCTCCATCCGTCTCCAGTAATATCATACGCCAATATCATATACCAGGTAATACGTACGTACCCAGCAGACACGGGAGCGGCACATAACACATATAATATGCACCACGGGTAATATATACTGCTGTAGTTATGGCCGTATTTGGTTCAGTGTTCGCGTATTTGATTCTGAGGTGGTGTGGCCTCACAGCGAATGGCCGATTTGCTACCCCCCGGTGTTGCCGTGAGCGATGTCGCTGCCCGCGGCGTTCAGCACCTCTCCCGACTTCCTACGTACGCTCGTCGACTTGATTAGAGAGAGTGCAAAGACACAACACAAAACGCACGAGT…	SJ05776	-598	Sja008682		>SJ18778.1 - Up_Stream_Len 1000	CTTAGGCAGGCCATATGAAGGTAAACTCATGAAACATGATTATAGGCAAACCGTGTGTAGACTGTAGGCAGATAACAGGAAGACAGTAGACAAGCAGTAGATAGGCTGTAGTGTTTTGTTTGGCTTCACGGTTTTCGTGTGCGCTTGGGGGTGTATTTGACCCGTGTACTTCGGCAACCGATCACTTAACCTTTCCCCGAATCAAACACTCACCTCCTGCCCCCTGCCATTAACAGGCGGAAGAAGGAGGCTGCTCTCGCCAAGCGACTGGCGGAGCAACAAGAGCGGGAGAAAGCGGCCAAGTTGAAGAGCGCGCTCGAGGCAAGAATGATGTTGCGGTTGCCGTTTTATATTTTTTATTTTCGGAAGCACATCTCCGATTAGACCGTTTGTTTTTGC…	SJ18778	-163	Sja009108
	>SJ09390.1 - Up_Stream_Len 1000	TTCAGTTAGACATACCAGGAAATACCGCTCATACAAATAGTAACACACAGATAAGAAGTGACCCACCAGCTTCTTCCTGCCGTGGCCTAAAGGCATCAGTCAGGCGCAGCTAGTAGAGGGCCCGAGCTAGGAGGTACAGATTCAGCCTTCAGACAAGCAAACACGACCACCGGCAATTCTGCTGTCGATTCACCAACAACCTTTCTCCCAGCACAAGAACCGTTCACACCATGGGCAAACACTTCTTCCTTCACCCCACCATGGACAGCGTCACCATGGGCTTTGCCCTCAAAATATCTTTCGTTTGCACATGTGGAGCGCTTGGTGGCGCGCGGGCCTGAAATCGACATGAGCCCGGAGGAGGAATCACGGGCCAGGTCTGAGGCACTGGAGAGTGCT…	SJ09390	-909			>SJ17047.1 - Up_Stream_Len 1000	GTTTTGCTTATGAAAGGATAACAGCCGAATAGCAGAGAAAAGAAGAACGCACTACTACGAAAACCGTGGAACTGAATATCAAGGATTAACAATATTTCAACGATGGGTTTGTTGACCAAGAAACGAAAATGCTTCGTAGCAGACAACTATGTTTCTGCCCGCACCGTACAAAAAAGACGTGTGGCACCAAGCTTGGTGGCACTGCGAAAAAACAAATAGCATACTCAGCTAGAAAGTTTGGAGTGAACGATTTTTAAGGACGAGGTCCGGGACTGTGACAAACGCCATACCTTCTGGAAACATACCTGAAACGGATGAAACTATGTTTTATGCGGTCGATGGTATCAAATTAAAATTTAAAGGGTATCGCGAAAAATGAAGAATATGCTCACATACTAT…	SJ17047	-527	Sja000615
	>SJ07408.1 - Up_Stream_Len 1000	GTATATACGATATGTGGCGTGTGGGAAAACTGCCGTGCTTCCAAGTGTAGGCTACGGCGGTTCTATGTCTTCTAGTATGTACTGTAGCAGACGGACAATGCCCGAAGCAACCACATAGTCATAAATACGTAGGCGGATCCTTCCCTACCCAGGAGCAATACGAAAACTCGCGCACAAGAGCGTGCTTAAGCAGCCGCAAGCAATGCTTAGCAGGCACGGCAGCATCGACAATCGTCAAGGGCTGTGCTTGGTCTATATTTCATTGACGTCGAACCACAACATGCTGAATATTGTGTCAACCATGAAATACATGTACACGCCTACACCCTGTCGTGAAAGAAACGGAACTTGACAATATTGTACCGGTGTGCAATGCTGGGGCAACGAACAGATGCAAAC…	SJ07408	-313	Sja003559		>SJ04576.1 + Up_Stream_Len 1000	ACACGGTTGTCGCTGTGCCGTGCAGGTGAAAGAAAGTTGAAGCTCCAACAATTTTAGTAAAACTTCTGAACTTTCCGAACCCGAAATTTTGATCATCACAGGGTACGGGGTACCCGTACCACTCTTGTCCGAAAATGTAAGGGACATTTTTATATCAATATTAATATAATAACGTTTCTTATATTTACGGACAGTTATGTACGTACGTAGGTAACATTTCTCTCAAAAGTCAAGTTGCCTGGAAAAATTCTGGCACGCGGCACGAACGATGTTGATGTTTTTCTGCTGCAGAAAGAAGTTGATCCCCACGTTCATGATCAGAAGAGAAGTAATTGCGTTTCTCGCTCGCAAAGCAAACAAGCAAGCACGCACGCCGCCGGGCTGCAGAGCGTACACAAC…	SJ04576	-839	Sja004527
	>SJ16221.1 - Up_Stream_Len 1000	CTGGAGGAGGCAAAAAGTGAGCTACTGTATGTACAAACAGTACTGAGTGTTAATACACGCGTGTTGGTGAGTCATCAAGCAAAACCAGAGACAACTTGAAGAGCAGCCAGATCCGTCCCATATGATACACTGGTGCCTCTAATTTGTGCGGTGGTACCCCAACACTGGCTGGCGTCGTCGGCAGGAGGACGGTTTCTCGACCTCGCATATCTCGTAGAGCCTACCTGCTGTTGTTGCTGTGCTGATGATGATCTACGTACGTATAGCTACGAACTGCGACTATCATGGTGATGATGTTACAACAGCGTCGTATTAGGCGTTTGCTCCACGCTTCACGCCCGTTACGTTGTGCCTCGAGCAAGAGGTGGTCCTTCTGTCTCTGCCTTCTTTCTATATCTT…	SJ16221	-889	Sja002929		>SJ18329.1 + Up_Stream_Len 1000	GCCGCTGCCGTTGCCACAGCGAGACATAACAAGAATGCTGCTCCTACAGACCATACTCGTAGACGTACCAGGTGTGTACCTATAAGCCCCCCCCCCGCCCGCCATAGATACGCTGCTATCAATACTGCTGGTTGCTGCTCTGCTGCTGCTGCTGCTGCTGCTGTTGCTGCTGCTGTGCTGCTGAACAAAATAATTCCACTCGAAAGATCCGGGAAAAAGAACGACCAACGTAGGTATGGTGCACATGTGCACATTACCAGGTAGGTGGGCACTCGTACGCACGAGCAACATCCTTGCGGGTCTGAGTCACACTGCCTTCTGTGGCCTTGCGTGTACGCGTACACAATTTATGCATGTACGTATGAACATACGGATAATACCTGGTATTATACATAAGTA…	SJ18329	-444	Sja012326
	>SJ13930.1 - Up_Stream_Len 1000	GGCCGCCGGGTGGGGGGCACAAAAAGTGGCCGTCCGTGAAAATGTTGTAAAGGCGAAGAAGAGGAACGGGGGTATGAACTCTGTTGTCGCTGCCGCCAAGATGGCTCGCGATGTCCGGCACGCGCAAGACATGCGTGGTCGGCTGATATCGCCGATGGTGGTCGAACGGCATCAAGCGGGGCGCGAGCCTAGACAGCAGTTCAACTTTGACTCTACGCAGGCGCCTTCTTCAGGGATGCTCGGCGCCGGGGTGGCTGTACCAAAGGGCTTCGCGGACGCCAGGTGCCACGGTTGTGTGTGCGTGGGGCGGGGGGGGCTGTGTGTCTAATGCCTCGATCTGAAATAGCCCAGGACAACTGTTCATACAGGAATCGAGCGCAGTTTATTTTCTTGTCGGTA…	SJ13930	-503	Sja007625		>SJ10406.1 + Up_Stream_Len 1000	CTTTGGGTCATGACACCCAGCCTCCCTACCCATGGGGCAAAGTGGGGCTGAACCGTTCTTGATTGCGCTACCCGATTACTGACAGACAGACAAAATATGAGCCTTTGAACCTTGCTGTACACCTCACCTCAGCAGCTGAGGATTGTGGCGCTTGGCTCTCGTGCTACGATACCGTTCGCGAGGTAAGGTTGTTTTGATTGTACGTTGGTGTAAGGTTGCCGTTGTACACGTCATGTCAATGCCTGGGTATCTGTTTGTGGTATGCGGTTGCTCGATACTGACTTCCCGTATGTGGCGGTTTCATATATTGGTCTACGGAGATCGGGGTTTCGTATTATGTGTCGGGGCATTATTTAGGATGCCTCGCGGTACCTGGTGTGTTTCTGCTCCTCCTGGGAG…	SJ10406	-224
	>SJ11222.1 - Up_Stream_Len 1000	GCACGAATTGGAATTCAACCGTGGATGCTCTCGGTTTTACCATCAACACCCACACCATGCGAATCTCGGTCACTAAGGAAAGGATAGAAGCGATTAGACTACTCCTAGATCTTGAGTGGCCGAGAAGCAAAACGCATGCAGGCGCGCAGGCCGTTCTCAGCATGGCCGGAAAAATATGGAACCTCACGTATGTAGTCAGAGCGCGAAGATATTTTGTCTGGCAGCTTTTACGCTTGACCGATTTTCGCAAAATAGCTGAACCGAAAAAACGGACGCGCAGAGTAGTAAAACTAGGCTGGGAGTTTCACAATGATATTGCCTTCTGGAAGTGGGAAATCGACCACAACTTGGTTAACGCCGGTGAATCGTTTGGAGCACCTTTTCACGCACACGTACAAT…	SJ11222	-867			>SJ16211.1 + Up_Stream_Len 1000	GTTTTTGGCGGTTTCGGCCGAACCAGGTTCATCTCGTCTACGCGTACGTATGTGTCGCGACCGAGGGAGCACATGCACACCAATGGACAATGCATACGCGTGCTATGTCTAGATCGACTGATGCGTGGGAAATGTGCGTACAACGCACATCCAATGATAGTGCCCTCTTGGATGTCCTTGTTCGGGGAGCGCGGCGACGCTGCGAGTCCGCTGTTGGGGGATCGGGTGATCATCCGAGCAAGAATTGGTCGGAGGCTGTCCGAGAGGTGAATGTTCGTATACTCGTACAGCATGCACGAAGAATAATATGCACTCGTCGTATCGTAGCTTGGGCATATACTTTCAAGTACCGGAGGGTGTATACTGTACCGGGTAAGCTGCGCCTGTTATATCTCTGCC…	SJ16211	-412	Sja002927
	>SJ10557.1 + Up_Stream_Len 1000	GCTAAGCCTGACGGAAAATGAATTCCGCTGGTCAGAAGTGGCCATCGCAACAACGACATTCGGGGGAGGGGCCGGGGGCCCCGCCCACTCCCCCCCGCCCCCCCCCCCCCCCCCCCCGCCCCGCCCGTCCCCCCGCCGCCACGCGGCCGCGGCTGTTACTTGGCTCTCAAGTTCCGTTTCAGTTGTTGTGAGCGGCGGAATACGCGCTCCGACGGTTACGAGCGGTAGCGGCCAGGGGGGTGGCAACGAAACGGCGGGAAGCGCGGTGGTGTTCGGCGACGTTTGGCAGCTTCAGTTCGTCGGGGCGAGGGCCGCCTGGCAGAAGCTTGATGTCTCGGGGGGTGACGCTGGCGGGGGGCTGCCGAGGTACCTGTATGTGTGATGTGCGGGTATCGAATA…	SJ10557	-884	Sja007928		>SJ11216.1 + Up_Stream_Len 1000	AACATTCCAGGAACTCAAAACGTGGAAGCTTGAGGGAAATTTCAACCCTAACCAGACATTTGAACGCCACGAACAATAAAGGCAAATGTACTCATCCCCAACTGAACAATAACGACGTGAGATGCCCGACACAACCGGACCTCGTTTCCTGAACTTATGCGGGCTTGACTCGAGACTGGCGGGAGAAGGTACACATACAAGTGTGGGTAACCAATGCTTTCGTTTTAGAGCTATTGTGTCCGAAGCGCAAGTCGTACATTCCGCTAAATAGAAGGGAGGTTAATAACAGGAGATATATTCTATTCAATCAGACAAATCGATCTACATCATAGCCGCAACACTTATGTTTGTCATTTCGCGTTTTGATCATCATGTGTATTTTAGGCATTATTCCCCCCC…	SJ11216	-481	Sja011307
	>SJ02283.1 - Up_Stream_Len 1000	CACCTCAGCAAAAAACTCGTTTCCGGGGGTGCGGCAAAATTCCTGTATCCAGGTCGTCTCTTCGGGGTAAGCTTCCCGGTTTCGCCTGTCCCGCCCTTCCAAACCTCCCGCCCTAATGGTGATAGCTGCAGCCCTAATTGAAGTAGCTGCGACTCTAATGGTAGAGGCTGCAGTTGCAGCAGCAGCGGCTGCATCATCTCTGGTGGCAGAAGCCTCCCAGTCCTCAACAACAGTCGTCGGTGTGTCCAGCGCCCGGCATTCTGAACTGGCCTTGTTTCCCCATTGCAAGCTGTTCGTGCCAGTTGCCCGGAAAAAGGCGAATACAAGTATGGATAGCACGTGTCGCGTAACCATGCCGCGATTCCAGCTGCCAGCAGCTGGCGTGCGTTGTGAGATGTG…	SJ02283	-458	Sja014970		>SJ05769.1 - Up_Stream_Len 1000	GGAAGCTGCGCTGGCTCTATCCGATACGGTACTACTCTGCTGTGTAGATATACCAGGTGCGAGTACGACTGAATGCGTGTACAAGACTCACCATGTCGAGCGCAAAGCATCCAGACGGTAACCCGCTCTATCATGTTGCCCCGGCCGCTTCCCATACGAAGCTCTGGGGGTTCGTGCGTCTTCCTTGCTACTTGAGTTGCGTACACTGTCTACAGGTATATAGCTGATGTACAACGCTACCAGAGTAGACATGTTCTGTACGGTACGTACACACCATAGCTTGGCTTTTAAGACTGCGGAACAAAAAGAACGAGTCCGAGTGAAATCAAGTGAGCAAAGCGCTGGAAATTGGAAACATGATGCACGATACGAGTCCAGCGGTAGTACTGCTGCTCTACG…	SJ05769	-76	Sja011926
	>SJ02102.1 - Up_Stream_Len 1000	TTTCGATCTGCTCAAAGGTAAGTCGGGGATCAAAGACCGTATTAGCAGTCCCCACATTGGTTGTGAAAGCCGGCGAATAATCTGCCTCGAGTGCGCTTGTCAGAGAAACAGCTATCAGACAACGTGACTAGAGCCAGTTCTTGCTGCTGTGGGTGGTTTTAGTTTGTTTCAATACTACGCGTGGTGCTAGTGATGTTCGCGAACGCACCTGCTATATGAGATTGGTTAAACAAGACCTGGTATGCATATTCCTTAACTATCGTGCACCTGTACACGCGCGCTTGCGTTACGTTATGGGGCAATGCATGACGTTGTAGAACGTGCGCATCTTTTCAAGACCCCTCTTAGACGCACCTCGTGTGATCATTTGGTCACACGGTTTGTGGGGTTATGATCCGG…	SJ02102	-270	Sja003796		>SJ22240.1 - Up_Stream_Len 1000	GGGTGTCAGGGAAGACGGGGGGGGCGAATGAAGATGGGCAAGCCGGGGAAGCCGGGAACGAGCGAGACCGACGGTTGAGCGTGGTTAGTGGAATCAGGGGAGTGACTTGCCAGGTCGGGTGCACGGAGGAGGGGGGTGGAGAGGGAAAAGGGAAGAGTCGGGGGAGACCGGAGGGGGCGGAAGTCAGGGGGGCATCACACAAATCGAGCTGAGAGGTGTGCGGAGGGGCAGTGCATTGGACGGGCGGGGACCTGGGCGCGGCGGGACCGGGCAGAAGTGTGCAGCAACGGGGCTGCACACAGACCGAGCCGGGATGTGCGCGGCGGGTGCGTGCACGAAGTGCGTGGTAAGAGGTGGCACGTACTCCATGGAAAAATATGTGTGCAGCAATGGGGCTGC…	SJ22240	-433
	>SJ18693.1 - Up_Stream_Len 1000	ACACTTTATTTATTAATAGTATGGTGTGAGATGTGAGGTATGAGACGGCGTTATCTTTTTGAAAACGGTGTCCTCGAGAATGTGTCAAATACTACTGTACCCAGAGGACGTGATTTAGTAGAGGGGGGTGATATAAGTTGCCATTTATTTCCGGGACTTCCAAGAGAAATCAAAAGGGTATATACATACCTGGTTACCCGTTTAAACCGGGTATCCGAGTACACGGGTACCCAGGTACCCGGGCCCCAAATACTCGGCGAGTATGAATTGTCACTCGTACCCGTGACGGGTATTAGCAAGCCGGGTAATACTCTCTCGCGAGGGTACCCGGGTAAATGGCAAAAGGGTAACACCACTACTCATTGTTGTACGTACAGTAGTACTTGTATATGTCTACAG…	SJ18693	-219	Sja009613		>SJ16464.1 + Up_Stream_Len 1000	CCTGTTTGAGTCTGTTGGTTATACAGCATAACCAACTGGCCTATAACTCCATATATAGGAAGGAGATTTTGGCATACTTCCGCGATAGGTTTCATGCCTCCTATTATCGTACCAGGTAGTATGTACGAATACATACGTGTGTGTATGTCGACCAGTGCCTCGTCCACATCAATGCAGTTTTGGGTATTATAATAGTAGGGAGATCACACCGCAAAAACACTAACACAGAGTCGTAGCATACCCAACGGTATTTACTCAAGACTTGGCGAGGGAAAACCACGTCTAGCCCTGTCTAGCCTGCTACTGCTGTGTGTAGTATATACAACATGCGTTCGTACCTGATACGTTGTTTGGCACGTTGTTTCGGATCAGGCGCGATACGGCCTCCGTCGAGAGACG…	SJ16464	-439
	>SJ11582.1 + Up_Stream_Len 1000	GCCATCACCTGGATGCACCCATTGTCCCTGCTCCCCTGCCCCCCAGTCTCTGACGCATGCATCATGTGAAAGTCGTGTACTATCTAGCATGGCAGAAGGCCGTGGGGATAGTCGGCCTGTAGAGTGGTTGGTTATGATAGCAGGACCTGCTCTTACGCCATGCCTTATACGGTATACTACAACGTGGTAGTACAACGTGGTATAGACCATCTCTTACACTGTACAAAAAACTACAAGGTGGTCAAGCTATTCGGACGCGAGACTTGCGGAAATGAACTTCCCGATGATTTCGCACGGAACACACACAGTACTCGTAGGTCTATTTTGTGCATCATAAGTCCGACGCCGGGGGTTCTTTCAAGCTTCCTCGAGGGTACTATTCGGACGATACTCCTTCCA…	SJ11582	-74			>SJ00899.1 - Up_Stream_Len 1000	TCGGGAGCACAAGAGAGCTACTGTACCAGTACGTACAACAGCAGTGGTACACCCCCCAGTAGACGACGGGAGCACGCGGCACGGACACTGTCTGGTGGAGGAAGGTGGGGGGTGTCGAGAACGGAGCCCTAACGGGCGGGGTGGGCGGCGCGAGATGTCGATGGACGTGCGACTGGAGGATCTGTAGAGGCTAACAGCAGCAGCAGCAGCAGCAGCAGCAGCAGCAGCAGCAGCAGCAGCAGCAGCAGCAGCAGCAGCAGCAGCAGCAGCCGTAGTTCGTCTGCGGGAGATGGACAGGAAAAAAAACGTCAGGGTTTCGCCCATCGTGGAGCCAGAGTAAGTTACAGTACGAGTAGTAGTTGCATACTGGTACCAGGTATCATAATAGCAACGTTGCAG…	SJ00899	-874	Sja009555
	>SJ00661.1 - Up_Stream_Len 1000	CGGGGTATCCTCACCTGATGTTCGGAAGAGCCACGTAGTCGTCAACCACGTCTACTACGGGCACCACGTCGATCTCGATGTGCGCCCGATTGAACACCAGGACCGTGCTGTGTGTTTTGGTGTTGGGGATGTCCTGCTTGATCGTGATCGTGTTCGTTACGGCATCATGCGTGTACACGACGCCTTCCTGGACCTGGCCCGCTTTCGGTCGAATCCTCACCCTCCGACCCACGGTCAATTCCGCCATTCTGAGCACCCTGGGGCGAGAGCCCCCGCACTGAGAGACTGAGAGCAGGGCTGTGAAGGTTTTCATCACCTTCGGAAAGATTTTCTGTAAGGGGATTGTGCAGGAATAAGTTGACCAATGAGAATCCTCGAGCTCACAATTGCGGCACAAAA…	SJ00661	-173	Sja014295		>SJ02044.1 - Up_Stream_Len 1000	GATCCTACATAGCAGCGGCCCGAAGTAGAACTGGCATTGGTTGCTTGAAAAGGTGGTACACGCTCGAGCTATAGTTTCTACCAGTATCATTCAAGCGAAGCGTTGGGTATATGGGTATATCAATGGCGATTTTTTCCCCCGGGGCGCCAATCTTAAGAGACAGGTTTCCCAGCGGTGTGGACTGCCTTTAACATGCTTGCCAACTTTAGTGCTGCGTGTACTGTAGCCGTGCCAAAATGTATCAATCAGAGCATCAGTTTGCAATGCACGATGTAATCTAGCGGACTGGTAGCGTGGAGCGTCGAACTGCTGTTCCAGGATTTTTCGTACGGTAAAGTCGCAACGTCTTGCAGGAGGCAAGCTAAAAGAGAGCATTTTTTTTACCTGTTGTTGACACAA…	SJ02044	-215	Sja000808
	>SJ01352.1 - Up_Stream_Len 1000	AAGATGTCAGCTCGTACGGTACAAACAACTACCGGCCACGCACAGGGCAGTTTTGGATCGCGCACTGTTCCTTAGATGCCTACTAATAGTGGTACACGCAATCCTCGGCCAGACCGATCGTCAATGTAAGTCCCGCCACATAAATACACCGCCACTCCTCCCGCCCCCGGAGTACGACACTCTGAAAACGGATTCTGGCCCGCATTTTGACGCCCTTCGTGTGGCGGCTATCACAGTTGATCATGACAGCCTCGCGCATCACGGCAAGTGGGGACCTCCCGCCACCGCCGGTGAGCCATCCATCGCATCCATCCACGCCTTCGTCGAGTGGTGCGATCGAGCCAAAAGCCGGCAGTGGTTCCGGCGGAGAAAATCAACCAGAGGGTGTCATGATGCCGT…	SJ01352	-92	Sja014933		>SJ06224.1 + Up_Stream_Len 1000	GTAGCGGCATTGACCCGGACCCACGTGCGGCAGCATGAGGATTCGCAGGAACACAAGTGAGGGAAGCTTTCGCTTGTTGCATCCACGTTCACACATTTTAGGGTTGTTTAGGGCGCTTACTTCCGTACTGGTGATTTGTTCATCACCCCTGCACGTACTTCGTGCAACGTATCAACCAGAGGGGCTGCCTTGATAAATGTATGTGGAACACCACACACGGCCAAAAATTGTCTTCGGTCTGACAGCGGTTGATCAATCAAACTTGCACACGTCGACAGGAGAGCTGCTGCAGGGAAGGGGCGCACCATGCTGAATTATTTCCAACGGGCGAGCACCGCGGACGGCGCGAAGGAGTCGCCGGTGGCGAGGGACAGCAGCAGCGTGGGCGCGAGCAGTGAC…	SJ06224	-822	Sja000904
	>SJ08508.1 - Up_Stream_Len 1000	ATTTCGTAATTCTGCTCTAGCTCCAGCCTCACAGCTAATCAAAAAGTCCACCACCCTGCGATGGGCTCTTTGGTGCTCTCACTACTGTGTGGCAAAGCGGCAGCAGTTTTCGCGTCCTCTACGAACAGCGACTACGTCGCTGAAGTTTGAAAATGTGGTTCCAGGCGGTTGAATTACGCCGCTTTTTCAAATGGCGACGACTTCCGTTGGTGCATGTTTTCGAGAACTCGTACACGTACGTACAGCATCACATTTCGTGCGTACGACCTCGTACTCTAAATCTGGTACGTTTTGGCCGTTTTTTTGCTGTTTTTGAAGGCACACTACAAAGGTCGGTTGCGGCCGCTGTTGTGCTAATCCGAAAGTCCACCACCCTGGTTATTCTTCCTTGGGTCTATG…	SJ08508	-230			>SJ04025.1 + Up_Stream_Len 1000	AGCCGCGTTATCTGTGGCATATGCAACGGATTGGTAGAGGACCGGACCTATGTGCTGGTGGTCTGCTCATGTTGCTTGCACCTCCGTTGTGCGATTGGGTTTGTGGAGGACTCAGCTCATGGGAGAACCGGATCGACCACGATCACATGCCCGAATCCTGCCTCACACTCTGGACGTCAGCATATTACTTTGGGCCCACTCGTGGCCCAGATACAGCTATATTTAGACAGTTCGAGCCTGACGGATGGAGTTAATATGATGGCAAGGGTCCTACGAGCTCAAAGAGTCCTTCAGGAGGCGACCACGGTGCAGGGGGTGCTAGACATGACAACAGTTGCAACGACGCGAGGGGAGGCGGAAGCGAACGAGGATGGGAGCGATGCGTCTGCTTCATAACAG…	SJ04025	-867
	>SJ06512.1 - Up_Stream_Len 1000	TTTTGGGCCAAAATCCGACGACTTGGGTCATGGGATTCTCAAATCGAAAAATTTCCGGTCAGATTTTGCATAATCGGACTGCATAGGACGGTGCTTTCGTTTTTGAGATCGAAAAATACAAATCTGAAGCTCGAAATCGAACCGCATAGGAAACAGCCTAAGTCTGGCTTTCTTATTAAACAGGAAATATGGTCCAGCTTGGATTTCTTACTTGAGAGAGGGTGTTTTCTACACTAATTTCAAGATAACGACTCCAGAATTTCCTATTTTCCTCTAAATCTCAGCCTGACTTTCTAATTAGCCTGATTCTTACTATTAATAGGTGTCCTGTACTGCTGTATCTGTATTAATAATACGTATCATCTATACGTACAACAGCAGTACGGCACACTGGCACAC…	SJ06512	-504	Sja004744		>SJ14389.1 - Up_Stream_Len 1000	GCAGGGACACCATCCAGTTGGAGGGGGCACTGCTCTCCTTGAAGGAAGCCGAGGCCGCAAGCGCCAGCCAAGCTGCGGCGGTCGCATCGGGCGAGGACGAACACCCGGAGGCGGCGCTCGCCGACCTGCGCGCTCGCCACCAGGCACGTACTGCTTATCATTCTTACAGTAGTACGTATTATTATCCTTGCCATCGGACAATGTGTGGGACGCCGCGTGCTACAATAGAGGTATCACTGCGCTTTTTGCTTTTTTTTTTTCTGGATGATCGAGTTCCTTAGGGCCCATATTAACGAGTACAAAATGAATTCAATTTGGAAAAAATAAAATTCAAATACGCTTTTCATTGGTCAACACACGCACCAGCGCCAAAGATCAGGATCTTGGGGTATAATCTTG…	SJ14389	-982	Sja003229
	>SJ20805.1 + Up_Stream_Len 1000	GGCGCAAAGGGACACCACAAGGGCGATTACAGCATTGACACACGAAGCAACCAGGCAGCTGCTGGGTGAGGGTATCGCACAACTAGTCCCGAAATTACCCTGCAAGGGGTCGTGTACAACACGCTCGCAGCATGGTACTCGTACTCGTACTGGTACCCGTACTCGAGCTGCAGCTCGCGCTTCCCGATTTTCGTCTTTGTTCCTGGGCCCCACAAGTGCTGTCTGTTTCTACAACAGCAGCATGTACTACTCTCACGACCCTGCACGTCGTGTCCTCTCCGCATTGCCAAGTTGGGCAAAGGAAGGCGGCTTCGCGCGCACCTGCACTTTGTCCAGATGCAGGAGGTCTCCGAGGTAGAACCCCGTCGTGTATCCAGCCACCTCTCCGTCGGGCCTGTG…	SJ20805	-111	Sja012031		>SJ22000.1 + Up_Stream_Len 1000	TGGGTGTGAAGCTTCTGCGGCGGTCTGGCGCGCGAGATACACAAGAAAGGAGGCTTCCCAGCCGGACGACGGAGATACTGCAGACGTGTTTCAAACGCATCATGGGGTCTCCGGCTCTAAAGATTGTCATCGTGGCATGGCAAATTGTTAGCCAGGCAAGCGCGATATGGTTTAGCAAACGAAACCGCCTAACGGTCGTCCAGACTAGTAAGCACTATGGGAAAATATCAGCGCGGCAGACGCGATACGTTTTGTTTTTTAGCAAATGCAACTGCCTAGCGGCGACTATTCTAACCTAGTTTGCCACCTACCGTCGACGTTAAGCTAGTGTACACGCCACCGGAGCCCCGCGTGGTTCGTGGTGTGAACAGCTAGTTTAGGTTTAGCGCACGCTTTCGG…	SJ22000	-330	Sja010419
	>SJ03989.1 + Up_Stream_Len 1000	GAGTTGACGTTAGCGTCTATTCTCGCTCGCAGTGCTCGTATTTTGCACAGCAGCAGCAGCAGAAGCAGCAGCAGCAAGAACAGCAGGAGCAGCAGCAGGGTTGCAAGCCGCAACGGACCTTGGCTCCCAGAGCACTGCGTTCTACGAGTACAAGAGAGAGACATGTGCAACACTGACAGCAGTGCTTTGCTGCTCATTGCTGTATTTAAATCTAGCCAAAGACAAGCCTTTAGACACGAACCGAACCGATGTCCGATAGGTGCAATGCGAGGGGTTGTACGGGACGGGGCCAACATGATCCTACGAGTACCTGTACTACTGCTGTTGGGCGCTCACGTTGCTGGTAGACAGTTGATAACACCAATGTCATCATTGGGTTGGTTGCCATCGTCCCACTAT…	SJ03989	-465	Sja011472		>SJ16829.1 - Up_Stream_Len 1000	TTACACTACTCGTACGTGATAATCAGTGACACCGCGTGTACTGGCACGTCACTATGGTACGTTGCTGCACGGTGTGATGACGTAAGCTGCAGCAAACTTGGTAGGCGGCGGGGGATGATGGCGGATCGCGTGCGCCGACGTGCGCTTGCTGTCCGTACGTATGTGTAGAACGTTTAATTCAGATCGAAAGTACACGCGTTGTTGGTGTCAATAATTGCATGTTTATGGTTGCCTTCGGTTTCGAATCTACAACCCGACAGCGATTATCCGCGGCTCATCACAGAGAGTGTACAAGTGCCACTTGATCCCACGAGGATGGAGACAAACTCAAGACTGCCTGGCCGCCAATTCTGGTTAAAGCAGTAAGGAAGGCTGAAATTCTCCAAACAGATAAGAAAT…	SJ16829	-35	Sja000288
	>SJ12789.1 + Up_Stream_Len 1000	TGCTGCTGTTGCGCGCTCGCGCAGACGGTTGATAAGAGGACCCCAGGTACCCGTACGAGTACAGCACGAGCCCATCTTCGTGTACGAGGTACCAGACTACTGTAGCTGAGTCTCTACGTACGAGCATCTCTCATGAAAGTGCATTGTTTTACGTAAACCTATCGGCACACCCTGGCACACCTGCCCCAGAAGCAATCACACTGGGAGCATCGTAGAAGTCGTTATGTGTCGTACAATGAGTACGTACCAGGGTAAACGTTTTTGAAAAATACGTCGGCTGTGAGTGCGACCAAACCGGTACGTCAGTGTACAGAGTAGATACACAAGTTTTGGCAAGCTGCGTTGTTGGTGATACATCGGTTGTGTGTGCTTCTACAAGTAGACTCCCGCTGCGGGCTG…	SJ12789	-79	Sja012310		>SJ19727.1 + Up_Stream_Len 1000	GACAAACTAATCTAACTCGTACGTACCGCTCTGTCGGGAAGCATAAGGATCATGCTGACACCTGCACGGCGGTCCGTACTTTTGTTTGAGGACAGAATGGAGCTGTAAAATACGGCGGTCATGCTCGTACTCGCAGGGTCATGTAGAGATGGTCAACACGGCAAATGAAGAAATCTAGAGTACACGCACTGCAGCAGTAGCGACTATTTACTCAATTTACTCCATGCCGACGGGTATTCGGCCCAGAGGTTGGGCTAGGACACGGCCTGTAGGGGCTACAACACGCATTGCGGCGTGCCTGTGGCGTGGGAAATAGCTGGCCCGGGCGAGGCAGCTGACGGGGTACATAGATACAGCAGCAGCACTAGGTAGGGGCAAGGGCATGTGTGCTCAAAGAAA…	SJ19727	-180	Sja009121
	>SJ16559.1 - Up_Stream_Len 1000	TGTTTGTCCAGACGGGTGACCTCCAACGAGCGTGTACACGACCATGCAACGCGCCAAATTATTGGAGACTTTCATATCCGTAGCTCCACTAGTGATCTACCTCGGAAGCGCGAATAGCGTTCCCAGAGTTTTTATTGGGTGAAACGGAGCACTAGTTCGGCATAAAAAATGGATAATCAGTCGCATCAATTTGTGTACGTCCGTACGAGTGTTACCTGTAGTGGTATTCATGCAGTATCACGGCCAGAGTTCGAACCGGTTTTGGCAACACAATCGGCTCTCATATGAACGTATGAATTTGCAAGCTTATGGTGCACACACAGTTTGTTCTAAAGTACGCATATGTAAAGTGACAAGATACTTCCAGTACTCCAGTGTATATTTGTGCCGTGGTCAAAT…	SJ16559	-34	Sja000261		>SJ18752.1 - Up_Stream_Len 1000	CTATGGTCGCTTAGGATGCTTGGGACGATCGAACTAGTGCCCCAGGGAGATTGACCTACTAGGGCTAGGCGTTTTCGTCGAACATCTGAGTTAAAACAGTATCATCAATAGCCTGAGAAACTTCAATTTTTCAGATTCGTGTACAGGTAGCAGAGGTACGGTGTGTCGTTTTAGCGAGAGGCACGGTTCATGATGAAGCTACAGTAGCGTCGGATCGACCCAGCTCCTGACACAAAACGGTTTGCGGAATCCCACACCCTCGAAACCTGCCGAGAGAGAACGGGTTCGAGAGTTTGAACTGGAGGGATATCGGCTTCGGTAGGGAGTCATGAATTGTCGAAAATTTACAAGAAAACTATTGCAACTGAAAATTAAAACGTTTGTTTTTTTTAATATATT…	SJ18752	-138
	>SJ05478.1 + Up_Stream_Len 1000	CTGGGGTTTTTCAGCCGATTGCCAAGCAATAATAAAAACACCGACGACCAATTTTTAGTGGTGGTCCAGATGCCGATATATACCTGGGTTTATACTTGTACGAGTAGCAAGGAAATCCCCGGGAATGAACCCACCAGCCGGTAGGGTCAACAGATAAGAACATGTGTCCAATCAACGGCGTCGATAAGACGGTCGACCAATCCAAGAACTTCGATAGGAAAACCAACCAATCAAAATTGTCATCGTTCAGCTTTATTTTCCACAAACGACCACCTCATGTGATGACATCATCACAATAAACAATAAACCATCACTGCTGCTGCTGCTTCGGCTTGCTTGCTGCTGCGTGCTGCTGCGTGCCGCTGCTGCTGTTGCTGCGTACTGCTGTGTGCGGTTGGA…	SJ05478	-955	Sja007143		>SJ03366.1 - Up_Stream_Len 1000	GCTGCCGATGGCTGTGCTGCTACTTTCACATCTTGGAAGTGCGGTGAATGAACGGGAAGAACAAGATGAAGAACAAAACGTCGGGGGAGTAGCTGGCAGGGCTTGGAAGCAAAAGTGCCGGACTTTCCACAGCTCCCTGGGAAACATGCTTCCACTCACGGCGATCAAGACCGTCGTGACCGTCTGGCAGATCATTTCTCAGGTACGCGGATGGCATCTTAACCAGCGAACAACGCGGTAGTCGGTCGCGTGTCTGCTAGGCTGTCGAGGAACACCGTGTCAGCCAGTATAAGCAGAAGTAGCCAACTCCATTTAGAGGCTGTATCGGCCTCCCTTGTCTGACTCGTCAGCTAAACATAACCCATAGCAGTCAAACATAGTATCGGGCAGTCGCAATGC…	SJ03366	-600	Sja006742
	>SJ19468.1 + Up_Stream_Len 1000	AATCCTTGCGCCGTTGGTATTATGACACCTTGGGTATCACAGGCGGTAAGATGTCCCATCGGGTATGATATAAGGTTCGTACAGTATGACTAATCTTACGATAATGATATACCGAAATATGCCCATCATAACGTGAGCGCCACCTCGAGGAACCGTCAACAACGCCCGTGCACCTTCCTCTTGGTGTATATGACCACACAGCGCACCGTTTCGCGGCTGAAAACAAGTACCCTAGGCTGTCGCCGGGGAGCGCATAGATACTCGTACGTACGAGTAGGCATACGAGTAGCATCATAGAAAAGTGTGCGTATATACGTCGTAGAGTGGTCGAGCAATATTCATGCGAGAACTCGTACCATACGAATATCATGCTCGTACGTAATTCGAGCTTGTGGCTGC…	SJ19468	-589	Sja013043		>SJ15900.1 + Up_Stream_Len 1000	CATGATCTCGGCACCCGGCGGCGGGTACGAGTACAGGCAGATCCACTATAGCCTCGAAATGCCACGTAAACGTATACCAGGTACCAGGTACCAACCAGAACAGCCCTACGCGCGATTACAGCCGAGCACTCGGGCACCCCAATCACGGCAACGACGGAACCGCAGCCACGGCGAGATCCGTCTTGCAGCCGCGACCGGAGGACTTTTGATATTTTTATTGCTTCGCTGATCGTGTGACCCTCCTGCGTTGCATTGATTCGCCTCGCAGCGTCACAGCTGCTGCGCTTTGCTTTGTGTCCTGCGATCTCGATCCCTGGACCTCCGGCCCCGACAACTCTCGGGACCCTTTTATGTACTACAAGTACTCCTGTTACGTTCGTATAACGAAGAACGTGTTTA…	SJ15900	-411	Sja013766
	>SJ09181.1 + Up_Stream_Len 1000	AGGAATTTACTACGAATAGTTACACATGAATATATGTAGACCCTGAAACCTTACTCTATGAATGAATGTTGACACCTCAATAAATGTTTACAAAATGATAGATTCTGCTGTTCCAACTTAATTGATATAATATGTAAAGGATGTACAACAATGACGGATATTTGCTAATGCCTACAATGAGAATAATGCGTCTTAGATACCTAGGGGATTCCATACGTTACTATGTTAGTGAAGACTCGAGCTTTCGAAGGGTTACGTACATATATATATATTTTTTTTATGATAAGTGGACAACTTTCAATAAACCAGGAAGGTAGATATACATGTACTCGAAACCTTTTCCCACCCACTTTGTCCCGAGCCACTGTTTATGCCCGTTTGATGGAGACAACCCGGTGT…	SJ09181	-498			>SJ16408.1 - Up_Stream_Len 1000	TCGAACCCGGGACACTTGTGTTCACACGTCCAACTCCCACCTGTTGCTTTACTCGCACATTTTGTTTGCAAGATCATTTTTTTTAATCTATATAGTAGGCGTACCAATATGCGACGTACATACACCTGGTGTATTGATAAAACTACCTGGTACCATACCTGGCACACATAAATACTGAAATTTCAACTGCTTATGCTCCTGTGTATTGCTTTTCATCGACCAGCTGTTAACGCTGCCAGCGAAACAGAAAAGTGCCAAAGGCTTTCTGCAACGCCAATAACATGGACCCGGGGGATGTTCCTCCAGAACTCCAGGGCCTCACGCAAGTGGAGCAGATGCTCATTGCCAAAGTCTGCGCCATCATGCGCGTGTACCGCCTGAAGGGGGGGCAGAGGGGGT…	SJ16408	-368	Sja006443
	>SJ20190.1 - Up_Stream_Len 1000	AACGGGAGGGGGAGATCACGAGCGAACGCGTGTGAGATAGAGAGTCGGCACGGAATGCGTCGCTTCTATTGGCGGTCTACGGTCGAGGGTGCTCGTGCAGCAGCGGCATTAGGCGCTTTTGCTCGAGAGCGTGTACTGCTGCTGGACGCGCATATTGCTATAGTACTCGTACGCGCCCCACGAGTGACGAGGATCAGTCACTCCAGACATCAGTACGGCTCTCCGGAAAGGTCGTAAACATGCTCAAGTTTGAGCTACTGCTCGTCGACACGAGCGAAGTTAGACGAAGGCAAGCAGGGGGGACGTCACAGCAACCCTTCTCTGTACACGTGGCGCCGTGAAACATGGCCTGCCGCAACCAGACATTCAAGGACAAAACATGACAACAACATGCCTTTC…	SJ20190	-324	Sja011703		>SJ17788.1 - Up_Stream_Len 1000	CTCCGAGTGCGGTACGTACTCGAAAATCGTGCATACAAGTGCTGCTGTACTACAAGTAACTCGTAACGGTTACGGGTTATGCACAGCAAATAAATTCGCACCGGACAGCCGGAGGGTCATTTGTCGCTTGGTATCCAGCGCTCCTGCTGTATCCAGACAAAGATACCCGCAAGAAGCAGTATCCAACAGACAACATGTTGGATACATCCAGACGCCAAGCTACAGCCAACAGACAGCACTTCTTTCTCTTCTACGACAACACTTTTACACGATGACCTCTGCTCCGTAGCCCACGTCGCTGATGACTGCAGCATCAAGCTTGCGTCTGATCTCTGATCAGCATCCAGTGTGTAGTGCCCGCGCGCGCGTGCGTGTGTCTCCGAGAGAAAAAACTGCCGT…	SJ17788	-659	Sja014194
	>SJ21593.1 + Up_Stream_Len 1000	ACAGACACAGCAGTACGCGTGTACGTTTTTATACGTACTGCTTTGAAGTACAGCAGAGTAATCGGGAATTGCCTCGCAAGGGCGCGCAAAGTGGCCGCCCCTGGGGACCGAAAAGGACTGAAAACTGAAAGTCTTGTGCACGCGCGAATACCAGGCATTCATTCTGCGTTTTTGAATGGGATATGTACGTAGCGATTCTATAAAATCAGCGAAAGTGAGCATCGGTCTGCTGGATATTCCACGGTTCGCAGCTACACACACCTACACCACCTACCAGCCAGTGAGGCCAGCTGACCAGCTACTACGCTGCTGCTTCTGCTGCTGCCGCTTCCAATGCTGTATGAAAGATGCACTCTCCGTAGAACACAGCAACGAACAAGGAATCAGCCCGCCCACTTC…	SJ21593	-18			>SJ20200.1 - Up_Stream_Len 1000	ATAGTTTCCTCCAATCTAACTTGCACGAGCACAACATAAAAAATAATAAACAACGATGAAACGGGGCGCACAAGTTGCGCTCCCCGTCTCGGCATGATCAGATAGCTTTTCCCGCACCGGGATGCGTACGTGTACGTGGAGGAGGGGCACCGGCACCTGCAGGCGAAAACAAAGCAAAGGAAATCACTCGCCCCTTGCAGTTTCTCGTTTCTCTGGGCTATGAGCTATGATGATACCGCCGCGTGTATATACAACGGCAGCTTTACGTAGCAGCTGCTGTCGTATCGTACGTATCGTATGGTTTGCGAGAGAGAAATTGAAACGATGATTCCGACTACAGGAGTACGTACGTACCAGCCCACCTTTACTTTCTCGCTGACTCCATCTGCCTCCGCCGCG…	SJ20200	-129
	>SJ18746.1 + Up_Stream_Len 1000	GATGCTTAGGATGCTTGGGACGATCGAACTATTAATAGTGGCCCAGGTAGATGGACCTACTAGGGTCAGGCGTTTTCGTCGAACATCTGAGTTAAAACAGTATCATCCACAGCCTGAGAAACTTCAATTTTTCATATTCGTGTACAGGTAGCAGAGGTACGGGGAGTCGTGTTTTAGCGAGAGGCACGGTTCATGATGAAGCTACACTAGCGTCGGGTCGATCCAGCTCCTGACACAAAACGGTTTCCGATATCCCACGCTCTCGAAACCTGCCGAGAGAGAACGGGTTCGAGAGTTTGAACTGGAGAGATATCGGCTTCGGTAGGGAATCATGAATTGTCGAAAATATACAAGAAAATCTATTGTAACTGAAAAACAAAACGTTTGCTATTTGAAAAT…	SJ18746	-139			>SJ18782.1 - Up_Stream_Len 1000	CTACAGAATGCACGAAATCTGTGGAGTTTGGCGGATCGGAGAAAGAAATATTGCAAATATATACACATCGGACAGGTCACGATCCGAATCATCTTGTAGATCCTATACTTCGCGCGTTGTGATATATATGTTGTGCAAGAGCCGCACCATACAGATCCCAGTCGGCAAACATGTGCGTGCGCATGAGCAGTGCCATACAGATCTCACGAGGGAAACATGAGCTGCAGTACTGTACGGTAGTACTCGCAGATCGTTCAGATCAGACAACACATGCCTGTGGTAGAATTTGGCGGGGACCAGGGATACATCTGCTCTGAAATATCTACAGTAGATCATGATATACATAACTGTGTATCTGATCTGTCTGGTATGTGGAATAATCCTCCATACGAATCCAAT…	SJ18782	-923	Sja005962
	>SJ09800.1 - Up_Stream_Len 1000	CCGTCAGTACCGGCCACGCAGGAGGCTCATTCAGTTTTCCGGTGCAGTTTCAGTGGGGCCAGCCCACCCCTTGTAGTACCTGCGGCGCAGTACGCCCACTCAGAACGCGTCGCAGAACGTCCAATTCAGAACCACGGCGCAGAACGCCCATTCAGAACCGAGGCGCAGAACGCCCACCCAGAACAGCGGCGCAGAACGCCCATGCAGAATCGCGGCGCAGCACGCCCATTCAGAACCGCGCCGCAGAACGCCCATTCGGAACCGCGGCGCAGAACGCCCATTCAGAACCGCGGCGCAGCACGCCCGACCTGAACCGCGGCGCAGAACGCCCATTTAGAACCGCGGCGCAGAACGCCCACACTTAACCCGTTACAGTTACAGCTTCCACCCCCCCGCGCG…	SJ09800	-664			>SJ00287.1 + Up_Stream_Len 1000	CCGTGTGAGACCTATATTTGCACCCCTCGGAGCCTTGTCGCGGAGGGTGTTCTTAACCTTAGCGATCATTGGAGTCACTGGAGCGAAGGTTTCGGTGAAGCACGCTTTGTGAGATCATCGTAATAAGGCAAATACATAAAAATAAGTCGCTAAGTAGAGGTCGAAAGAGGAACGATGACCGACAGAACAATAATGTGCCCACCGCGGCAGTGGATGCCAAAGGCGTCGCTCCACGAGTCGTGTTTCCTCTGGCCGTCGTCATTGCGTCATGTGTTATGCACCGATGTTGGCCGACGGTTCCCGCAATACCTTGGGCGCAATCATGAAGAATATGTCTTTCCGGAGTCGTGGTGAACTACAGTGTTCCCATGGGTAGTATTACAATGTCCCAAAATCCAA…	SJ00287	-913	Sja000894
	>SJ19317.1 + Up_Stream_Len 1000	AGATTCAGACTCAGACGTATCTACAGTAGGGCTAGACTGTAGTACGAGGTATGTACTCGTGCTGTATCTGTCCGGCACGGCGCAACGACCCACTACCCTGTGTACCTGGTAGGTACGAGTATGATACTTCAAGAAGTATGTATGTTGGTGGGTCTTGATGCAAGATCAAATCTGTACTACTGTACGAGGTACTACGAACAACCAGCCACGGCCCTTACATCCTCCCTGAGCAATACCAGGTACTATTAATATTAATAGGACTCAAATATACCTGGCTGGTAGATACGTGCGTTGTTGATGTTGCGATAACCTTACCTTCCGGTGACGATCCTGATCGGCAGGAGAGTGCGCGAGGTCGTGCAGATCGTAGTCCCCCCGCAGGCGCGAGTCGTACATTTT…	SJ19317	-517	Sja001478		>SJ08098.1 + Up_Stream_Len 1000	CCAGTACGCGTAGCTTCTGAGGCCTACGAGGGCACGAGGATATATGGCGCCAAAACCAGTCCGTACCCCTGGTACAGCAGCAGATCAGCAGCAGCAGCAGCAGCAGTGACTATTAATAATAACCATCGGAACGTACTTGGGTTTCTTGACAGAGTTTTTGATGTCAAAAATATCAAGTTCGTTTGTCCTATCATTCGCTGTTTGTTGCTGTGTCATCTCACTCTTGCCCCACAAGATAAAACGGAAAGCGAAGGCACACGCAACCACCGCAGTCGCACGCAAGCTTCTGCGGACAGAGAGTTTGAGAGATCACCTACTTGTGTGTGAGAGAGGACGGGGAGGGCGGGAGGGGGGGTACGGCCGTTCAACGCCTGGGCTTCGTTCTGTCTTACGTTTCGT…	SJ08098	-647
	>SJ21455.1 - Up_Stream_Len 1000	GTAGCCAAATTTGCGGTGGTTCACGAGATACGAGTTTTTAGAAGCTTGCAGCTTTCTCGGTTTTATGGCTGGCCCAGCTCGTACGCGTACGGTACGGGAAGACTTCAGCCCTTTCTTTCCCTCGTCGACTCGCATCGAATTGCCTACTACGTATATAACTCAAACACAACCCTTAGCCAATCAGACCAACCCTAACCCTGAACCTTAGCCAATCAGATCAATCAGACCAAATGTCGAAAAAGTGGTAAGCTCGCTGGGAGAGAGGGGGTTCTTACGTCTGAACGAGTGCCAGAGAGTTAGCCAGTCGGTGATGCAATGATACGTACGAACGTATCATACGAGTACAATACGAGTACTGCAAATAAGATGTAAACATGGAAATTCCGTTACACGAGCTGG…	SJ21455	-741	Sja010814		>SJ02684.1 - Up_Stream_Len 1000	AGTTCCTAATATTTGCGTACATAATGGTACGAACAGTGTATCTTTTGTCGACAACCAAAACCACACCATGCGCTCGAGTATCGGACCTGGTTAGGCCTGTACGAGTCAGCCTGGTGTAGTCTGTCGTAGGACCCAAGGGAATGAATATCACGTGGTGTGTCGTTGTGTCGCACGTGCCCTGGCTCATATTCAGAGCACACATCAGTGCCGCCTCGATAGGCGGGGAAGAGGCTTTGCTTGGTTTAGGTGTCATACTCGTACGGCTACAAATATTCGCAGGGATGCGCCGCTTCGTGGCGCAGTGCGTACGAGTACAGCAGCAGCAGCAGCAGCAGCAGCAACAACAACAACAACAGCAGCAACAGCTGCGCGTGTACGTGTGTACCAGATACATCGGCA…	SJ02684	-371	Sja012736
	>SJ20173.1 + Up_Stream_Len 1000	GTGCACGAGCGTTTCTCCAATCCAAACTCAAGCTTCACACGCGAGTTGCCTTCGGTGGCGGTGCAGGAGCTTGCTTACAAGCGGCTCGCTGGAGCTACGTACGAGTACGAGTGCGAGAAGTCGTACTGCTGTGTGTTCAAGGTTCCCAAGTCAAAACTCAACGACGCAAATGTCTTCCCCTTACCTCCTCGTCCATGTACGACCGCATGAAGATGTCTCTACAGAGGTTCTCCACGGTAAAGTAAAATTCAATCTGCCTAACCGCCATGTTGGTCATGTACGCCTTCTGCTCTTCGAAGCTCGCGTGTTCGCTGCTAGGGCCGCCGTAGTACGTTGCCCCTCCCGCGTAGCCTCCTCCTCCTCCCCCTCCTCCTCCTACTCCCCCTCCTCCCCCTCCTC…	SJ20173	-910	Sja003287		>SJ00848.1 + Up_Stream_Len 1000	TCTTGCACTGCCTCTCCCCTCCCTATTTCTGACTGCCACCCGCTCTCCCCCCACCGCCCCCCCTCTAGCGAGGGTCTATGTTCATACGACTACAGCCATGCATGAATAATGAGTACGCCCCCGCCCCCCCCAACGGTGCCTCCGTATCGAAAGGATGGAGTGGTCCAAAGGTCAAAAATCGAACTAAGGTAAGCAACAACGAGTACCACCCGCCCCCGCCCACCGTATCTGGACCGCCTCATCCTCGTGCTCTGACGAACCGTTCCCCATGCGCTGAGGCCCTGCCTCCGTGAATCGAACGCCAAATCATTGTCTGTGCTTCGCTTTTGGTTTTCCAGACACGAGGAAAGAAAGGCTGATGAGCGAAGTTACCGAGGAGATCATGGAAGGTCAAAAGAG…	SJ00848	-447	Sja013080
	>SJ07469.1 + Up_Stream_Len 1000	TCACCGGGTTCCGCGTCGGAGCGTACATGGCCGAGGACGACACCACTCGGCTGGCCGCGAACATGTTTCTACCGGAGCAGATGGAGATCATGGTCGAGGCCATCCTGGCGGTCATGGGGAACCGGGTGACGTCGGAGGACGGCGTCGACAGGCTCAGCATGCTGGCGGACGGACTTCGACGGGGCTCTCGGATCTACGGATCCACTTCCAGAAGCACCGGCTCAAGGCCGTCCTGCCGGAGAACAAGGCGCTCATGGCCACACTGATCGGCGCTGACATGAAAGAGTACTGCCAGCGCCTCTCCTCCGCAGCGGTGGCCGTTGCGAAGGACCCACCCCCGGTCATCGAAAACATGCCGGGCGTGATATTCCCGACGTGGCCGGCGCTGTCGAAGTACAT…	SJ07469	-553			>SJ05033.1 + Up_Stream_Len 1000	CCGACACTAAAACCAAGTCATTTTCGATCCAGACACTAAACAAAAACAGCAATATGAAGTATGTACATATAATACCTGATAAGGTATACGAAGGGAAGTAGATACAGAAAGGAGCGAGACTTCATTCATTGATTTTTTTCTTTTAGGGGATGCCTGTGAGTGATCAATGTTCTCATGGTGAATATTGTCCGAGGGCAAACGAAAGAATACTAAAGCTAAGTCGTTTGGAATTCAACACTAAAGCCAAGTCAATTTCAATCCCTACACGGAAAATCAAGTCAATTTCGATCCCCCACACTGAAAGCAAGCGAATTCCGATAATTTCATCATTTCCTGCCCGCACACAAAAAAAACAAGTCAAGTTTGAACCCACACAAAAAACAAGTCATCTTCGGCCCG…	SJ05033	-530	Sja013786
	>SJ08509.1 + Up_Stream_Len 1000	TACGGGGTGGCTATGTATGCGAGCACGATCGATTTTTTCATGCGCGCCACCTGTGTTGCTCTCCCTACAAATCACCAAAATGATGTATTTCCATAACGCCTAATATTATTGAAACCGGGATTTGGTCAAAATCAGCCCCTCATAAGGCAATTGGAAACGCTCATCGTTGTCCCTGTGTTCTCCCTACCGAGGCACCGGAGAGCCTCAGCATCAAGGCCCAAGCCCAAGTGATACTGGGTGTAGACAAAACTGAAGCTACATTGGCGATGAGATTTGTAGATCTCGAGAATTCACGTCCGCTGTTGCTGAAAGCGATTTCGCAGCTCGAGCCGCTAGGTAGTCGCGCCGCTCGATAAGGCGATGTTCAACGAAGTAGTCGCTGTGCTAGACCAACATGAA…	SJ08509	-591	Sja004792		>SJ17206.1 + Up_Stream_Len 1000	ACAGATGCAAGCAAGCCCGAGCTTCTTTTTGCCATGAACATGATTCAGATCATCCAATCAGACCGCACGCGACAGTCCTGCTCTCCGAATTGTATCCGAGTGGAAACGTTCGGCATAATTTGACGGATTACAGAATACAGAAGAACGGTATACTATATCCGACTGTTTTAAAGTACGTATAGATCACTGTGTCCGAAAATATAATAACTACTTTATTTCAATATTAAAACTAAATAGGTCTTTACATTTACGGACAAAATGGTAAAGAATTTTAGAACGCGGTGAATCTATCCGATTTTTTTTATTGTTTTTGACAATTTGGACGCCACTTCGAAATCAACGCCGCACCTTGCTTTGAGAGCCTGAGACAGCTCCTGCTCTGTGGGTGCGTCCAGCTTT…	SJ17206	-629	Sja014533
	>SJ17255.1 - Up_Stream_Len 1000	TCTTGACTAGCAGAAAGCGCGAGAGCGTGAGTTAGCAGAATTCGATGAAAGTCGACGAGCGTTGGGAAGGCTGAACCCTTTGCGCGATAAAAATCAAGGCAAGAACCGTAGTGGGGGAGGAGGGAGAGGAGCCTACTTTGTGACCCCGGATCTGAGTTATGACTAGGGAGGGAGAGACGGAAGTGCGAAGATAATAAATGGGATGGAAAAAGAAAAAGAAAAAGAAAAAGACGTGCATCATACCTCTTCCGCCCCTCCTGTCCACAGGCTGGCTCTACGAACGCCGAACAACTACGAGTAGTACCCCATAGAGCCCAAACAAGCAACAGCAGTACGAGTCTATCGCACGTCTTCGTAACAGCTGTTTACATGGTACGAGTACGTAGCTGCCAGAGGAAA…	SJ17255	-478	Sja007590		>SJ14634.1 + Up_Stream_Len 1000	CTAGACTGGCGTCGCGAGTTTACCCTGATCTGCACGATAGCGGTAACTCCGACTGCCAGACTCGCGATCCCTGCCTCTGAACGGTGCTAGGGACCGTGTTATCGTCTGGGTTGTGCGTCTTTCGAGGTTTAAGTCCACTTACGGACCTCGGCCTACCTCAGCAGGGAGGCAGGCCGGGGAAGAAACACCAGTACCAGGTAATATTTCCAGGTCCTACAGCCTACAACACTATACTTTTATAGCAGGTCCTACAGCAGCAGCAGCAGCAGCAGCGGTTCTCAGTACACGTTCCCGATACTCGTACTTGTGTACATGGGACCTGACCGACCCGCCCGCTGCTGTTTCGTACGGGCGATCCTACTGCTGCTGCTTGCTGTAGACTGTAGACGATAGGAATCA…	SJ14634	-282	Sja008915
	>SJ07950.1 - Up_Stream_Len 1000	AAGAGTATACTCCTTTACACTGCGTTTTGGTTGCCCAAGAGAACGAGTCGCCTACTACTACGAGTACGAGTACGACAACTGCTGCTGTACACGGCGACAACAAAAGCCTCAATATCGACCTCGAACTACGTACGCCAACCGCGTCCAATACAACTGCTGCTGCTACTGCTGCTGTATTTAAAAGACCGGTGTACGAATATCACGACGGATAGTGGGGTTAAACCCTCAAGATCGACCTCGAGCTACGTACGACACGTTCAACACAACTGCTTCGACTGCTGTTGTTGTAGTAGTTCAAGGATTGCTGTACGTATTTCACAACGGACTGTGGAACGGAAGTCTCGGACGCCGAGCGACTCCTGCACGACATCACCAACCCCCGATAACAACAACTGCACG…	SJ07950	-87			>SJ13168.1 + Up_Stream_Len 1000	CACCCGCTGCCACCTCTGCCTTGGGTGATGTTGGTAAGCAGCGACAGCGGGATGCTTTGACCGGCGCCATGGGGTCGAGTGGTACTATGGCTGTTGCTCGAAAAGCTGTTGGGCGAAACGAACAGCTGAATAAGCAGCAGCAGCAGCGGGGGGGGAGGCAGCAGCAACGGCAGCAGCCCCGGGAGAGGCGGGGACCGGGCGAACAGCAGCAGAGACGGGAGCAGCAAGGGGGAGAAGGGGAGGGGGAGATGAAGATGAAGGAGGTACACGCAGAGGATGGGGTCGGTGCTTCAGACAGCGGTGAAGGTGATGGCGTTTCGAGCAGCGCTGCTGGTGGTAGGGGTGCTGTTGGAGGTGGTGTGTGCGGAGGTGGAGCCACCTTGTTGGCCTACAGCGCGT…	SJ13168	-264	Sja000375
	>SJ00896.1 - Up_Stream_Len 1000	GCGGACTCAAACAACAATCATGCGTAGCACGGCGATTAATTGGGATCAGATTACACAATTAATTTGTCCTATGTATCAAACGTCCAACCTCTCCTTTCCTCTCCTCTCCTCTCCTTCCTCTCCATATTTGTGTTTTCTACACGCGTAACAAGTAGCTAGTGGCTGGCCGCTGGCTCACAACAAACAAACAGCTCCAACACAACGAGTACCTCGGTTATATATATACCTGGCTGATTGACTGCGTACATGTATGATGCTGAGTTATTTTTTCTTTTTTTGCTGTATGGACTGTCGCTGTTGCCCAATAAATTATATATGTATTTTAATAGTACCCTGGGCTTACCTGTTAAGTATTAGAAATCAATGTACTGCTAGGCTCTGTGGCATCTCGTTTTTTAG…	SJ00896	-693	Sja012004		>SJ06632.1 + Up_Stream_Len 1000	GAGAGCTCACCAGATCCTTGAACAGGTGATGGAGCTCCGTGTAGGACAGCTTGTTCTCCTCGCCGGTGTCGAAGACGGCGCAGTTCTCGTCTATGAATCCCATCACGGCAGCGTCCCAGTGCGGAGACTTGAACACGCTCAGCAGAAAGTCGAACAGCCATTCCTTTTCCGTAACATCGTCGCCCCCGCCGCCGCCGCCGTCGCCGTCGCAAGGCGGGTCCATGGCCGTATCCTTCCGCATGGTATGGACGCGCGGGCTCAGCCTTTCGAACGAACCGCCGTTCACGATAGACTACCACCCGCCGTGCGGCAAACCACCTCCCCTTCGCCGTCTCCGGTCTGTCTGGCGGGGGGCTTACTCTGCTCACAGGTATGATATGATACGAGTCGAGTAAAAAC…	SJ06632	-931	Sja011750
	>SJ09367.1 + Up_Stream_Len 1000	ATCTTGACATGCTGCACAACTGTACTCGTACTCGTACGTATTCGTGTACACACGGAATATTTACGATTGATGCGATTGATGGCGAATTTAATGCAGTACGTTTACAGGCGTACAAGGGCAAGAAGAGTATTCTTGTCGCCACACATTACAAACTTTGCCGCGGGGAGCGGGTCGGGGCAGCGCCCCGACCCGCTCTCCGCCCAGCCGACAAACCCCGTGTACGAGTCAAGGATTCCCTCTCTCTCTATGTCTTCTATGGAATATATCGATGCGATAGAGTAAGTAGAGGAGTGCGTCAGGCGTATTCTATATACATACATACATACGTAGTAAGTAAGCAGCAGCAGATAGTTCTTGTTCTTCGAGTACAAATCATTGCAGCAAGATGAAGGGGGTAAA…	SJ09367	-43	Sja007261		>SJ07323.1 - Up_Stream_Len 1000	CGTGTTCTTGTATTGCATCTTCCGTATACGAGTACTGGTACTCCAACACTCTGCTCCTGCCTCTTGCTTTCCTTGCAGCCGGAGCCGGAGGAGCGTCACGGAACAGCCTGTCTGGAGAGGCCGTTCGTGTCGGAGGCCGCCGCAGCAGCGGCATCAGCACCAGCCTCAAGCCACGCACGCCGCTCTTGGATCGCGACAGAGAACAGACGTAAAGGAAGCAGCAGCAGCAGCAGTACTACCGAAGCAGTGCTACGCGATTCGTAGCCGGCAGTACAAGTACAACCGAGAGACTTGCCTAAGGAAGCTCCTACAAGCAGCACCTCGGGCGATTTACTGATCGTCGGTGCTCAGCAGAAACGCGACGCGACAGCTCGGTGGCAACAGCCAGCGGAAGAGGAA…	SJ07323	-612	Sja007217
	>SJ03175.1 + Up_Stream_Len 1000	CGGCGCGAGAGTGGCATCGTTTTGCTGCACACTTGCACACCAGAAAAAACGTGCGAGCTGCAAATGAGCTGCGACTCTGTACGTAGCCGCTCGTACGAGTAGTGGCAACGAAAGCTCGTCGTGTACGAGGTATACGAAGTACGAGAGCAATGCGATAGCGAACTGCTGCTGTGATACTGCTACCTGGTATGTCGTACATAGTATTAGTAACAGATGAAGATGTTTGCTTCAGCAGTCAGGAGGCCACCGTCGCTGCTTTCCCACTCTTACAGCCTTGCTATTCTAGTCTCTCAACTGGTGTACCTGATCTCGCATGGCAACATCGTGTACATACCTAAACATGCGTGCATTATTGCAGCAACTGCTTACACAGCAGCCAGTAGTAGGGTGCAGCGCACT…	SJ03175	-120	Sja005988		>SJ03527.1 + Up_Stream_Len 1000	CTTTGGGAAGCCAAGCCTCTCCCCCCGTTTTGGCCGTATATATTGGGGGCCTCCCGCGATAAAATCAGTTACGTATCGTACACTGAATGGTCCTTTTTTTCTTCCCATATACCTGGTATTAACTTCGCCCTTCTTTTATCTACGTATCCCTCCTATTAATAGTCGTAACTCAGATCCGGGGTCACATAGCAGACCCCCCCCCCCCCCCCCCCCCCCCCCCCCCCCCCCCCCCCCCCCCCCCCCCCCCACCACCCACAAAAAAAAATGAAGTGCATCTCCCCTCCCTCCCCACTACGGTTCGTGTCTTCATTTCGCATCGCGAGAAGACTTGAGTCCTTGCTTCCCTCGTCGAGTTACGCCTGCATGCCTAGCCACGCTTACGCGCTCTCAGCAGTGGGT…	SJ03527	-710	Sja010186
	>SJ06628.1 - Up_Stream_Len 1000	CGACCCCACCCACACAGTTGGTTATGCTCCCACAATAGTATCACTCTTGAGTGAGGCGCAGAGATTCGTGTGCAAATTGAGAGGGGGCAAGAGAGGCGCTGCGCAGAGGCAATATGTAAGTCGAGGATCGAGAGGGGTGGCTTTAGGAGTTCACGACATGCAAGGTGGCGTTTTCATTTAGGGGGATTTTCATGACTGAGTTTGCATCAGATGCGCACAGGAGACCACCTGTGTTGCTCTCCCCACAAAAAAAACTCGATTCTGGCTCTATGTATTTCAGCCTAACGTCTGGAAGAACCTCTACCACTGTATTTTTTCCCATAGGACATTTCGTAATTCTGCTCTAGCTCCAGCTTCGCAGCTAATCAAAAAGTCCACCACCCTGCGATGGGCTCCTTG…	SJ06628	-556	Sja011746		>SJ00661.1 - Up_Stream_Len 1000	CGGGGTATCCTCACCTGATGTTCGGAAGAGCCACGTAGTCGTCAACCACGTCTACTACGGGCACCACGTCGATCTCGATGTGCGCCCGATTGAACACCAGGACCGTGCTGTGTGTTTTGGTGTTGGGGATGTCCTGCTTGATCGTGATCGTGTTCGTTACGGCATCATGCGTGTACACGACGCCTTCCTGGACCTGGCCCGCTTTCGGTCGAATCCTCACCCTCCGACCCACGGTCAATTCCGCCATTCTGAGCACCCTGGGGCGAGAGCCCCCGCACTGAGAGACTGAGAGCAGGGCTGTGAAGGTTTTCATCACCTTCGGAAAGATTTTCTGTAAGGGGATTGTGCAGGAATAAGTTGACCAATGAGAATCCTCGAGCTCACAATTGCGGCACAAAA…	SJ00661	-170	Sja014295
	>SJ22321.1 - Up_Stream_Len 1000	ATGCTATATGATATACGCTCGAATATATGAAGTTTGAACGAACCCATAACGAACCCGAAGAAAGGTTAACGTAAATTACTGGAGGTTTGGAAACTACCCCGGCCATAAACGCCACAGATTACCCCGCAACATCCTGGGGCTGCATGCGCTTAGGCCCCCAGATCGAAGCGAAAGAAAGAGCAGCTTGTGGTGCGGTCGACAGCCAACAGGGGACACCGACGCTGAGAACAACGTTGGAGGACAAAGGTACCTAACGTTACGATGTCACCTGTGACTCGTGACGTACATAGGAACTACTGTTGTTTTTCTCACGTACGTCAGTTTGCTGTAGTGTTGGTCACTTGTTACAGCGGTTTTCCATGGGTCCGATGTTTTCCAGACAAGGGCTGGGCGTGATGA…	SJ22321	-526	Sja000494		>SJ20795.1 + Up_Stream_Len 1000	GCAGAGTAGCAACAGCAGCAGCATGCGTGCTGTAAAGAGCACGCACCGGTATGTTTGACTCCGTACCAGGCATATTTTAGAGCAGCACCTACGACGTACCCGCATGGCCTGCTGGCATATGATGGGACTGCTGTAATAGCAGGTAGTCCCCTCGCAGCTGGCGGCGACACTTGTCCGCTGTCACAAACACGAAGCTTTTGACTGCGGGCACAGGCATAGGCTACACCCGCAGGCATGACCTTCTGGGCATGCTGTTCCGTTTGGAACGAGCTCGCATCGCTTTCAAGAAGGACTGCCAGAGGATATCTTATCATCGTGTCATGAGGAACATGTTTTCAGCGGCCCACAACGGTTGGACTAAAAAGCAAAAAGCGTACTACAACCACTACAACTTGCACC…	SJ20795	-726	Sja014753
	>SJ20160.1 - Up_Stream_Len 1000	ACCCGTACCTAATGTATTCTGGTTTATAGTTTGTTTTGTAGGTGCCCACGAAGGCTATGTATAGTAGGCCCGAAAATCGGGGAAAATCGTCCCCCCGCACTGAGTGCTGTAAGAAAGGACGAAATTTGATCACCTCCCTGGGGTTATCGGTGTATGGGCCCCGAGGTAATCCCGCGCGACTGAATCGATCGACCGCGGTTTCGTTTGAAAGGAAACTCATCGACTCCTCTTGTAAGATCCGACTCCTAATCCAGTCATATCCGGCTCCTAAGATCCGACTCCTGATCCAGTCATATCCGGCTCCCATTCGACTCCTAATCCAGTCATATCCGACTCTTAGTCGACTCGCACTCGACTCCTCTCCGGCTCCTAATCGACTCCCATTCGACTCCTTATCGA…	SJ20160	-568	Sja013410		>SJ07915.1 - Up_Stream_Len 1000	GTGCTCTCGCCACAGCCGGCTGAATTGGCCTGCTATTAATAGTGGTGTTTTCCTACCGAGTACGTACGTAGGAATCCGTGCAAGAAAACCACCTTTAGACGCATGCCCCAGTCAAGGTGGAGGTGTACGCACATGCACTATTGTGAGACTCTTTACTTGATTATAGTATAGGAACCCTTGCATATCACCCAAAAAACGGGCTGTTGTGAACGTGTACGGCGTACGCCTAATCCGAGGAGCAGCCCCATGGCCTAGGCAACTACTACTATGTCCCTAAATATAAGTACCGTTCGTACAATAATGTTGAATTAAAACGGTGCATATATTTAGGGACACAGAGTGCTACGTACCGTTTTTTTTGTATTTCCGTCAAAAATGTATCGATATTTTGTACAGCAG…	SJ07915	-211	Sja002180
	>SJ01348.1 - Up_Stream_Len 1000	AAAAAGATGTCAGCTCGTACGGTACAAACAACTACCGGCCACGCACAGGGCAGGTTTGGATCGCGCACTGTTCCTTAGATGCCTACTAATAGTGGTACACGCAATCCTCGGTCAGACCGATCGTCAATGTAAGTCCCGCCACATAAATGCACTACCACTCCCGCCCCCGGAGTACGACACTCTGAAAACGGATTATGGCCCGCATTTTGACGCCCTTCGTGTGGCGGCTATCACAGTTGATCATGACAGCCTCGCGCATCACGGCAAGTGGGGACCTCCCGCCACCGCCGGTGAGCCATCCATCGCATCCATCCACGCCTTCGTCGAGTGGTGCGATCGAGCCAAAAGCCGGCTGTGGTTCCGGCGGAGAAAATCAACCAGAGGGTGTCATGATGCCGT…	SJ01348	-95	Sja014937		>SJ08289.1 - Up_Stream_Len 1000	TTATTGCTTGAGTGGAATTGCCAGGAGGCGGATCGGGTCAGCCAAACTCGACTAAGTATTACTGGGACCGCATGCAGAGCAACCCCTCTGCATACTATGCTATACTCGAACGTACGAGACATTGTTTAAATCCCCCATTTTCAATACTTCATCCTATGCATAGATGTCAATTTAGCCGCGTGGAAAAGGCTACAGTAGTGATGGGCAAAAAGGAAGAACAATGAGTCGAGAATCATGACTCACCTCCTCCTCCCACTTGAGCTTCTCCTTGATTGATTGTTCGCGGCGAGCCGTGACTTTCGGGTCGCACTTGCGGTCAACCCGCTGGCCCAAGAAGCCCCATATCCCAAAGCTGTCGCTCTTCTTTTTGAGCTTGACCACAAGGATGCCCTTCTCTAC…	SJ08289	-770	Sja001297
	>SJ20155.1 + Up_Stream_Len 1000	TCTGGTATCTGACACCTATTAGTATTATGAATATTTCGTAGCTACCTGGCACCTGACACATGCCTAATCGTGTCCCAAACATACGTACGCTATTATGTGTACGAATACCTGTGGACCTGTGGCGCACGTAACCTCTCCCTGTGCTTGATGTGACGTACTTTCTTACTTGCTTTCCGTTTTTTTTTCGTTACGCCATTGATTTCAGTTACGTACGAAGCCTTCCTTGTTCAGCGGCTGCTGTATCTCGCGGCGAACTTGGAACCTCTGCACAAACAGACTTTCTGTTGTCCGGAGCAATCCATGCTTCCTGCGAAAGCTCTCCATCTGTAGCACTTACCTGTGGGTGAGAGTATATTTCTACCTGTGACCGAAATGAGGTAACCGTAGGTCCACAAAGCC…	SJ20155	-423			>SJ16559.1 - Up_Stream_Len 1000	TGTTTGTCCAGACGGGTGACCTCCAACGAGCGTGTACACGACCATGCAACGCGCCAAATTATTGGAGACTTTCATATCCGTAGCTCCACTAGTGATCTACCTCGGAAGCGCGAATAGCGTTCCCAGAGTTTTTATTGGGTGAAACGGAGCACTAGTTCGGCATAAAAAATGGATAATCAGTCGCATCAATTTGTGTACGTCCGTACGAGTGTTACCTGTAGTGGTATTCATGCAGTATCACGGCCAGAGTTCGAACCGGTTTTGGCAACACAATCGGCTCTCATATGAACGTATGAATTTGCAAGCTTATGGTGCACACACAGTTTGTTCTAAAGTACGCATATGTAAAGTGACAAGATACTTCCAGTACTCCAGTGTATATTTGTGCCGTGGTCAAAT…	SJ16559	-31	Sja000261
	>SJ13556.1 + Up_Stream_Len 1000	AAACTATTGTCAGTTATGACACCCTTCGATGACGAAAACAAAAATGAATTCGGCATCGGCAGTCTCAAGATATCGAAGATCCCAGAAAATCTGGATTTATGGGCGAGGTACCTCGCTCATAAATGCAAATTCCCTTAAATCCTTGATTTTTCGAGCCCGTTAAGGTTGCTTTCAACCGCCACCACACCCCTTCCTTACTATGATGATTACGAGTGAATGCGAGTTTCTAATTTTGACCAAGGCTCTCGTGATAGGGACCCCTGGCAAAATGGCCATGACCGTTTTCTTACTTTATTAGACTATTGATTTTGTGTGCACTTTTCATCAAATTCTCAGAATTTTACTTTGTCTACTACTTTTTTTTTGCACTTTTCATCAGTTTCTCAGAATTTTATCTGT…	SJ13556	-633	Sja013847		>SJ03188.1 - Up_Stream_Len 1000	TCAGTATAATTTATTTTTCCCCCGTAATGTTTAGGCTGAGTTTCTTGTGGGGCACTTTCTTATGAGAGGGCCTTGAGAGGGCCGGCAGTGTATGCGCGTGTACGCGTGTACGGAGAGAAGAAGCCTGTGGGAGAAGTTGTGTTACTGCTGTACTGCGCATATTGAAACCAGCTGCAGCCATCAATGTCACGCATCAGCCATACGAGGTTGAACCACTACTGCTGCACTGCTGTCCCACGGCAGTAGTACGAAGCACCTCACAGAGGGGGAGTGGTCGCGACGACTCAACGAGGCACGCAACTACTGCATGCAGCAGTAGTAGCAGAAAACAGCAGCAAGCAGCTGCAGCAGGACTCTGTGAGACGTGCTTCAGCTGCGAATTCGACCGATTGGCTAGTC…	SJ03188	-97	Sja006679
	>SJ18004.1 - Up_Stream_Len 1000	AGGAGCGGTAGGTAGCGGTAGCTGTCTCGCCCGATGGTTCGAGTATACGATGGTACTCAGTGCGTACATTGGTATACACTGTTACGTAGAATACATGCACGTCGCTCCTGAGCCTGGAAGAGCAGAATTCGTAGGGGTTCTGGCAACTCTACCAAACTATCTATGTTTCCGCCGTCCACCGCTTGACGCCACCGCCGGCACGACACAACAGAATTACAGACCACTATGAGCAACACTCTACCCATCGACATGGTTCCTGCCAGCGACTATCTCCACACTCCACACGCACCTGGAGGAAAGCCTGGGCCTGAAGTGTTGAGGGCTTGCCGCTGCTGCTGTTGGTGCCTAGTCCTCGGGGTGTGGGAGGCATCACGTTTTCGTCACCGCAATGGCTAGACG…	SJ18004	-655	Sja011970		>SJ00585.1 + Up_Stream_Len 1000	CGCAAAGGCATCATCGTCTAATACACGTTCACCCCCCAGATGCTGCCTACAAGCGCGACCAGAACAAAGCGAAACGAAGAGTACGAGACAACGACACTTTGCCCGTGCGCAATGCCATCATCGTACAGTAATAATACGTCTACTCCCAAGATAATGCCTGCAAGCGCGACCAGAACGAAGCGAAACGGAGAGTACGAGACAGCGACATCTAACCGGTCAACCTAACTGAAAGCAAGCACTCGTAAAAGCTACACGGCCCAACTCACGTTGTTGCAACATGTTCCGGGCCTTGCAGCAGCTGCGCGTACGGCTGGAAAACGAAGTCGCCCGCTCAGGTCAAGGTACACGTGTGTGCTTCCGGTGTGGTGGTTGTTGACTCCAGGGGGTCATCCTCACCAC…	SJ00585	-342	Sja014568
	>SJ15615.1 + Up_Stream_Len 1000	TGAATCGGTCATAAGCGAAGGTCAGCAGACCTTTGGCGTCTATCGCTGCTAAGCGAGCTTGGGGATAGTCTCTAATTGAGGCCCCCGACTGAACCTTCCGCCTTCTCCAACGACCTAAGAGCTGCGATAAGCTCAGCATGGCCGTACCTGCACCAAAAGCAGTCGAGGCATAGCCAATTCTGGCGCTTTTCTCTATAATTGTTACGTTTTACTCATTCGCTCTCCCCAGCTCTCATTGGTAATCGCAATGGAAAAAGCACTGCTGCAGCTTAGCGACATATTGTGCCGCGATCCCTATAAGTCCTGCGCTTCAAAACTTTTCGTCCTGACAGGCCTCGTGAAGCTAGTGATTACCGCGCTCATGACCTGGGGTAATGGTCACTCGCACACGCTGGACAT…	SJ15615	-489			>SJ11120.1 + Up_Stream_Len 1000	CTTCCTTACATGTAGGCAAGGCAAGGAGAGAAACCTCCACAGTTTCGTGGAGGATAGAGAGAGAGAGAGCTCGGGTCAACAAGACGCGTCTCGGCTCCTGAGGCTCGAGTTACTGTGCCGAGGACAGCAGTTCGTTAGGAGGATTATCAGCTAGCATAGTACCGGTGCTTATGATGTTACCTCCAGTCGGTCCATGTGCGACGACCATGCTACGAACCTTTCCCAAAATCTGTCCTCCACAGCAGTAGTCATAGTAGTAGTAGCAGCGATAGTATTAATAGTCGTAGTCCCAGTGGTTGTCACAAAGTAACAGAGTAGTAGTCTAGACGGTAAGTAGTGGCAGGCTTGGTTGTACACGTACTCTAGCAGTACACGTACGAAGTATGGTAGTACAGTGCT…	SJ11120	-352	Sja013618
	>SJ07963.1 + Up_Stream_Len 1000	GGTCAAGACCATCTGCCTGGGTTGTTTAACTTATTATATTCCTTGCCCCTTTCTCCGGTTGTCGTTCGCCCTGGGCCCCAGACTCTGGTTTTCTTGTGTACCAGGCCGTCGATGAATATGGAAACCCAAGCACATCATTCGCGTTGTCGGTGAGCTCTCCTTATATACAATATGCTATAACGAAGAAACCGGGACCTCTCTCGTGTTAAATGGTAGGACACTACGCTACGTGTTTTCAGTAGGAAAGGCTATATCGCAAGAGGTCTTGCCGTTTGGGCCCTCACTGAATATGTTACTAAAAGTTGGATGTCTGTGCACTTGCGCATATACTGCTGTACGTGGTGTTGCCTACGAGGGTACTATAGCTTTGAGTACATACCCCGTGTACGCCAGCTGCAG…	SJ07963	-382	Sja007925		>SJ20751.1 - Up_Stream_Len 1000	ACACACCCGCACCCGCAGATACGAGTAACTTGCATTTGGCACGTTGTGACACATGACAAAATTAGGCCTCTTGAAGCAGCCCAGACAGCCACAAAGAAGCTTCCAGGTTTCGCCGTTTGGTAATTTACGCCCTATGTATGCTGACGCAGTCTACTGCAACTTGTACGGGGGACGTTAGGGTTATGGTTTAAGCACTGCGATTCCTACTCGTATCATACGTTTATCGTGTACCAGTACGATTTTACACAGCATTGCACCAACGTGTATACCCGTGTACAAGCAGAAGTACGTACGACAACTTGTCCAAATTTCGAATCTACAGCTTAAGTTAATACTCTACGAGTACAGCATAATGCATGTTCAATACCAGGTACGTACTCGTCCCTCTGGTGCAATATC…	SJ20751	-225	Sja004817
	>SJ00153.1 + Up_Stream_Len 1000	CGGGTATGATAGGTTGTTGGGTTCGCTCTGCTGTTGTGCTGCTGCTGGATTGTATAAAAAGCGCTCAGTAGTCTGTATGATACGTACATGGTACCATGATGGTACTCGTACATGTCATAGAGCTGAGCTATCATACAGCAGTACGTCGTACTGCACTACTGTACGTACGTAGAGTAAGCTGTTCATCTCTCGTCTGTTCATACTTCAACTGCTGTACTCAGAAGAGAGACTGAAGAAAGTAGTTGCGCCCCAACTGCAAACCACGAACGAGACTCTTAGACCCCACGTATACGTACGTACTCTGCATGTAGACTTGCACCATCTGCTGCTGCTACTGCTCCTGTAACTGCTGCTGTAGAATGCTACGCGTACGGTTTGGGAGGGGGGGGTATGCCGTAT…	SJ00153	-504	Sja007362		>SJ19281.1 + Up_Stream_Len 1000	GTTCTTAAGGGGTTAATAACCTCTTTAGGTCTTTTAAGGACCGGAAATTCCCGATGTGGACACAAAAAAATATCTCGGAATTACAGCAGTCAAGAGTTTATGAGGTTTCTGTCCGATGCGAGTCGACGAGGGAAGGCAAGCTTATAGTTAAACCCTTTGTTAGGATCACACTCCCACTGTTTGTTGACACAAAAACACTTGGAATTACAGTCAGCGTTTAGTTCGGTTTCTGTTCGATGCGAGTCGAACTGGAGGGGAAGAAAAGGGGCCAAAGTTTTTTCATCTTGCGATAAAAATGCCAACGCACGAACGAACCGCCCGTAGTGGGAGGAAAAGGAGGGAGAATAGCCACTGTTTGTGGTAGGCGGTTGCTCGATACTGATTTCCCGTATGTGGCGG…	SJ19281	-565	Sja014323
	>SJ22539.1 + Up_Stream_Len 1000	GTGATACGTATGCCTGTGCGTGTACGTCGTAATTGTCGGCTGGTGCGTGGTGGGCTGTTGGGCCGTTGTGGTCGAACAGCCCGGCCATTTTCGGGTAGGTGGGTGTAATAATCGGGTACCTCTTGGGGGTTGAGTAGCCAAAATCGGGTTTCCCCGATGGGTTTGTGGCCAGCGTCGGGTGGTGGCCGGCGCTGGCCAATGAGATGGCGCCCTGGGGTCGTCGCGGTCACTAAAATACAATGGTATCCTGTTTTGGCCACAAACCCATCGGGTATACCCGATTTTGGCCACTGCTCAAGAAGCGAAGAACCAAGACACCCACCAGTTTTTTTTTTTTGTATTAATAGTTGTTTTTCTGATTCTCCGGTGAGTCGTTTCTTCGCAATGTCCACTACCAAA…	SJ22539	-19	Sja007194		>SJ21340.1 + Up_Stream_Len 1000	TCTCATGTTGCTGTCACCGACATCAACAGCAGGAGTCCTGGACAACGGAGACTGGAGACAGACGTCGTCGTATGTGTACGTACACGTTGAAGAATATTTCCTACTGCTGGTATGATACATGCTTCATCTCTCACCTCTGGTCTGAAGCCGGAACGGAACCATCACAGCCTAGACCGGCGAGAGCCGTGAGGACGTCCTCGGGAAGAGCGAGCCGCACGTGAGAGAGATGGTCATGCGGGATGCCCTGCGTCGGGATAAGCGACAAGTGCCCAACACCTCCTCCTTTTCCATGATCTCGTCCTTTCAGTAGTCTGGAGGTCGGTGACATCATCAGACGTAATACCTCGCTCGGGGAAGGGGCACGAGTAGACCCATAATTTGGGAACGTGGAAAAATTGC…	SJ21340	-80	Sja005192
	>SJ17745.1 + Up_Stream_Len 1000	CTTCGTCCTTCGGCTGAAACCACCCACAGGTTTGGTGGGTCCGTTTCTTAATTTGGTCAAGATGATACCTTCGCTGGTGGTGATAAACAGGTAGTGGTGCTGTGTTGCATCCTGCCAGCGGTGGTGTAGAACTGAATTCGGCTGCTCCTTCAAGTATCAACGTTGGTGTATGATCCACCTGTTTCTACAATGGAGGGGCGAGGGACTTCAACAGCGATAGGTACTGCTACTTCTATCCCGGGTATATCTACTCTTGGGGAAATGTCTTTGTCTGGAATTCGTAGCCATCAGTATCAATATTGTGGGACTGCTTTTACCCGGGGTTTAATTCATGTCGTTCGTCGTATTCCAGATCGATCTGTCTGCTGCCTCTTATCCTAGATAGTAATTCAGAATTGC…	SJ17745	-610			>SJ20190.1 - Up_Stream_Len 1000	AACGGGAGGGGGAGATCACGAGCGAACGCGTGTGAGATAGAGAGTCGGCACGGAATGCGTCGCTTCTATTGGCGGTCTACGGTCGAGGGTGCTCGTGCAGCAGCGGCATTAGGCGCTTTTGCTCGAGAGCGTGTACTGCTGCTGGACGCGCATATTGCTATAGTACTCGTACGCGCCCCACGAGTGACGAGGATCAGTCACTCCAGACATCAGTACGGCTCTCCGGAAAGGTCGTAAACATGCTCAAGTTTGAGCTACTGCTCGTCGACACGAGCGAAGTTAGACGAAGGCAAGCAGGGGGGACGTCACAGCAACCCTTCTCTGTACACGTGGCGCCGTGAAACATGGCCTGCCGCAACCAGACATTCAAGGACAAAACATGACAACAACATGCCTTTC…	SJ20190	-130	Sja011703
	>SJ08886.1 - Up_Stream_Len 1000	TGATAGAACCGATTTCACGTGTCATGGTTTGATGGTGCTTGTACATCAACATGCATCGCACGCACATTGCATGCCATGATATGGTGTGGTGAATGCTCGAATATTCGCTTTGTACACGCATGGATCTCGGGAGGGTGGTCGGTCGCATCCCGAAGAGAAGAAGTGGACGGATAGCTGGAAGGGAGAACTACGGATCTATACTGCTGTTACTATACTATACTTACTCGCGATAGACTCATTCAGCAGCAGCAGGAGATGCACATACATAATAAACATTCCATGCCTGCATGGTGAGAGCCGGTACAGCAGTAGTACGTACTTTTATATTAGAGGTCACATACTGACTGTACTACTAGTAAATACCACGCCGTCCCAAAACATAATCACCTTTTGTACGTT…	SJ08886	-112	Sja014869		>SJ20053.1 - Up_Stream_Len 1000	TCTTGTGTTCCACTGTTTTTCATCGTATTTCTTAGGCCCTGGGATCGTTCTTCGGGTACGTATGTAGCATTTTCACGTTTCCTCTGAAATCAGTTTTTGGGTGAGAGGTACAGTTGAAGCTCCTCAAGTAACCCATCCTCAGCAAAAAACATGGTTCACCTCTACAGTAACAATATGCGTCAGGTGGGGGGGGGGGGGGGTTGCCCCCCCCCCCGCGGAGGGTGAGCTGCATCCTGCTAAGACCCGCTTGTGAGGCGAACTTGCGTATGGATGACAGCTTCAAATGAGTTAATTTAATTTCTGGTGTGGCCACTTCCGAAGACAGCAATGGGAGCACTATGTAACTGCCTCGTGGGTGCCTTACCATATATACTTCTACACACTACATGATACGATCAT…	SJ20053	-906	Sja014808
	>SJ11577.1 + Up_Stream_Len 1000	GTAACGCCGACTAACTCAACACATTTACAACTACTACTGTATGTATCTGGTATAATACAGCATTACAGGACAGATATTTGTTTTTTTAGAAAACGAGCAATAAGAAGGCAGGCTGAGATAATGTAGGAAATAAGATTCCGGAGGCTTTGGTACTGAAGTGAACAAACAGCAAGTAACCCGAACTACTCAACATATGTACAAATACTCTAGTATCTGGTCTAATACAGGCAGTACAGGAACAGACACTGTTATTTAAGAAAACGACGCAATAAAGAAAAAAAAAGGCCAAAAGGCCTGGGGTAAATAAGGAAAATTTAGGAGTTTAGTCTAGAAATACTGTTTCTTAATAACCGCTGGTATCGCTCTCAGGCGTATCAATATGTATGTGTACGTATACGG…	SJ11577	-904	Sja000562		>SJ04204.1 + Up_Stream_Len 1000	CGGGTTTCACATGTTCAGGTTTGTATTGATATCGAAGGCGTTATTTTTCCGGGGCACAGCCTAAATTTAAAAATGCGAAAGTGCGGCTTCCTCGCGCCCCACGCCGATGTCAGATCCCGTGCGTAGCCGCAGCAGCAAACCCACGCAGGCCAGTATTGCTTCGTGTGTGGTATGTCGACCGGGAACACCTTGTCCACTTCTACCCAGTTAGTCAGCCCCTAAACTGGTTGCACTGGCAAAGAGATGGACCTCGCAGAAGACGAAGGCGATGACAACTCTCAACAAGAAAGGTCCCAAGGTCAAGGTCGCACCTTGAGCTCGCTGCCGCGAGGAGAGAGACTAGAGCTCGAGCCCGGCGGGGCATCGGGAGGGGCAGAAGAAGGGCCGCCCGAGGTGAAA…	SJ04204	-564	Sja006222
	>SJ11181.1 - Up_Stream_Len 1000	TGATCTTTGGGTGACGCATGCCACGGCGGTAGAGGTGGTTACAAGAGGAGATATATACCTCGCCCAAACAATGACTTTGGAGGGAATTTAAAGTGCTACCTGATGAACAATACCATAATAGCCTAAGTATGCAATACACAATATTGCATCACAACAACAATTAACGTCTGAAGAATAGGGGTTGAGGAGCCGGACCATTAAAAAAACATCCAGCCCAAAAGTGCTATTACATCTCTTCTATCTTAGCACGCGTCGGGTGACGAAATTCTAGTGGGGAAGAAAAAACAGCCTCTACGATAGAGAGGTGCCTCATTTTTTTTCTGAGCTCCTCACTTAAGGAGCTCCGTACGCCAACGATTTTTGTTTTTTGGAAGAACATTAAAGTGCTACCCTAGATGA…	SJ11181	-700	Sja000295		>SJ04903.1 - Up_Stream_Len 1000	GGTCCGTTCCAGGGGGGGGGCGTGTTATAAGGCTTAGATGTGGGTAGGTAATTGGTTAACCTTTTACCAGTGTAATAGCCCTACGGACTAAATGCCAGCACCACCGGCACTACCTTCAGGTTACAGATTCGCACACTAACTCTAAGTAATTCCAGTCGACGACGCTACGTAGCTCGAAGTATTGGTACGCACGTGTACGACACCACCACCGGCACCACCACCATGCAGCTTTTTCATATATACGTGTATGCTACTCGTACACATACATGTAGATATATACACAGATTGTATACTAACTCCATGTCATTGCAGTCGACCACACTGAGTCCAAGTAATTGTAGGCAACGACGCCGCGGCACCACCACATAATACATACATTCAGTTTCACGTACGTACGGA…	SJ04903	-192	Sja008173
	>SJ07812.1 + Up_Stream_Len 1000	TGATGGTCTCGTAACAGTAAAAACAAGTAATTGTTGGCCGGGGAGGCAAATCATTTCCATAAAATCTACAAAAAATGCTCTACTGCTATCCGCGTAACTATTAGGGCAGGTGGCTTCTCGAATTCTCGCCTTTGCTCTCGCGTAACATGGGTTTCATGCCACACAACGTCTGCATGGACAGCGCCAGTCTTTGCGTCTGCCTCCGTCATTTCCTCGCTGAACACACGCAGAACAAAGTGAACTACTGCCAGAAATAAGCACGCCTTTCCAACGCCTTATTATCACATGCAACTCCAGCCACAAAAATGTACAAAACCAGTTCCTCAGTTCCTCGATGTGTGAGAGCCCACAGCAGAGGCGAAAGGATGGCGGACTCGAAGCGCGTGCGGATATCAAAGA…	SJ07812	-852	Sja009651		>SJ20752.1 + Up_Stream_Len 1000	TCCTCGAGACAGGTTCGAAGCTTGGAGGGGGGGGGCACTGCTGTACTCTTAACCGTACTGGTGCTACAGTCAGCAGCAGCAGTGCACTACTCACTGTACATCAACTTAGAGTATATATGACTCTAATTTCAAGTAAGTTGTGTCCTAAACGTTAGTGCAGTGCTAAAATAGTTTTTTCCTTGATGGCAAGGGTGATGTTATAAGATTGGGTGAGACACAGAGTATCCCCTTGCAGGTTTTGTCTAGTACCGTATATGACAGTGTATATCACACCCCCTGGGGTGAATTTCAAAGCCAATTTTCTCCCTAACCAGGGGGGCACAGACAACGAAAAAGGCGGCTTTCGGAGCATCTCGTCGAGACCTTTCCTTAGACGGGTCGTTCGGGGTTAGCGCTCGA…	SJ20752	-942	Sja004815
	>SJ01898.1 + Up_Stream_Len 1000	CAAGCGTAGATGACAATTCCATTGCGGTACATACCGCGTGACCGAAAAGGCAATGCGTATTACAGCAGTAAGATTGCTGAATATATGCGGTAGGTAGCTGCTCTCGCAAGTCTAGTGGCTCCGAGCCATTGAAACACAAAATGTGTAATACGAGTAAACCTCCTGCCGAAGACCTTGTGCCTGTTTACAGGTATACTAAAAAGAGGGATTGTACAGCACGTATGGCAGTCTACCGAAACTATGCCTGGGTGCCCTCTCGGTTGGGGCGAGCATTCCCACCTTACAAGAGGGAGTCCACGAAGAACGATTGATTCGCTCAAACCGACCACGATTGTTCTATGTCCTGGTCCTGAAACAAAAACGTCTTCTTTTCGTTATCGGGCATTTGAAACGGGACGT…	SJ01898	-507	Sja007225		>SJ07469.1 + Up_Stream_Len 1000	TCACCGGGTTCCGCGTCGGAGCGTACATGGCCGAGGACGACACCACTCGGCTGGCCGCGAACATGTTTCTACCGGAGCAGATGGAGATCATGGTCGAGGCCATCCTGGCGGTCATGGGGAACCGGGTGACGTCGGAGGACGGCGTCGACAGGCTCAGCATGCTGGCGGACGGACTTCGACGGGGCTCTCGGATCTACGGATCCACTTCCAGAAGCACCGGCTCAAGGCCGTCCTGCCGGAGAACAAGGCGCTCATGGCCACACTGATCGGCGCTGACATGAAAGAGTACTGCCAGCGCCTCTCCTCCGCAGCGGTGGCCGTTGCGAAGGACCCACCCCCGGTCATCGAAAACATGCCGGGCGTGATATTCCCGACGTGGCCGGCGCTGTCGAAGTACAT…	SJ07469	-887
	>SJ21539.1 + Up_Stream_Len 1000	GCTAGGGTATACCGGCGCTGTGCTGGGGTGTGTTATGGCCGCGTGTGCCGTACATAGCTTCTGGGTTTCCGGTTTGCATCGAGTGACAAAATAGGATTTTTTCAAAAACACACCACTACTGTATTGACATTAATATAATCACCACTTGGTCTCTGTTGTGAATACGAAACGGGTGTTATATTTACGTCCAGCGTACTGCTATGACAGCAGGCGAATGCTGGCTCTATTCAATACTGCTGTGCATACGGGTACGAATTCTGGTACCGGGGGTGAATACCTGGTACACCGCCTGCAGGCGATGGGCCGCGAAGGCAACACGACATTAGCCGCGCTTGAACTACGTACTCAGCCGCGATGCTGACACAGTGAAAACTGTACTCCACCTACTCGTATGCCCTC…	SJ21539	-466	Sja004708		>SJ06130.1 + Up_Stream_Len 1000	AAGTGTATGATACTGCTGAACGTATGCACCAGGTACGCATCATACACCCCGCCTGGTATCATTTTCGTATCATAAAAATACAAACGTACTCGTACGTATATACACCGCTCATCAGCATTTATCTTCTGAAATTAAAGTAGAAAAGGAGATAAAAATCAAATCTCATGAACGGACAACGGAGAACGCAGACAAATCGAAATGGCAACCCAGAGTCTGGCTTCCCCCATCGCTTCCCCCCCCGTCTTCCTACAATGCCTCCCTGCTTCTTGCGTATGAGTGCTGCGCAGCACCTCGATCTTCTCACCTCTTCTTCCGTGTGCAGAGCTCCCAGGTCGTAGGCAATGCTCGGTGCCCTGGACTCCCTCAAGTCCTCGTCATCCCCGACGACGTCCCCTACCC…	SJ06130	-886	Sja001310
	>SJ10162.1 - Up_Stream_Len 1000	GTCGAAGTGGAGAAGACGGTCTTGCTGGTCAGGTACTCGTACGCAGCTGATGTCGAAGCGGAGAGGGCGTCGCGGAGCTGGAGTCGTAGCGGAGAGGGTGTCACCGTGCTTAGGTTCCCTTGTCGATCGTCTTAGGTCAGCGGACGCACGCTGAGCCTTTTCTTTCGTCTATGTAGCAAGGAGGTAGCTAAGCTAGTTGTGCAGCGGGGGGCAGGGCCTCCCGCTTGGTGCGGCGGAATCAAGCATCGATTTTGGCAAAAGTGCCCTGGGGACGGGTCAATGCCGTCTATGACGGGTGACACCGTTCGTGACCCAGGATCGTATATTGCCTGACCGGTGACGTGTCCTTTCGCGCATGCATGTCTAGGATATACGATAGGTATCTACGACCTGTCTTCC…	SJ10162	-527	Sja001483		>SJ04115.1 - Up_Stream_Len 1000	CTGCCCAGCCTTGTTGCTTTGGGAACTATTCGTCTCTTTCTTCACAAAACTCAAGTGAATAATATCGATAAACTCACGGCCGTCCGGTAAAAAGGCGGACAAAGGACGGACGAAAAACTTGGTTGGCTTGCTGGCTTCTTCTGCTGCTGTGCGGGTGCTCTGCTCTTTCCTTCGCTGAGTGTCGCCAACAGTGCTCTGACAGGACGAGGTGCAGCCGTTGTGCTGTTGGTCGACGAGCGAGGACAGCGTACGGTGAGAGTTGGGGGTCCGCGACTGCTTGATGGCAGATACTCTAAAGTCGAAAGCGTTCGTTTGATGAGCTGCGAATTGTGAGCTCTTCCGGTAATTTCCAGGTTCATCGCACGTTGACGTATCAGGTCAACGGAAGTTTCCGAGAAC…	SJ04115	-447	Sja002195
	>SJ09218.1 + Up_Stream_Len 1000	TATTATCTCTTGTGCAGTTGTGGTGTGGAGTACACACAGAGGTGGGCCGGTACCTCGGGTCTACACGGAACGGAGTGACAAGACCCCTTGAACTTGTCTTTATATTGAGTTATGAGGCGGTACGACTATCTACTATCTACGAGTACGTGTACGTATATATACTGCTTGTAGGGAAAGGGGGGCTGGTATCCACACATGAGCAAAACGAAATCGAAATCGAGAGATGACAGTAGCAGAGCGACCAGCGACACGCCACACAGCAGCAGCAGCGGTCAGTGATTTCAAAACCTAGTATATTACGTACTACGGGGAACTGATACGAGTAAAATCACGACTACGTACCAAGTTTTGAGTTTCAAATCGCGACTACGGGGACATTAAGGCGCCATCCCCGGATTT…	SJ09218	-146	Sja001337		>SJ03843.1 - Up_Stream_Len 1000	GATTAATTACTTCAGGTACTTCGTGTACTCGGAGTATTTCGGGGTTCGATACTCCGGATACTGCTCGTACTCGGAGTATTTCGGGTATGAACACTCTCGATACTGCTTTACTCGGAGTATTTCGGGGTTCGATACTGCGGGTACTCCTTGTACTCCGAGAATTCGGGGCTTCAGTACTGCTCATACTCCAAGTACTCCGAGTATTTCAGGCCCCTAATACTCTTATACTCGTAAAGTACTCGGAGTACGAAATGTACTCGATACTCGGAGTATACTCGGAGTGTGAGTACTTCACACTCCGAGGATACTCGCAGTATCGAGTATACTCGGACAATCTGTGCAATCTTGTACTTCCTGCTGTGCGTAGTGGCAGTGCTGGTGGCAGTACGGAGTTACTCG…	SJ03843	-22	Sja010924
	>SJ05655.1 + Up_Stream_Len 1000	CCTGCAAGCATCCAGGTTGTCACCCTCCATCGGGCATCTAGAACGATGCTCGCAGGAGGGTGATAATCAGGGGTGAAAGTCTCCAGCAACGGCTGGAAGCCTCATTCCAACCCAACACTGTCATAATGGCAGAATGCATCAGCATGCGTCATGAGCCCCATAAAACAATACCGGTAGGTGCAGCCCTGTTGTTTCATGTCTCGGTGATGGGCTTCCTCAGGCTCATTCCGCGGTAGGGCTTTCACCAGATTATAGTATAGTATAGTATAGTATAGTATAGTACCAGGTATAGTATAATATAGTATAGTATAGTATAGTATAGTATAGTATAGTATAGTATAGTATAGGCTCCATATTTTCTGAGAGGTTAAGCTCCTCAAGTGAGTACAACTACCAGAC…	SJ05655	-529	Sja001910		>SJ06276.1 + Up_Stream_Len 1000	GCCGTCCATCTATATTTCAGTTGTTAAAAAGTTATCGTTCGAGCCATTTATAGGTACATTCGATGCCAAAAATAGGTGATACGTAAAACGAGTAGCCGGGAAATGGTTAACCTACGCACTTTGAGCCAGTTGTAGGTACAATGGAGCGCAGGCCCAATATCAGGCCGGCCAGGAAGCCGTTTCCGGTGTACATTACGCAGTGTACCTACAAATGGCTCAAAGCGCGAAGGTATACCTATTTATGGCTAATGCTCTTTTTCTAATACAACTCAGGTTCCACGATACAGCAGTGGGGGTCCCCCAATGGCGGTCTGAATAAGATGATATGCCGATATCACGCGGTCAAAAGCGCTTGGCGCGCTTGGGGGATCGCACTCATCACCTGGAATGAATAAGGCG…	SJ06276	-474	Sja004173
	>SJ11223.1 + Up_Stream_Len 1000	CGACTCCTCCTGCACGACATCACCAACCCCGCGATAACAACTACTGCACGGCTGTAGATTGTTAGGGGCTCTGTTTTTGCGTGCTTAAAAATTCGTGACGGACTACGGATTAATAAGTCTCGGACGCCGAGCGACTCCTGCACGACATCACCAACCCCGCGATAACAACTACTGCACGGCTGTAGATTGTTGAGGGCTCTGTTTTTGCGTGCTTAAAAATCCGTGACGGACTACGGATTATCAAGTCTCGGACGCCGAGCAATACGACACCAACCCCACGATACCAACTGCACCGCTGTAGGTAGGGGCTTTGTTGTGCGTATTTTAAGAAATCACGACGGACTGTGAATCGTAAGTCTCGGACACCGAGCAATACGACACCAACCTCACGACACTAAC…	SJ11223	-829	Sja011141		>SJ13939.1 + Up_Stream_Len 1000	TTTAAGAATTATTTGTTCCCACATAGAGACACACGCTCCCTGAATTCTACAGCCTCAGATTGTGTCCCCCTCATACGGGATGTACACCCTGCATGAGGACATATAAAACCCGTAAGTACGCGCGATCGAAGTATCACACTCAGCTACGTACGAAGATGAGTTTCGACGAAATCTTCGATCTCACAGCTGTTGTTTTTTAAGTTTTTTAAATATATACGTACGTACATGTATTACATACTGCTGTACGTATGAATACGTGCTCTGTATCTCTGTACGTACTCGTACTGCTGCTGTGTACTGTGTATGTACTCGTATGATACTGCTGTAGGACTTCTCGCTTCCTCATTTGGGATTCAAGTTTCAAATTCAAAAATAAAAAATACAGAGTACACTTACTGC…	SJ13939	-586	Sja007629
	>SJ18661.1 - Up_Stream_Len 1000	TACCAGGTACCGTTGTAACACCTTGAATGGTAGGAAAAAAAACTCAGTGACACTCGTGCAATGGCACAGTAGTAGTAGGCATGCAGAAGACATACAAACAGTAAGACACGGCAGCAGCATTCTTAGTGCATGATAATGCACGCAGGCAGTTGCTGGCATCCAGTAGACACACAGTAGTAGGCACATGGCACACGGCAGTAGCCTTCCTTCTGTATGACAGATTTACAGCAGTGGCACTCGCACTGTTGACATCCAGCAGACTCACAGCAGCAGTAGGCACACAGCAGTCAGAGTACCCTTCCTTCTCTTCAGAATTTGGTGATGTTTTTGTATAACGCAAGGAGGCGTACACGAGGAATTTTCTCCTGATCGTTGCTCTCATCACCAATAATGAATCCG…	SJ18661	-347	Sja007899		>SJ21294.1 + Up_Stream_Len 1000	TGGTGTTGGCTTTGGTGTTGATGGTTTGTGCTGGTATTGTTGTTAATGGTTGGTGATCGTGTTGGTGGTGCTGCTATTGCTGCTACTACTGCTACGCTGCTACGACCACTACGAGCTGACTACTGGTACATCTTCTGCTGCTGCTGCTGCTGCTGCTGTTGCTGCTGCTGCTTTGCTGCTGTTGTTGCTTGCTGCCGCTTGCTGCTGCTCGCTGCTGCTGCTGCTGCTGCTGCTGCTGCTGCTGCTGCTGCTGCTGCTGCTTCGTGCCGCTGCTGACTACGTATTGCACTGTTGATGCTGCTGCTTCAGCGTTCATGTTGTGAGCCCACCAGCACCAACGTGGCAAAAGCCCATACACCTACCGCGTGATTCGGTCAGCAGACTGGAGAAAACTAGCAT…	SJ21294	-420	Sja005165
	>SJ10754.1 - Up_Stream_Len 1000	TACGTTTCGTCACCAGCAACATGGCCCTTGTCTTGGCTTCCGAGACTGCCAGTACAAACGAAGCACACTCTTCAACTTTATCTGCCATGATCTTCTTAATGTTGTCCCTCGATCTGAAAACGCTGCCCGCGTCGTCTGCATGCAGCATTCCCCACATCGGTTGCGGCTCCGCCAGTCTCCTGGGGTTTATCTCTTTCTTTCTCCGGCCCCCCTCGCCCCCCCCGTGCCCCCTTGCTATCCTTCACCTGGCCGGTGCACCACATATCCTTCACCACATCTATCTGCAATAATAGCGTTAATCCGCTCCACGGCCACACGCAGTACGGCAGTACACGAAATGTCGAAAAACAGCAACGGTGCGCGCACGCATCCTTGCCGTCCGTGTAGTCCCTGTGCCCC…	SJ10754	-329	Sja000005		>SJ09902.1 + Up_Stream_Len 1000	CCCATAATATTAGATACGTTAATGTAAGGGCCGTTTAATCTTTATAGTAATGCCTATAAGTTGCTTATACTTCCGTCCAGAGTGGTACACCACGAATTTCCTTTCTCCGGACGTTATGCCTTCCGGTTTTTGGGCTGTGTACACGAGACTTGGAAGATTTCAACGGTTGGTGGGTCTTTCGTTTTTTTTTTTTCCAGCTGCACAAAAACGTCATTGGAAATTCCCTTGCGTCACCCCCCACCTCCGAATGCCTCCTCCTAAGGAAAACCTTGCATCATATTACCAGGTACTATATTATCACATTGCCATGCGGTAAACGCTACTCAAACCCTTTACTCACGACTGCCGTGTGTACCATCCCATCCCATCCCACCCCCCCCCGCGCCCCCGCGCGTGTCT…	SJ09902	-139	Sja000098
	>SJ10469.1 + Up_Stream_Len 1000	ATAGCCTCGACCGTTTTCGTACTTTATTAAACAGTTGATTATGTCTTCACTTTTCTGTCTGCTCTTTTCATCAAATTCTAATATTTGTATCTGTCTTCTACGTTGTACTCCATCATATTCTCAGAATTGTATCTGTCTACTACGTCGATTATAACATAAAAAGAAGAAGGAATCGTACACGTTCTCGAACCCCGGACTCTTGTGTTAACACGAGCCAATCCCACCTGTTGCTCTACTCGCCTATTTTGTTTACAAAATGTTTTTATTTACTTCTATACGTAGTAGACGTACTACAACTCTACCGAGAAAAGAAAAGGAAGTGATCACGGTCTCGAACCTGGAACCCTCGTGTTCACACGTCCCAATCCCACCTGTACCTGTTGCTCTACTCGCCCATTT…	SJ10469	-840	Sja008698		>SJ11799.1 + Up_Stream_Len 1000	TGCAGCTGCCGCCTCGCTGCTGTGGCTGCCCCTCTCTTGCGACTGCCGTGGGCGACTGCTATGACCCTTCGTGGGGTTGTTCATACTAGACTTCTGTGGGTGTTCGGCTGCGTGTTCTTGACCGTCTTCAAACCATCCGGCGTACCACCTTCTGGTGCTGAGTCGGGATATCTGCCCTGCATGCAGCAGAGCGTACCCCCAGAGCGGTACCTCGATGACTGGGGAGACCACCTCTTCCATCACACGCTCACACGGCTCACCCAGCGTCTACGTTTAAGGGCTTTGCTGCATCCTGCAACCTTGCGAGGACAACTGCACGCCATTCAGCAGTCTTACTGCCCAAGCGGCTTCGTCCAACAGCTCCGGGACATCTCAACTGTTTCATGCAGAGGGGAACTG…	SJ11799	-934	Sja000480
	>SJ13942.1 - Up_Stream_Len 1000	CCGTTTAGCTCGCTGGGCGGCTCGGCGGACCTCGCCGGCTCTCCAACCTGACGCGTGAAGAGCCAGCAAGGGGATCAGTGCGGCGGTACGCCGGCGGCAACTATTCTTTCTACGGCGTGCGTGCAGATGTTTCGGCATGTCTGCCATGTATGAACAGGCATCGCCCTTGGCCACGCGTGGCTTCGCTCACCTACGGCGCGACTTCTCATCTTCATGGAATACGCCCGCTTACGCGGTGCGCATGGGCGGCGCTGATGAAGCAGCGCCAGCATTTTCGTGTACACGCACGACTCGCATCGGCCTCGTTCGAGGATGCGCCCGACTCCATCAGCCGGCCTGGAAGCAGCCTCACCACCCTGCGCGCAACCCCGGGCTGTACACCTGGGCCCCTGCGACGCA…	SJ13942	-279			>SJ06232.1 + Up_Stream_Len 1000	CAAATGTTCGAGAGTCTCTTGAGGGAGAGGAAAACAAATCGATAACCATAAATCAATCGCAATTTTCGAATTTCCGAATTGTATTTCCGATATTAGCGACACATTCGCTATTACGAATTATCTGGTCCAGCGAGCGACCGCTGTCCAGTTGTAAACAACAGCCCTGTCTGTTCGCGTGCTCTACCAGTCTGCCAGCACCGTTCCGTGCGGTATCCACTTGGTATTTCCACAAGCACGACCAACCAAACAATGCCAGCTGCTGCTGCTGCTGTGAAGTGCGCTACGTACTTCTTACTCGGCCAAGAATATGAACCATAACGCCAAATTCTCTCTACAACAACAAACTATACAGTTTATTTTTATATCGGTTCCCGATTTCTAACAATAATCTTTCTCTTT…	SJ06232	-465	Sja014527
	>SJ05971.1 - Up_Stream_Len 1000	GGCCAAAAAATATCCGGATTTTTGTGACAAACCTAAATAATACTCGTACTCGAAATCAGACATCAAAACCCATGAATGGTTACGAGTACATACACTTGTGGAATATAAGCACGCCAACCCGTTCCTTGGCCGTACAATAACAATTATAGATTTGAAGTGTTCGTCACCAATGGTTACGCTGTGAACCAGGTGTGTGTGGTATCATCCGAGCGAAATTACTCCCCCCTGCCAACCGTGTGGCACCTCACGATACGCTGCAGCTGCTCTACTCCGTGGCATTACTCTAGGATTTCTCTTGCTCGGTTGCATACCGAGACAGGCTTGCTGCCAGCTCACTCCCGATAGATATGCACACGACGCAAAACGGTTGGAGAACAACCACGTTCGTTCGAGTTGTTT…	SJ05971	-615	Sja005078		>SJ17375.1 + Up_Stream_Len 1000	TTTTGGAATATTTGTTTCAGACCGGTTCCGTGTTCCGTGTCCTGTTCCCCACCTCGGCAAAACTAAAATTGTCAAAATGGAACGTCCAGAAATTTGAAAAAAACAATCCAATATTTTAAATAGTATCAACCACCCAATTGGTCGTACTCACATTTAACGCCCACCTGTGATCATTTTGTTTTTTGCAAAACTTAAAACTTGAGCTTTATTTACAAGTACACGGTATCGCGCACACGGGAACACAACTGGGTACCGCTATGATACGAGTACCACCGTGGATTCGTCGCGGCATAGCAAGAAGCAAACTTAAACCTACGTTTGAGAGGTCCTCTCTATTTGCCCATTGCATCAAGAGAGAGATATTGATTCCCTTGATTATTCAAAAAAAAAAAAAAAAAC…	SJ17375	-216	Sja008206
	>SJ21041.1 - Up_Stream_Len 1000	ATCTCTCCCAGCACGTCACCAGGAGACACAGCAGTTCACTGCAACACTGATGTTGCTGCTGCTGCTGTAGCTGCTACGCTTCCGGGCAGTCTCCTGGTGACGTGCTGGGAGAGATCGCCTAACGTTGCTTTAACTCCAACCTGCTGCATGCCCTAATGGGTGTACACGGCAACAGCAGTACAGTAGTAGTCTACGCTACGTACAGCAGTAGTAGTGCTGCTACTGCTATACGAGGTACTGCCTGTTACTGCTGTTACCGGCGGTAGTCTACGCTACGTACAGCAGTAGTAGTGCTGCTACTGCTATACGAGGTACTGCCTGTTACTGCTGTTACCGGCGGTACTGCTATGAAAACGAGTAATCGTACACACTGCTACACTGTTTGCTGGTGCTGCTGCT…	SJ21041	-162	Sja000125		>SJ02737.1 + Up_Stream_Len 1000	ACGATATGGTCTGCGAAGCGAGGACGATGGTAATCATCAGTTTACAGCCGCCGTGAGTACGAATAGTACCAGGTACACGAGTGTACGTTTGTCCTCATGAGTACAGGTTGCGTAGGGTTTTGCTTGCGTGTGCTCGCACTGAAATTATGCATAGATGCTACTCGCACAACGCCGAGCAAGATTTGGGGTGCAAGTGCCCATGCCCTTTACCACTGCTGCTGCTGGCTGCTTTTTTGTACGTAGTAAAGTGAGCAATCAGCATGTAGCATACTTAGCACTTTTGAGCGTTCCGATAGACGGGCCTGGCCGGGCTGTTGGTGATGGTTCGCGATGATTGTGCGGGCTAGGAACTTCTAGGAAGTGCTGCCGCATGCCAAGTGTCAACATGGTCAAGGCACG…	SJ02737	-73	Sja000461
	>SJ09489.1 - Up_Stream_Len 1000	GCCGCGGCACGCGCCCGATCGTCACGCGGATCGACGCGCACTGCCATTCCAACGCGTCGAGCAAACGGTGATGGCGGCGGCGGGATCATCGGGTGCCCCGAGTGCTACTCCGAGCCCGAGGCGGTCTACGACCAGGCGATGGCGCGCGGATGGACCTGGTGACCATCACCGACCACGACACGATCGCCGGGGCGATGACCCTCGTCGAGCGCGCGGTTCGACCGGTTCATCGTCGGGCAGGAAGTCAGCTCAAGTTCCCGAGGACAAGTGCCTGCTGCACGTGCTGGTGTGGGGCTCAACCCGGAGTTGGACGAAGAGATCGACAAGCTCGATCTGCGCGCCGGATGTTTACGCGTTCGCCGCGTGGCTGCGCGACCGGGACTTGGGGCACGCGTTCGC…	SJ09489	-826			>SJ10295.1 - Up_Stream_Len 1000	TTTTTTTTCTGTCCCCTTTATTTTCGCCCTTCTTTTCTCTTGCTCCCCCCCCTATGATGGTCGTATCACAGATCCGGGGTCACATTGCCCCCGCCCCCCAACTACAGTAGTGAATGCCGTCGACGGGTATGAAAGAGCCTCGTCGGATGGCAAACAAACGAGAAAGTGATAAATAAAAACGGGAGTTATAGTGTAGTTCACCGTGGTTGGAACTCAATTTCTGGCAGTTTACCACCCGTCCACCCGCCAAAACACTGACCACTGACCATTTCACATATTCTACGATGTTACAGTTGTTGACGTACAATTTATACGACTTCAACTTGAAGTGGTTGTGATGCTAGGCTGAAAAGCTCGCACGGTGGCCACCGGTTAGGTATGTTGTTGGGTGGCTAGAGA…	SJ10295	-838	Sja004690
	>SJ00849.1 - Up_Stream_Len 1000	GGCCAGTGGCCAACGAAAAACTACACCATTGGTAGGGCTACCCCTGACATTTTTCACCCGAATGCATTTTGCGGCGAAGTAACAGCAGAGTGTCACAGCAGTAGCATACTGGTATATACCAGGTAGTCATCAAGACAGTTGGTGAGACTGTGTTGTGTGTTGTAATGTTCGGCCCGTATCTGTCCACCCGGCTGTTCTCTGCCCGCGTAGTCATCAAAGGTCGTTTGCGCGGTACGCTGCTCTTGGGGACGAGATGTGAAATAAGGCGTTTTGAAGCGCCCTCTCGTGGGGAGGCAGGGCGGGAGGCATGAAAGAACCCACCGCCTGCACTCCTTCCCCATTTACCTTTTACTTCAATTCACTCGTACACTATTGGTAGCAAAGCAACCGAGATATAGG…	SJ00849	-927	Sja013074		>SJ07460.1 + Up_Stream_Len 1000	TATTAGAGTACTGGCGGCCTGAACACTCGGAGTACTTGGAGTATGAGCAGTACTGAAGCCCCAAATACTCGGAGTATAAGGAGTACCCGCAGTATCGGACCATCGGACCCCGAAATACTCCGAGTACAAGCAGTATCGAGAGTCTTCATACCCGAAATACTCCGAGTACGAGCAGTATCCCGAGTATCGAACCCCGAAATACTCCGAGTACACGAAGTACTTGAAGTATTTTATCTCCAATACTCGTTACTTTACTCCAAGGTACTCGGAGCATCTGTGCAACGTACCGCGTACGTGAACACAACAGAAACCTACGTGCAAGACCAGAAAAATAAGAACAAAAAGACAATAAAACGAAACGAAATATGAAATGAAACATAACACAAATGAAGCAAGGGA…	SJ07460	-208	Sja006783
	>SJ02874.1 - Up_Stream_Len 1000	ACATTCTACATCTCCGGGGTTTATCTGTCTGTGTGGCACATATATGATCCGTCTAATGTGTTTCTTGTTGAACGTATCATATGTTCAGCAAGCTCAAGCTTGCACGGCAGGTACACACTTTTATAGATCCTCGGACGGGCATACGAACTACAGGTAAGGTGTATTTCTTACTTATATCGTGTACGACGTACCTCGTACGTTACACTCTGGTGTGTACTGTATACTGCTGTACCAGGTAGTACTAAGTAATAAAACCAAAACAAAACAACTATGTACGCGTACGTACCCTTTTAGGACCGCACTCCTCTCGTGGGTTCAAACACTCAGCAAAATTTAGGTACGTTTACAGAACAGGCATTAAAAATACTGCATGCAGTACTGGAAGGGAGGTGCCGACTA…	SJ02874	-637	Sja000955		>SJ17549.1 - Up_Stream_Len 1000	GATCGATTTCCCCTCTAAAACCAGGTAATGACTCCTCGATTTCCCCTCGTAAACCAGGGGTAATTGACCACTAGGTTTTCCCTCTAAAACCAGGGTGAATGTCAGATCGCGACTTCCCTTCTAAAAACCAGGGTACATGGCCGACCGGTTGCTATTCTGCAGCCCAAATTTTAGCCCCATTTTATCAGTCCAGTCTGGTACAAGCATGACTCTTGTTTATTGTTGTTGTCGGTGCTGTTGTTGTAGCGATTTTCCCGGTCATTGGTGTTTCTGTTGCGGAAACTCCAAATATGCCCGTCCATCCGACCCAAACACCGGAAAAACTACTGCAGGCACTACGTTGTTGCTTTTATACTCATCATAGTACGCTCAAGTTTCTCGGCCGACCGTCTAACCTAA…	SJ17549	-534	Sja008587
	>SJ05110.1 + Up_Stream_Len 1000	AAACTGAAACTACATTGGCGATGAGATTTGTAGATCTCGAGAATTCACGCCCGCTGTTGCTGAAAGCGATTTCGCAGCTCGAGCCGCTAGGTAGTCGCGCCGCTCGATAACGCGATGTTCAACGAAGTAGTCGCTGTGCTAGACCAACATGAAATCGCCCAGAACTCCTCCTATATGCCTGCATAGACCCAAGGAAGAATAAGCAGGGTGGTGGACTTTCGGATTAGCACAACAGCGGCCGCAACCGACCTTTGTAGTGTGCCTTCAAAAACAGCAAAAAAACGACAAAACGTACCAGATTTAGAGTACGAGGTCGTACGCACGAAATGTGATGCTGTACGTACGTACGTGTACGAGTTCTCTAAAACATGCACCAACGGAAGTCGTCGCCATTTGAAA…	SJ05110	-348	Sja004597		>SJ04880.1 - Up_Stream_Len 1000	ATATTTTTATTTCAATAATACGAAGAGTGTAATTACGAGTGGACTATTTAGACAACGGATTTCATTAGCTCTCGGCGTTGTGCAGGTGATCTGACCTTCCGATTTTATAGAAAACGAAAACTCGAGAAGAAACAAGACAAAAACTGAACCCGGAACCTCATTTATATTTCAATCTTACAAGGTTTCCATCCAACAGATGATGTGGAAATAGAGGTCGCCAAACGATTCCTTTCATCGAGTTACAGGTCATTCTGATTTTTGTTTTTCTCATCGCAACGATATTTGATTTCTCGAAATCTTCACTGTTTTGTAAAAAATAGTTGATTTGGCAAGGATTTGGCTATGATTATGCACTCGACAACCTGGAACTTACTTGATTTTAGAGTGGCCGAAAAAAAA…	SJ04880	-533	Sja004735
	>SJ06172.1 + Up_Stream_Len 1000	GAAGTTGATGTGGGTCCCTTAGTCAGTACGTAAAGTTCACCACTTCTTGGGACACTACACAATGGTTGAAGCACGCTGAGTGCGAGACAAAGAGACTATTCATATGTAATAACTCAGTACAGTAGTACAGGACACCTCATAAGAGTCAGGAAAACTGGTCCAGGCTGGATTTCTTATTTGAGAGAGGGTGCTTTCTACACTAATCATGTAGGGATAACGACTCTCGGAATTCATTATTTTTCTCTCTTGATGTCATGCTGGCTTTCTTATCGGCTTGTTTCCTTTTAAATGTCCTGTACTTTACTTTACTGCTGTACCCGTAATGCTATCCAATGGTTGGTTGGATCTGATTGGCTGGGGGTTGGAGTTACAGTGGGTACATTTCGTTATATCGTATTC…	SJ06172	-735	Sja007120		>SJ04462.1 - Up_Stream_Len 1000	GACGAGCGGTATCACTGTTGGTTCCCGTGTTCTACCAGTCTGACACCACCATCGCGTGCTTTATCGATTTGGGGTGTTTCACGCGGCATGACAAACAACCTCACGTGGCACCATTAGGATCGATTTTCAAAGCCTGAATATTAATCAACACGCGCAAATGTATCTCACCACAAATAACGGATTGTTCCTGTTTTGATCCGAAGTAGCTTCACCATCCAAGCTTTGAAGTATGAACCTGGGGAAATTAAGATCGGGTCTAGAATACTCACCGAATTGCCGCTACGATACTGGGAAGAGCAAGGTGCAGGTTGCGTTATTTTCTTGGGCTAACAGCATGCTAAATCTCGTACGAATCAGAGTTTCGTGGCTATTTTAGTGTCTTCAAAATATTGTATAGAA…	SJ04462	-966	Sja000446
	>SJ12731.1 - Up_Stream_Len 1000	CGTGACAAGGCCGAGCAACGGTTTGATCGCGAGGCGAGCCAGGTCATGGACCTCGTGCAGGATCGGATGCATAAGTACGAGGATGCGCTGTGGGCTGGGGTTGCGCTTTTTCATGCGAGCGAGCAGGGCGGCGTCAACTATGACGAGTGGGTCACCTATTCGAAGAGCGTGCGGCTTGAGGAGCGGTATCCCGGCATCAACGCATCGGGGTGATTCATGCGATTGCCCCCGACGAGATCGAGGCGTACCTCGCTGAGCAACGGGAGCGACGCCCGGACTTTGAGATCCATCCCCGCGCACGAAGAGGACCAGTTCTGGCCCATCACATACATCGAACCGGTAGAAGCGAACCGCGCGGCCGTCGGGCTCGACATGGCGCACGAAGCGAACCGGTTCGCA…	SJ12731	-707			>SJ05404.1 - Up_Stream_Len 1000	GATATAATACTCATACAGGCACCGCACCGCTCGTGTACCGTTTGATATGATAGAGAGTAGCTGATACCTCGTACTGCCGCTATGTACAAGTACTGTTTACGAGGTTCGAGATGGGAATAAATAGCCCAACACACACTTTGACGTCTGTGTTTACACTAATGCACATCAAAACCGATACAAAAAAGTATCGACATTTATATACATAGTGCGACGATAATCGCAAGCGGTTCAACCACCGACCGACCAGATTGCCGCAAAGGGGAACGGGGAGAGGGGAGAGGGGAACGATGCTGCTACGAGTGGGAGTACTACAAACCATACGACGAAAAGCAGAAATTGTAGCAGGCAGGTACACTATAAACCAGTATACGAGTACTCGTACAAGTACAGCAGCAATAG…	SJ05404	-32	Sja013830
	>SJ05047.1 + Up_Stream_Len 1000	GAAGCAGCTCACAGCGACTCGATTCTTGAGACTTGCTTGCTGCGTCGTGACAACAGGCTGTCAACAACAGCGCACCTGCACGCATGTTGTGTATGTATGTATGTGGACAACGGTCACAGCAGGTGTTCGTGACAAGACAAAAGACACGGGCACACACTCGTCCTCACAGCAGCAGCAGTAGCAGCAGCAGCAGCTCACAGCGAATCGATTATTGCGAATTGCTTGCTGCGTCTTGATAACAGGATGTCAACAACACAGCGGGCACAACAACAGGGCACCTGTACGCATGTGCATGTGGGGTGCTGCTGCTGCAAACAGCTCAGGTGTCGGATATTTCCTGCAGTGGACAGCGGGTGCTCGTGGAAGGTTCAGATCTTGCACGTCGTTAGAGAACCAAAG…	SJ05047	-882	Sja008118		>SJ02604.1 - Up_Stream_Len 1000	CTCTCTGGGCGCTACCCTACTTACCCCCTCCCTCCCCCCCTCTCTGCCCTACCCTACCTACCCGGCCCCGCCCTCTCTCCCTACCCTCCCTGCCACCTCCGCTCCCCTCCCCCCACCTGCCTAACCCTACCTAACCCCCCCCCCCCCTGCTCTGCCACCATCCCTACCCTCGCCCTCCCCTCCCGTCCCCTCCCCCCCCCCCCCCTCCTGTGCCCTACCAACCCAACCCTACCCTCCCTTCCCTCCGCCTCCCCCCTCTCTGCCTACCCTACCTACCCGCTACCGCTATCCTACCCGCCTGAACGTTTCAGTATTTCTGTGATGGATCTAGATGTGACGAATCGAGGCCTCGGGCTCTGAGGCGGACCTTATCGAGCTGTTAGCTCGACGCTTACCTAC…	SJ02604	-399	Sja001658
	>SJ08011.1 - Up_Stream_Len 1000	GTAACGCGCCCGCAAGAGCGACGAGTACACGCGGTTTCACGAGGATTGGGTGAGATGTTGTTTGAATTGTAGGAGAACGGCGGCAGGGTCTGCTTTGCTCGTACTCGTGCAGGCAGCACTTGCTATTGCCTGGCACTGCTGTACCATCATGGTCGTGTTGCCTCATGTTGTCCCTGGCTGGACCGGGACTGACTGCACGACTGCACCAGCCCCTTCGGGGGCTCTTGCGATGTTTACATGTTTCGACCTGTTTACCGCACTTTTTTTGTTTGCTTGCCATCTACGATGTCTACGAGCCTGCTGTACCAGGTACCATGTATCTACTACGACTGAGCACTGCTACGAACTGCCTGTAGAATTTGTACTCCCTGTCTCGCTGTCTCCTACCCCTACCTCTGG…	SJ08011	-25	Sja000670		>SJ12045.1 - Up_Stream_Len 1000	GTTGTTCTGCTGCCATGGCTCGTCTACCAATTGCCTTTTGCCTTGTGTGTGATACGATGCGCTCACATCAGATACACACACTTGGTGTTGCAGTATCAGAGCACACACAGCAGCGGTACCAGTATGTACGAACTTCTGTACCTTTACCGGTACCGGGTGCCAGCACCAGGTACCAGTATGTTACCAACAGGCCAGCAGGCGTACGTGTACGAGTACTACTGTACGATAGCTCTTGCTGGCGATGCCGCAAACGAACATCACACCACCTCCATCTCCTGGTCTTCGCTCAGCTCACCTCCATCTGCTGGTCTTCGCGCAGCTCGGCCCCAGGGAGCACATCGATGAGGCCATCCAAATTTCTTGCCTGCGTCAGCACCCCCTCCGCCAGCGCCTGGACCT…	SJ12045	-204
	>SJ11833.1 + Up_Stream_Len 1000	GAAGATCCGCCCCCGGCTTGCGCCCAGCACCCGCAAGAGCGCGATCTGCCGACGCCGCTGCTCCATCGAGTTGTACATCGCCAGCATCACCGCGATCGCCGACGACACCATCACGGCGCCCGCCATCGCGATTAGGATCTTGTCGATGTTGCCCACGATCTTGAACAGCTCGTTGATCTGCCGCCCCGGCTCGGCGACCGTGAAGCTCGGTTCCGCTGCAGCGTCACCAGCACCTGCGGCAAGAACGCCGGCGGACCAGAGCTGCCGGCGCCCCAACGCGCGCCCGTAGATCCCCGTGATCAGCTTGTCCTCGTCCCGCCAGGTCTTCGGCCGTGGTTGTCACGTCCGGCCCGATCGCCAGCTTCCGCCGATCGTGCGCGTGCAGGATCACGAGCTCGT…	SJ11833	-461			>SJ04947.1 - Up_Stream_Len 1000	CGGCCACCGCACTCATCTGCCTAAGGAAGACTGAGAGAGGCTGCTTGGGTTTGGTGCCTGGTGTGGTGGTGCGCGTCGGTTGGTGCGGTGCTGCGCGGCGCGGAGGACTTGTGTACTGTTGTGGTGGTGTGTGACATCATGCCGCAAGTAACAAATTCAAATTTAGAGCGCATCTCCACTTCCCCCCTCAATTTCGGGGGCGTCGTCTGCGAAAAATGTTTAACCGTGTACGCAAACTCTTCCAAAACCCGATGGAAAGGAAATTCACTTTTTCTAGTGTCAGTAAAGTTTTTTTCTAAAAAGACTTTTGCGCAAACACTACGTCGTATATAGGTACCACCAGTATATACTGCTATTAATACTGGATGTACCACCGCCTGCCTGGTCGTCCGCGGAAGC…	SJ04947	-225	Sja007011
	>SJ20212.1 + Up_Stream_Len 1000	GTCTTGGAATACACACATTATCAAGCACACACACAGCACAGCAGTCCGTTCGATCGCAGCAGCACCTCCGCTTCAGCGTAGCACAGACTCAATCCACCACAGCGGCGTCGACAGCAGTTCCGTGTACTTCTCTGCTCTACCGAGTGCGATGTCTTCCGACGATGTAGTCAAAACCGAGTCCGCCCCTGCTTCGCCCGCCACGCCCGCCACGCCTTCCTCGGAGGAGGGGAAGGCACCGGCCCCCTCGACCTTGGCCCCGGCTCCTTCGCCAGAGGGAAAGGGACCTGCGCCCGACCCGGTGGGTTCCGCGGAGGCCGTGGCTCCGGCGGCCCCGCCGGGTACCGCGGTGAGTGATGCAGAAATTCGTGACGACCTCGCTGCGCAGGTGCAGCTCCTTTT…	SJ20212	-121	Sja003562		>SJ10086.1 - Up_Stream_Len 1000	TACCTGGTGCCTGGCGCCTGGTGCATGGTACCTGGTGCCTGGGTCTTGGTGCTGCATGTTGCTTACCAGGTATTCCCCTGTATTATAGGGAGGATCCCATTGCGCCCTCGGAAAGCTGAGCTGCTACGTACTGTATACTATTAATACTACTACTACTACTACTACTCTACGTCACCAGGAATATTTTCTTCAACTCTTAGCAAACGTGATATGACTAGATTTTATCTTTATACCGTTTGTTCCGAAAAAATGAGTCCAGCTCTACTCAGGTCGGTGTTTCCGGGTGTAATACGTGTAACAAGCGACATGCAAGATAATAACACATACATTTAACGCGCCGGGGGGGGGTATGGGCGACATCACATTTTGTTGTTGGCCTAGTCCATTTGACCCATTGAC…	SJ10086	-573	Sja009474
	>SJ07797.1 + Up_Stream_Len 1000	CTACGAGCAGCGTGATCGCCCATCAGTATTACTAGGGCTGAGCACTGGTACAGTATGTACTGGCAGTAGGGATCTACTGATTGACCCGGCCAGTATATTCGCCAGTAGAGTTTTTCTTACGTTAAAATACGTCCAAGAAACACGCAATATTATAGCACGGAAACCCACCCAATGCGTTTCGGAAGGAGAGAGAGAGGGAGTAGAAAGGAGAGACAGCAGTATACTGCTGCAATCCAGCATACTGATTGGTTTTGACGACAGTATGATCACTACTGACTGAGTCGCCCAGTGCCCAGCCCTGAGTATCACGGGTATAGGAGGATAAGGTTGCGCCCGTGCCGTGTACACGCCTGACTCCCTTGCAATGCAACCGTTGTATTGCGTATTTTCCCGTAATCA…	SJ07797	-340	Sja007040		>SJ07812.1 + Up_Stream_Len 1000	TGATGGTCTCGTAACAGTAAAAACAAGTAATTGTTGGCCGGGGAGGCAAATCATTTCCATAAAATCTACAAAAAATGCTCTACTGCTATCCGCGTAACTATTAGGGCAGGTGGCTTCTCGAATTCTCGCCTTTGCTCTCGCGTAACATGGGTTTCATGCCACACAACGTCTGCATGGACAGCGCCAGTCTTTGCGTCTGCCTCCGTCATTTCCTCGCTGAACACACGCAGAACAAAGTGAACTACTGCCAGAAATAAGCACGCCTTTCCAACGCCTTATTATCACATGCAACTCCAGCCACAAAAATGTACAAAACCAGTTCCTCAGTTCCTCGATGTGTGAGAGCCCACAGCAGAGGCGAAAGGATGGCGGACTCGAAGCGCGTGCGGATATCAAAGA…	SJ07812	-605	Sja009651
	>SJ04668.1 - Up_Stream_Len 1000	CTTGTGCTCCCTCTGGAGACTTGTTGCGCGCTCCTGCGCTATAAGCTATTCCCGCGGCCTCTGCCGCGGCGATGCTCGCCGCCTCTGCGGCTGCCGTAACTTCTTCAGCTACCCTGGCCCAGCTGGCCTCATCATCGATAAGGCCGCTGCTCGGTGAGAATTCCTCTGAACCCTCCATCTGGTATAAAAAACGACCAGCTCGTCCTCGAGCTTTCCCGACTGTGATCCAACCAGCGAGCCGTTCCAGTTGAAACAGACGCTAGCGTGCTCAAGTGACCCCTGGCCGGATACTCTGGGTGCGGGGAAGAAGTGGAAGCTCCACGTGATGTATATATATATTACCGTCGTACACGGAAGAAAGGGGGAGAAACATGAAACATAAAGTGAGCGATAGAAATC…	SJ04668	-347			>SJ03487.1 - Up_Stream_Len 1000	GCCCGAACACCCTCTGTGTCTGCGACTCACGTTCAGCTTGTTGTTTTACTGATTGTTCCTCGCTGTGCCCATCTATCTATCTATTATCTCGACCGAATCGTTACAATACGCGCGTGAAACGGATGACGAAGTTACTACTTGCAGGGCCCGCGATTATCAGAGACCAAAAATAACGAGAGCGAAACGATTATCATACACACAGTAGTAGGAAGGATCACCATGCTGCGCGCTTGCTTGTGGTACAACAACAACCACAGCTTCTTGCGTTTGCAGTTCGGGCACACCCCTCCTACCCTGGCAGCTCCTTGCGTTGTTGTTGCAGTTATTTCGTGTTGTCCATAATAATTACTGTAGTGCCGTCCACATTCATTCATATAGCAGCCGGCAGGCTCATTGATT…	SJ03487	-448	Sja003881
	>SJ04708.1 + Up_Stream_Len 1000	ATCATCAACAACGTGAAAAACGCACGAGTTTCGATCGTGATCTGTAATAATAATGTCACTTTCACCTTTCACAACGAAAATCGACCGCGGTGTCGGTTTCACAAAAAAACAAAAAAATGTTCCCAAATCTCAGCCCAAATAGATGCAAAAGTATACCTGCGCACAGTTGGCGTACACGATGTTTTTCGCGCCCCCACCAGATAGATGAGCGCGGCGGTCAATCTCAATTTGCGTACTTCGGAAAATGGAAAATGCTGCTGTACGGACTGCCGGTGAAAACGACGGTACCCTACAGCACAAGACCTCGAACAACGATCGTCCGAAGGTTTTTAGAAGCACAGCCGTTCGTCCGTCGTTGCTGTTGTGGGCGACAATCAACGGTCCGTCCAGAAAAACGTC…	SJ04708	-563	Sja005990		>SJ20136.1 + Up_Stream_Len 1000	AAGCACCAGGTACCGGGTAAATATGCCAGGAAGTCTACCAGAGAACGCCTATGATATGGACCGCACGAGCAGGACCAGGTACATAGCGGTGAAGTAGACTGGTGTTTGTATCATACCAGGTAGCGTGAAGAAAGACGGGAGCTTTGCCATCACAAATCACAACCAAGGCGAAACAACCCACACTGCAGCCACGACACAGCAGTAGGGACAGTGCCAGCAACGCCAACGCCATCACCAAGGCGCGGTCTCGTTGAGGGGATGAAATGTGGTGGCCGGCCGAGCTCCATACATGAACCAACCGCTCCCACCCACTGCGCTGCACTGCTGCTGCTGCTGCCCATAACATCTCATACTCTACTGCTATTTATGTACGTACTGCAGCTGTACATCTTGCCTCAT…	SJ20136	-781	Sja013096
	>SJ05331.1 - Up_Stream_Len 1000	ATGGCCGTAGTCGTACCACCATAGACCCTCGCATCCCTACAATGCCGGGACGGAGCATGTCGGGTTTTCACCGACCAGGCAGACTAGCACCAAGCGCGAAGGGGGGGGGTGCATTATTTGGAAAAAGGAAGAACATTGATAAATAAACTTCGTACAGAGTCTTGTGCCTGTATGGGCGTCTATACATTGCGAGCGTTATTACCTGAATGCATGCTCGGTGATGAGGAGGGGGGGAGGTCACCAGGACGAAAAAAATAATAGAAAACGTATTATGTGACTATACGGGAACTGAATTTGAGACACAAGGAGGGCTGAGATCGAACATTGAACGCCAACCACCATTATGTCGTACCACCATGTAGTACGTACGTACCATACCTGGCATCAACAAACAGCAGC…	SJ05331	-605	Sja007760		>SJ02589.1 - Up_Stream_Len 1000	CTGCCGCGGGTCAGTCAATACATTGAACTGTGGAGGGCAGATCTAGCCGCAAAGCGTGGGCTTCGCCAAGCGTAAGTCGAGATAACTCGTCCACTTTGATCTCCCTCGACTTCTATATGTTTTCTCGTCGATGCACATCATACATGTTGTCTTCCATATGTCGAAAGCTTTCAACTTAGACTGCTTCTCCTGCGCGAAGCTCAGGTAACTGCGCCTAACCGCAGCTTGCGCAGAGCGTCTGAACTAGCACGTCCACTGCGGTGTTACATGAGACCCGCCGGCACACACCGTGTACCATCATAGTGTAGAGGCTGCGGTACGCTGTTTCGGCCTGATCTGGTGAATTGTTGGCGTTACTGTCCCATTAATGCTAGCGCCATTTCTATCGGTTCGTTATTT…	SJ02589	-289	Sja004292
	>SJ08839.1 + Up_Stream_Len 1000	CTCGATCTCGACAGGTGACAGCAGCGGAGAGTAGCATGCAGCAGTTCAGCGCGAGGGCCGAGACGCCTTTGCGTGGAGACAGAGTCGCAGCCGGGAAGACGCGACCAGTGTGTGGGTAGCGTGGGAAGAAGGACGGGGAGAGCGACGGGGGTTAGGGGGGAGGATTTTGGAGGGGGCGGGGGGTGTGGGGGGCGGTAAGGAGGCGATGTCGGTAAGGGGAGGGAGGGGAAAGGGGGGCGGAGGGGCAGTAAAAGGGGGGGGGGAGAGGCAGGGGCAGGGAAGGGAGGGAGGGAGAAGCGAGGAAACAGCAACCGCTGGAGGGAGAACCAGCCGAGTTTCCCTTGTTCTGGCTCTATATAGCGTTTTTGCCGCGTCTGTGCATACTTGTCTTTCATGCTC…	SJ08839	-468			>SJ00168.1 - Up_Stream_Len 1000	TCCCCTTTTCCCTATCAGCCGAGAATGTGAATAATTTGTGGAAACCCCTAAAAATGAGAGAAAACAAATTCACAACACAGCAGTTCAAACGAGTTCACCGTGCACTGCAGCTAGCTGCTGATCTGCTACGTGTACAGCAGTACCCACCACAGCAGAGCGCTTGCAAGGTGGTCTGCTTGTGGAGAGTGACTCCGTCTTTCAACGATGGCAGGAGTACAAGACGAATCAGATGATGATATCGAAGTGCTAGACCTGACAACTCCAGTCCCTCCTCCGCCCAGGTCGCGCCTAGCCCCAACCCGAGCAACAGCAACAACCGCTGCATCATCATCCCCTCTCGGCTCGCCGTCTCTTGGCCACAACAACAGCCTCACCGACGAGCAAGGGGCTTCAGATAAC…	SJ00168	-129	Sja013675
	>SJ08323.1 - Up_Stream_Len 1000	AATCTCTCTGCATTTTAACGGCTGGACCATGTCCATAGTAAACGGCTGTTGAATCCGAAAGCCAGAACTACCCTACATAGTCTTGCCCAGTACTTCCCAAAAGTAAATATTCTACATGTATTCTATTTTTTGCGGTAGACATTATATCGGGGATGAAAATGGAAAACAGCACTATAATAATATGTACAACGTTCGGCAGTATGTACCATGACCGCCTTACGATCACGCATTACTGCTGTAGAGGGCGTAAAACTCGCACGCGGTTGGAAGGTTGCCTAATGGGAATAACACTTACCTCGACCCGAAAGGCTTGACACTTATGAAGCAATGCAACCGTATGAGCTGGGCCAGCCAGCACAATGTTGATCAAACATATTTGCCATGTCCCGACCGATTTCA…	SJ08323	-853	Sja014623		>SJ06070.1 - Up_Stream_Len 1000	TGATTTACGGGTGGCTAGCTCTTATGGAGCCAGCGCTCGGCGAGAGTTGCCCCTCAGGTCAATGGCTAGGTCCAGCCCCACCCGGGGATGATAAGGTCCCACCCCCGGATCATAAATCCTTTCATACGTGTACAACTCCAACGACTCAGGGACGAAAACGGACACCCTCCGGGTCGATACCGCCCAACAAGGTGTGGAAACCCCAACCTCACGGGCTGATTTACGGTTGGCTGGCTCTCATGGAGCCAGTGCACGGCGACAGTCGCCCCTCGGGGAAACATCGAAATCCCGCGGCAGCCGGGGATGATAACGTCCTATCCCCGTGGTCATAAATATTTCCATACATCTACAACTCCAAATAGTCGGGGACGAAAACGAACACCCCTCGGTTCGACACCG…	SJ06070	-127	Sja011713
	>SJ13925.1 - Up_Stream_Len 1000	AGGTTTTGGCCACTCGGACGAGTGGCTCCGAATCTAACAGATAATTGGACCTGCACACAGTTTGTTCGCGTTGCGTAACAAAACCTCCAATGGCGTTGCATATAGAACAACAAAACAACAACAAAAAAGGTTACAACGACAACTAAGTAAAGCAGTCACTCGGCCGAGTGTCTCTGGGCGGGTGAAAAACAAGCACCTGTACATGACCCCCCTACCGTAGCACCAGACTAACGGTGATATTTGGGTAAACGGTGGTAGTGCGTATTCTATTGAGTACACGGAGGGGAGGAGAATTGGTTGGATGAGATTGGTGGTATTCGACGAATTGGGTCAGCTTTTTCATTCTGAATGAATAATGCCCTGCACATTTTCGGAAGGCAAATAATATAATAATAATAA…	SJ13925	-274			>SJ19702.1 + Up_Stream_Len 1000	TCGTAGCTGTCACAACTAGATCTGCTGGATTCCTCCTGATACTACTCGTATAGCTGTTTACTACGATAAATGGCGCATCGGCTGCTTTGTATTTTATAGTCTAGACCCGAGACATGTACCCGTAAAATTCAGCAGTACTCGTAGTACTACTGTACTAACATACTCGTATTCGTACGTATGGAGATCGGTCTATCGTTTACATAGATAAAGAGGTAGATATGATATGCATACTGCTGTACATATGTACTCGTAGATCTGGGTATGTACTCTACGTAGATTCCAAAATATTGGAAATAAATTACAAATTTACATAAAATGAGCATTAATTTGTTTAAGCGTCTCGTTCAACTGCTACTGCTGTACACAGCCCACAGAGAGCAGACGCATGTGCAACATGGT…	SJ19702	-654	Sja003228
	>SJ12327.1 - Up_Stream_Len 1000	TAACTTCTCAGTAGCGTGGTCTAGCCCCCCCCCGCCCCCTACTGGACAGTGCCGAATACCAGTTTGTGCTGTGCAGCAAAACGAGTACACGTGCGAGCTCAGTAGCAGACTGCACGAGCACAAGGCGCTACCGTAGGCTGGCAGGCTAGTCGTAATAACTTCGTATAGCATACATTATACGAAGTTATACGACTGGTACAGCTCAGATATCTACGCGGCAGGCCGCGGGAGGACCTGTCCTGCCAGTGAGTTTCCCTTCCAGGTCACAGAGAATAATAATACATGGCAATTCGAAAGAGATACAAAAAACAACCATGTGGCACGAAACTTCGCATCGCAACGAATGTATACCAGATACAGAGTGCAACGCAATGGCATGACGTACGCCAAGCAGTATCA…	SJ12327	-85	Sja001751		>SJ21023.1 + Up_Stream_Len 1000	ACAGTATACCACCCGGGGGTGGTGAATAATCCGAAATCTCAAACGACCACCCACTTTATCACCGGGGGTACGGTGTATACCACGCCCCCACAGTATACCAGTATACCACCCTGGGTGATAAAAATCCCAAACCCAGAATATTATCACCGGGGGTGTGCCATTTGCTGTCATACTTGGAAGTATACCTGGTATCGTACTGTATACGAGTAGCTACCAAAGGATGCTATATACGTAAAGTACTTGTAAGTACCAGGTAGCAAGGAAGCAGAGGCCAGGGGTGACAGCATATTCGATTCGCTATTGACTGGGGTTCCATCCCAAAGTCACCCACCCGCTTGAGCTTGTAGCTCTATGTGAAGCTTGCCGATTGCCAACACATGGCCATATCGCCATCAACAT…	SJ21023	-591
	>SJ13070.1 + Up_Stream_Len 1000	ATTGTGTTCCTTCCGTGTATTTCTCCCTGTTCCTGATGCGTTTGAATATGGCCCGTCCGTTTTGCTCTCGTTCGAATCGTGGATGCCTCGTTCTTGGTTCGATCCCACCTGGCCCTCTTTTTCTTGGCACTGCTTTCATGGCTTTTCGTGGCCTGCGGACTCCCACCACAGGCACGCCCTTACCATCCCGAGCGCTTCAGCGCTCAACTCCGAGGACCTTGTAAGTTGTTATCGGGAGTGGTGGTAGCCGCCGCGGTCGTTTGAATAGTTATGTCACACTTGGCGACCCCTCCCCCCGACAAAGGGAAAGCTAGTGTTGTACTCCGCCAATACGGCCGTCACCTTGAGGTAGACGTAGAGCTGTGGTGATGTTTGCGTTGCGTTGTCTTTATCGCACGA…	SJ13070	-807	Sja012335		>SJ18661.1 - Up_Stream_Len 1000	TACCAGGTACCGTTGTAACACCTTGAATGGTAGGAAAAAAAACTCAGTGACACTCGTGCAATGGCACAGTAGTAGTAGGCATGCAGAAGACATACAAACAGTAAGACACGGCAGCAGCATTCTTAGTGCATGATAATGCACGCAGGCAGTTGCTGGCATCCAGTAGACACACAGTAGTAGGCACATGGCACACGGCAGTAGCCTTCCTTCTGTATGACAGATTTACAGCAGTGGCACTCGCACTGTTGACATCCAGCAGACTCACAGCAGCAGTAGGCACACAGCAGTCAGAGTACCCTTCCTTCTCTTCAGAATTTGGTGATGTTTTTGTATAACGCAAGGAGGCGTACACGAGGAATTTTCTCCTGATCGTTGCTCTCATCACCAATAATGAATCCG…	SJ18661	-887	Sja007899
	>SJ09146.1 + Up_Stream_Len 1000	CTACATCGTTGGACACCATCTTCGCCTTGTACGACGCAGCCTCGTCGAGTACATCGGGTACAACACAGCGTCATCGAGTCCGTCGTGTACTGCACAGCTTCGTCGACTACATCGGGTACAACACAGCGTCGTCGAGTCCGTCGTGTATTGCACAGCTTCGTCGAGTTCATCTTGCTCTACACGACAGCAAAGCGAGATGTTTCGTCAAAGGGAAACGGGCGGCGTCCCGGGGAGGGGGGGAGGAGTGATGGAAGGGAAGAACATAATCGGGTCACCAAACGGCCATGGCTGGCCAGGTTGGATAGGGTCCGCAGGGTTGTGCAGGACAAGGGGCAACAGGACCGGCAAATCCTGTAGGAGCGGGAGGCGGGTATAATCAGATGGCCCCTCCCCCTCTAC…	SJ09146	-84			>SJ06292.1 - Up_Stream_Len 1000	GGAGCTCGTAAGTGATCGTGCTCAATAGCACCGCTGTTGAAAAGGTATTTCGAGGTACAAGCTACTTCAGCAGCACGGTGCAGGTCCATGCGCACATTCTCCAAAGGTGTTGATCTCATACAGCGTGTACCTTACTCTTGGTACCACAGGCACCTGCTGGTACACCAGGTACAAGACACAACGCTACCCCCGCGCATCTTCAGGACGATTCCTAAACAAAATTCAAATACGTAAGGATTGCAGACTTCCGCTAGTTGCTTCACCTGGTCTGCTGTCGCCATTGCCGGGTGCGGTAGATGCACCAGAGGATCCCTCACCATCAGGCGGGCGTCTTCCTAAGCCGAACCAGCCCATTCAGCTGCTCCGCTGCTAGTACGCTGTGTGCTCGCGTGCCGCTCT…	SJ06292	-124	Sja004896
	>SJ20172.1 - Up_Stream_Len 1000	GCATACAAGTCGTCCCACGTTACTATGCATGTATCATACGAGGTATTATACGTCGCATATACCAGGTATTACGTAAAAATAGTACACGAGAATCATGGCTACTTTTATTGTGAACCGCCGTAACCTGCACTCCTGAACGTACCTCATGCGGGTACAACCACGTGACGTCTTGCGCGTCATTGTCGTATTCTGGAATCGATTTGGCGTTCCTGTGGGGATCGCCAACAATAAAAATGGTTGCATGGTATGAGACACGAAAGTACCAGGTGGCAACGAAGTGTACCTTCTTCGTACACACCGCTACCGCTGGGTGCTGTTTCTCGGGATACAAATACCGCGACTTCTGTGCGGCGGTATAATACGCAATACCTGGGATGTACGTAGTACGTACACAAGCAG…	SJ20172	-82	Sja003289		>SJ10469.1 + Up_Stream_Len 1000	ATAGCCTCGACCGTTTTCGTACTTTATTAAACAGTTGATTATGTCTTCACTTTTCTGTCTGCTCTTTTCATCAAATTCTAATATTTGTATCTGTCTTCTACGTTGTACTCCATCATATTCTCAGAATTGTATCTGTCTACTACGTCGATTATAACATAAAAAGAAGAAGGAATCGTACACGTTCTCGAACCCCGGACTCTTGTGTTAACACGAGCCAATCCCACCTGTTGCTCTACTCGCCTATTTTGTTTACAAAATGTTTTTATTTACTTCTATACGTAGTAGACGTACTACAACTCTACCGAGAAAAGAAAAGGAAGTGATCACGGTCTCGAACCTGGAACCCTCGTGTTCACACGTCCCAATCCCACCTGTACCTGTTGCTCTACTCGCCCATTT…	SJ10469	-175	Sja008698
	>SJ00840.1 - Up_Stream_Len 1000	TCCCAAAGCTTAACCCAGGCAAGCATGTGTAAAGAGGAGCTATCAAGTGCAGCTCACACTCGGCAAACATATGAATCATAGCATGTCAAGCTCATGTAGCTCTTACCTCACGGGCAGGAACTATCATACATACGTACCTGCAAAAGAGCTCTCCAATATCATAGCTCACCCCCGGTAAACATGTGTACAAGAGCTATCTCCTACAGCTCACATTCGGCGAACATGTGACTCGTAGCTCATGTACCTCTTACAGATCAGATGCCGATTGATCTACGAGTATACCGAAAGTAGTAGATCAGCGCTACGACGTACTGCTGTACGTACTCGTACGAGTACTCTGTCCTGAGTCCTGAGAGCCTGTGAGTTGATCTGTCCGGGGTGTGCACGCAGTGGACCGTC…	SJ00840	-602	Sja009983		>SJ13942.1 - Up_Stream_Len 1000	CCGTTTAGCTCGCTGGGCGGCTCGGCGGACCTCGCCGGCTCTCCAACCTGACGCGTGAAGAGCCAGCAAGGGGATCAGTGCGGCGGTACGCCGGCGGCAACTATTCTTTCTACGGCGTGCGTGCAGATGTTTCGGCATGTCTGCCATGTATGAACAGGCATCGCCCTTGGCCACGCGTGGCTTCGCTCACCTACGGCGCGACTTCTCATCTTCATGGAATACGCCCGCTTACGCGGTGCGCATGGGCGGCGCTGATGAAGCAGCGCCAGCATTTTCGTGTACACGCACGACTCGCATCGGCCTCGTTCGAGGATGCGCCCGACTCCATCAGCCGGCCTGGAAGCAGCCTCACCACCCTGCGCGCAACCCCGGGCTGTACACCTGGGCCCCTGCGACGCA…	SJ13942	-276
	>SJ11401.1 - Up_Stream_Len 1000	GTGATAGACTATATTATTTTCAGATACACTCACTCGTGCATACAACTATCGTGCTGTACACGCACGTATCATATACGTTTATTGTTGTTTTCACGTTTTCACAGTATTAACTGATCGCGAAAAAGATAGTCCACAGGACAGGCTACCAAAAACTGTGGAGTGGAAGAATACCTCGAGGAGACGTAATACACAAAATACAAAGAAAGTACAACGCAGTACAGTATACATGACAGCTGATGTGCTGCTGTGGCACATCGTATACACCTCAGACCAACTATTATGGGAAATTCCCACACCTTGTACAACTACAACTAACAACAACCATCAGTTGCGCGCGGCCGCAACTACTCACTAGTTGTCCCTAAACAACTAGCTGCATAGGTTTTTCACCCAGTAGTA…	SJ11401	-56	Sja009265		>SJ06631.1 - Up_Stream_Len 1000	GCGGCGCCAATGCCGCGATCCTGTCCTCCTCGGAGTCGTACGCCGCTGCACTCGGCGGGCCGTTGTCTCCACCCCCACCACCACCACCACCACCCCACCCACCCTGCTCCTCGTCGATCTCTTTCGACATTTTCGCTCCATCGGCGTCACCTCCCGCAGTGACAACAGAGGTGGACGTGTTCCCGGGATGAGCAGGAGGTCCGGCCTCCGGGGCCGGACCTTCGTTGCCAACGCCAACCATATATATTTTAGTGCCGCGAGTGTGATACTCGCAGCACGGGCAGGACTAGTTGTAGTAAGTACTCGTGTACAGTACCGCCAGTACTGACAGTATCCGCATACAGAACCTACCCCAAATGACTGCGAGTACTACGACTGGCAGTATATCCACAATAAAAA…	SJ06631	-305	Sja011749
	>SJ03916.1 - Up_Stream_Len 1000	GCGCCTTCAAGAAACGTGCACGAAATATTCCTTTACCACACTTTGTCGTTGTGAATTCAGGTGCAAACTGCTAAAGAGGTGCACGGCAGAGAAGGCGTCCGAACTAGCACCCATAGCTGGCTCCATTTCGCGGACTCTATAAGGGATCATGGTACGCGTGCATGCATTAATTGTTCACGTGCGCATACGCACATTATTACTTTGTCCAAGTCTCGTTTGATGAGCATGCATGCCGGCATGTTTCCGTTGCACACGCCCTAAGTATGGGTCGCTTCCCAGTGTCCCTGAGTATTGCGCGGTTTATGCTTCTGTCCAAATCCACTTCGTCACCTCCCACCCACGACCCTGTTTTATCATCCCTTCCTTTCCAGGAGCCCCTCTCGACGCATCAGAAGGCGA…	SJ03916	-545	Sja005010		>SJ07157.1 + Up_Stream_Len 1000	CCTATTTCAGCAAAGCGTATGACAGCTCGTATTATGAGCAAGTATGCTAAGGAGAGGGGCAAGGAGCAAGCTTTCTCGACGCTGTACGTGCTCAGGGTCGGGCGGAGGGAGCAGTGTTCCGCGCCCTAGCAGCAGGAGAGTCAAGACAGTCAAGACAAGACAGCGGGGCGGTACACGAGGGTACTTCAGGTTGTAGCGCCCAGCTTAGGGGGCGAAGTTACGGATCACGGGAGGAGTATCGGACGCCCAGCACCGAGATTTCAACGCGTTTCCGCTCAGCGACCCAGGGCAAGCCGTGGGCAGCCTTCGGAAACCAACCTGTATTTTTACTGTACCGAAAACGAATTTGGGTTATCCCCGTCTGCGAGTAGCATGGAGAAGGCCTTCGTACACGGTAGG…	SJ07157	-171	Sja010841
	>SJ16684.1 - Up_Stream_Len 1000	CTAGATCCATCAGCGTCGGAATCTCGATTACCTGCTTCGATCGGTGCCGAAGTATTAATAGCTACAGAACGCCAAAACACGCTGTGCGCGGGGCAAATTGTGTCACCGCGGACGTCGGGCTCCACGGTGCCCACGCCGCGGTACGCTCCCCCCAAAGGCGTTTCACGAAGCTCGGACGCTTATCACAGATAAGACACATCATCAATCATTTCCACTTGATGATCTAGATCTTTCAGGGCAGTAAATGCTGCGTGATGATCTGTATCATCTGTATTGATCTGTTATGATCTAGCCTCAGTTGCCGAGGTGCGCGAGCCGAAAAATTCTGCGTGATCTAGCGCAATGTTTGCTCGCTTGGATCTGTAAACTGTACAGATCATGGCACAACAACACCTGTCT…	SJ16684	-780			>SJ07486.1 - Up_Stream_Len 1000	GAGAGCAACACATCAGCATACGACTCGTCATAGTACAGACTCGCTAGCAGGGGTTTGGCCGATGGTCACGGTAGGGTGTGCTACAGTCAACTCCCGTTTTCGTCTCGTGAGCTACATGGGGTATCCATGCCCAAGCGTGTCGTTTATCGATAGCTCCACGTATTGCCCATATTTAGCGAAATGTGGTGTCTGTGGGGCTCGCGCGCTCTGCAAGGCAGATAGACATCGTTGACCGACGACAAGCACAGGCATGGTGATGATAGTTGCTTTGAAGGCCATAGCGCATGCCAGGAGTTGAGAATTGGGCCGATGCCATGATATTTCGAGGGCGTGTACAATGGCGTGTTTGCCGTTGCGGATGCGGTGAGGGTGGGAGAGCGAAGGAATTTTTTGCGAGGG…	SJ07486	-330	Sja014961
	>SJ22397.1 + Up_Stream_Len 1000	GCTGGATTTCTTATTCAAGAGAGGGTGCTTTCTACACCAATATCATATCAAGATAATCACTCGAATTTCTTGTTTTCCTCCAAAAATTAGCCTGGCTTTCTTATTATTTAGGTGTCCTGTACCCGTATGTAATCGTAGTACGTGTCATATTACGTCACCTGCCGAAAAAGCGGGCAGTAGCAGCAGTATACCGGTATGTACGCTCGTACACCCGTACGCACATTCGAATAAAAAACTCCACCGACGAGACATGTGCTGTGGCGTGTTGCAAGTTGCAAACCGACCAGAGGCGAAGGGCAATGATAGGCCAACGGCTCGACAACCCACCTTAGACGGCACGAGAGTCAAGTACTCGGCCGGGATGATCTGGTCGGTGTCGATGTTGTCCTTCACCACGAA…	SJ22397	-409			>SJ18332.1 + Up_Stream_Len 1000	TGCTATCTTTCATTTTGTCGTACTTATTAATTTAGTTTATCACACTCAATGTCACGTGTAGGGGGGCAGTTACCCCACCTGCGTAGTCACACGCGTTCGTACACGATAAAAGGGGCGTAGCGTTTTGAACAGCGTGCCAGTTCCCCCACTTCACGGGCAGTCGGTCAGTGCCGAGAGTTTTTGCCGAAGGTTCATTCGTTGTCCGGAGGCAAGGGGTGAACAGAGGGCCAGTTACCCCACTTCAGATTGAAGAGAAGGTTCGCCGCCTTGCCGCTGTTTGAGTTAGTGGGCCAGTTACCCCCTCCCGCTGGCGCCGTCAGTACCGGCCAAGCAGGAGGCTCACTCAGTTCCCGGCGCAGTTTTCAGTGGGGCCAGTCCACCCTTTCAGTACACGCAGCG…	SJ18332	-99
	>SJ19351.1 - Up_Stream_Len 1000	GCTATAATAGAGTCCACAGCAGCAGTCCTACAGCAGGCCACAGCACTGCATCAAGAAGAGCAAACGCAAAAAGATGCGGCGCAATTGATCGTTCATTGTTGATAGTGGTACACAGCAGCAGTCGTACAGATCGCAGAATACTGCTGTAGTAGAGGTCTACAGCTACAGCGGCGTACAGATCGCAGAATACTGCTGTAGTAGAGGTCTACAGCTACAGCTGCTGCGCCGCTGTCAAGGAAACCCGTGGTGCTACCACGAGTGGGTCCCAGAGTGCGATCGGCCATGCGGGTCTCGTGCAAGCGTAGCAGAGCGCGAGCTGGTCGAGTCGACAAAAAGAGCAGCCTGTAATAAGCTAAAACACCGCCATGTACAATACCAGCGTGCATGCGATATGACGCA…	SJ19351	-457	Sja006607		>SJ21041.1 - Up_Stream_Len 1000	ATCTCTCCCAGCACGTCACCAGGAGACACAGCAGTTCACTGCAACACTGATGTTGCTGCTGCTGCTGTAGCTGCTACGCTTCCGGGCAGTCTCCTGGTGACGTGCTGGGAGAGATCGCCTAACGTTGCTTTAACTCCAACCTGCTGCATGCCCTAATGGGTGTACACGGCAACAGCAGTACAGTAGTAGTCTACGCTACGTACAGCAGTAGTAGTGCTGCTACTGCTATACGAGGTACTGCCTGTTACTGCTGTTACCGGCGGTAGTCTACGCTACGTACAGCAGTAGTAGTGCTGCTACTGCTATACGAGGTACTGCCTGTTACTGCTGTTACCGGCGGTACTGCTATGAAAACGAGTAATCGTACACACTGCTACACTGTTTGCTGGTGCTGCTGCT…	SJ21041	-460	Sja000125
	>SJ20759.1 + Up_Stream_Len 1000	GCAGATCCAAGCACTCACGCCCCCGACACACCTACCTCTCCTCCCCTTGTTGTTGTTCAGGCCATATGATGTGCAACATATTTTATAGAAGGAGAAGATCCAAGCAGGTCTCTCTCTTTGCAAAGGCAGTAACTTTCGAACTCCAAACCCGTTTTTTGGGGGCAAATTATTTACCGGGGGGGGGCATACATAGTAAATAGGACCAAATATTGTTACTAAAAACTACTGCTTGTATGTAGTATACAGGGATGTGTGTCGACCGTATGGGTCCCATTTACTGCAGCCCCCCGTATTACCTGGAAATAAATACCATGGTACGTGATATGGGATACTTTTTGCAGTGTTCCGGGGGGAAGATCGTGATCATAATCAAATATCGTGGGTACACATATATATGTA…	SJ20759	-867	Sja013322		>SJ06315.1 - Up_Stream_Len 1000	GTGCGAACCTTCGCATGATTACGGTACTTAAGACTACGAGTACGTATACGAGGGTCAAGTATTTTCGGGACTATTTCGTACGGCGGTTCACATTATAAACAGGAACCCATACGTATGAATAGGACGTACGATATCAACCACGTTTCTTCGCCGAATGTAACGGATTCTTGTGTATAACTCCCACCCGGCCCGTTCGATCTCGGCACACTTCACACTTCTCACCCTCGTCTGGATTTTTTTTCGAAAGCGAGGCATGCCACGACGACCAGTCTGTATTCTCCATCTTACCTATTAATACGTATATACGAGTACTTGTTTTTTGTCCCGCCGTTGGAAGCTGCGGGTAACTTGTCGGATCTCAAGTCCGTGTTGCGAGTTATCGTGTACCTGGTACGTACA…	SJ06315	-381	Sja012607
	>SJ12910.1 + Up_Stream_Len 1000	AAAAATGAAAGTTGATTGTTCTCGGTGCACGACTATTGCGAGGGGGGGCATATATGATAGTACAATAATTAGAACCCGCGATGGATCCAAAAAACCGTGTAACCCTATATGTTAACACGGCCATCTTTGCTTCTGAATAATATGCCCCCCCCCGTAGAACAATACGTGGTATCACTTCAACTTGACAGACATTTTTTCTCGCTCGCCGTTGTGCCGGCTTCAATTTCTGCCTACTGCCTACTATGATCACCATACACCAGGGATTGGCCCCCCAGTTGAAGTCCGACAGAGTCGACGAGATAGCTCTCAGGAGGATCCCAAGGATGGCTCGCGCGCGTCCGAGAAAGTACATCGCCCTTAATCGGGAGGATGACGCCTGGGTGCCCGGAAAACTGGACG…	SJ12910	-955	Sja004782		>SJ02874.1 - Up_Stream_Len 1000	ACATTCTACATCTCCGGGGTTTATCTGTCTGTGTGGCACATATATGATCCGTCTAATGTGTTTCTTGTTGAACGTATCATATGTTCAGCAAGCTCAAGCTTGCACGGCAGGTACACACTTTTATAGATCCTCGGACGGGCATACGAACTACAGGTAAGGTGTATTTCTTACTTATATCGTGTACGACGTACCTCGTACGTTACACTCTGGTGTGTACTGTATACTGCTGTACCAGGTAGTACTAAGTAATAAAACCAAAACAAAACAACTATGTACGCGTACGTACCCTTTTAGGACCGCACTCCTCTCGTGGGTTCAAACACTCAGCAAAATTTAGGTACGTTTACAGAACAGGCATTAAAAATACTGCATGCAGTACTGGAAGGGAGGTGCCGACTA…	SJ02874	-178	Sja000955
	>SJ10296.1 + Up_Stream_Len 1000	AGGTACGAGTCTCACACCTCCGATACTGATACCAACCTCGAGACCTTGGGTCCAGTTTCGTTTCGCTATTCCTGACCTTCGCCAGGCCTACCCCGCGACTTCGGCTAGTTGAATTGACGTGCATTAAGAGTTATCGTAGCATAAACATGACGAAACAAGCGCCTAGGGCCACACAGCGCATATGGGCTATGACTATGGCCTATGACGTCATAGCCCATAGCAGAGCGCTGCTCTGGGCTGCCCCGCATCACAGCTGATGTGAGCTGTGAGCTGTGTTCCACGTGAACATATATATGATACTCGTACGTGTACCAAAAGGAGTGATTTTTGCGATTTTCGATACTCACACCTTCCATGCTTCTCGCCCTATATGGTCAGCTCTTGATCTTCGCCATGCGT…	SJ10296	-306	Sja004684		>SJ18496.1 - Up_Stream_Len 1000	TATCATGATATATCATATCAAGTGAAATTCCGTGATAAGTTATAAGTTGATATTTTCAGACCAAAAAGAGGCGTTTGCGTCATGTAACGCCATTTTTGTGCGGCCCAACCATATGCCCCGCATCCAAAAATATCATGATAACCTGATATATCGATGTATCATGATATGTTGATATATATCAACATATCATGATAATATCACGCCGATTCCGTCCAAAATATCAAGTATCATATCAACCCCGTATTTGGGTTGAGTGATACACAACCCTAATGATATACGTATCTGATGCTTGATGAAGATCCGAAAAAGATCTTCAGATTCTGAAGATCTGTGATGAAGAACTTCCGAGTTCGAAAATCGAAGTGCGAAGTTCGAGCCATTTTTATTCTGGCGGTTTCA…	SJ18496	-963	Sja001116
	>SJ07811.1 - Up_Stream_Len 1000	GTACCCGCGTGACCGACGGTTGGACGAGCGTACGCGTGCTGCGTACTGCTTCCTATGTCTGTTGCTGCTATTGTTTACATGTTACCTGGTATATGTTAACTACTGCTGCTACACTACGTACAGCAATATTTAAACGACGAGCGCTTCTGCTGCTGCTGCTGCTGCTGCATCCTGCCGCAGCTCTATGTTGCTGCTGCACGTAAATTCCCTTAAACTACGAGTACGAGTATTGCCCGGGTAAGACCGACGGTTGGTTGATCGAGCTTCGCACGTACGTACGTACGTAAGTACGTACTGTCTGCTGGTCGTACTGCTGTTGCTCTATTGCTGCTGCTGCCTTCCTGCTACTACGCATTAATATAACGAGCGTACCCCAGTTGGCAGTACTCGTAGTGTCGT…	SJ07811	-824	Sja009650		>SJ22544.1 + Up_Stream_Len 1000	CATGTGTCGTCTGTCCCCTGCATGTGTATATACGTACACCAAGCAGACCGGGCTGTATCGTGTATCGTGTGGCCGACATTTTGTACCTTGTACTACTGTCTGTGATCGTCATCCATTTCGTCGCTTTGTCCCTCTGCCAAGCGAAGCCCCAATATAGCATCCCGGGTAAAAAGCTAAAGCACGCGTGGTGTAGGGTACAGGTACACGAGTACTTGTACACAGCAGTGCACAGCCACCCCCACAACGTACATTGGGGCATTGGGGCAGCTGATCTCACCGTCACCAGCAGCTATGTACTGACTACCAGGTACTGCTGTAGCTGCTGTTGCTGCTGCTGCTGCTGCTGCTGCTGCTGCTGCTGCTGCTGCTGCTGCTGCTGTGGCAGCGGCAGCGGCGAAA…	SJ22544	-201	Sja007199
	>SJ22616.1 - Up_Stream_Len 1000	GTGCAGTGTGCACTACGAGTACGTACTACTGTACAGTACTTGTATTATTTTCCTGCCGCTGCTGCTGCTGCTTTGTACACGCTACCAGTGTGCTTATTATTTTTGGATGCACGTTAGATGCTGTGTTTGGCGGCCGAGCGGTGGGGGGCTCCGCCCTATATGACGCACTCACTCACTTCTCCTTGTCCTTGTGCAGCAGCTCTCATACAACATCGACCTTGGGTGAGACGGGTCATCGTCACCAACCGTTAGTGCAACGGCGAGCAGCACACATCTTCCAGGGAAAACTAAACGCGGTGGTTTCGCTCTGGAGGTTAGCAACACGTCGAAGGGGATGCCCTCTGTACATACATCGACGCCGTCACAAGCTCCATCGGTACACCACCACCTCACCTGCAC…	SJ22616	-75	Sja009070		>SJ07797.1 + Up_Stream_Len 1000	CTACGAGCAGCGTGATCGCCCATCAGTATTACTAGGGCTGAGCACTGGTACAGTATGTACTGGCAGTAGGGATCTACTGATTGACCCGGCCAGTATATTCGCCAGTAGAGTTTTTCTTACGTTAAAATACGTCCAAGAAACACGCAATATTATAGCACGGAAACCCACCCAATGCGTTTCGGAAGGAGAGAGAGAGGGAGTAGAAAGGAGAGACAGCAGTATACTGCTGCAATCCAGCATACTGATTGGTTTTGACGACAGTATGATCACTACTGACTGAGTCGCCCAGTGCCCAGCCCTGAGTATCACGGGTATAGGAGGATAAGGTTGCGCCCGTGCCGTGTACACGCCTGACTCCCTTGCAATGCAACCGTTGTATTGCGTATTTTCCCGTAATCA…	SJ07797	-343	Sja007040
	>SJ13511.1 + Up_Stream_Len 1000	ACAACAACAACAGAGAGTAGCAGCAGCAAGCAGCAGCAACAACAGTAAAGACGTCCATTTTTCCTTCTTATATACGAGTCGGTATAGTTTAGATTTTGTAAATATTTGGTGATGATCACCAGTCGGTGAAGCGCGCTGATAGCTCAGGGGTAGAGCAATTGATTGCAGCTCAATAGGTCACCAGTTCAAATCTGGTTCAGCGCTTTTTTTACCCAACAGTAATCCACCACATGTATCTGTTGGTCTTACGCAAATTTACTTCGTGGTGGGCGGTGCGTGGTATATCATATGATATGTGCAGGACAAGCACCATAGTAACCAGTAGCTCCTCTACTCTGTAACCCCACACAGCAGTGCTATCATATTATTATACGTACGTACAAAAATAGCAGTACACTA…	SJ13511	-689	Sja001116		>SJ04940.1 - Up_Stream_Len 1000	CCAATGGAAAGAGTATACTGTGTGATCCGATGCCGAAAGCATACTTCGAAGTATACTTCTCCCTCGACCCTATTGACGTATGTGATGATACGGCCTGGCGTGGCCGCAAGGGCTGGCGCAGGTAACCATCAAGCTATAGCGTGCAGAATGCACGAGACAGAAAGAAAGGTGTAGTTGTTTGAAAAAAGCGCTTGCGGCTAAGACAAAGCTTGGGAACAATGGACTGCTATTTCGAGAGTCCAGGGAATACTGAAAGCTGACGAGATAATAATATAGAAGGATAGAGAAGAGTGACAGTGTGGGGGCTGTCTTCTACCAGGTATGCCACAACGTCTAGAGCGACTGAGCTGTCGTCCTGTGCCGCAACATATAGAGTTACTATTAATAGGCTGTTGTCTC…	SJ04940	-631	Sja011805
	>SJ09605.1 - Up_Stream_Len 1000	CGAGCCGCCTCCCGGGTACCGACGACTCTAGAGTTGGACTGATAAGGTTGAGGTTGATGTTGCGGTAGAGGCGGGGGAGGACACAGGCAGGTCTGCATCGGCCTCGACGCCACCCGGCGGAGCGCGCCGCGCCGACCGAAATCGAGGAACGCAGCATCAGGCCGGCCGAAGTGTATAGTTGTAGAATGCTTTGCTCCTCCCGAGTCGCTTCGCGTTGCCACTCTCAAGCAACCAGCAGAGCCGCCTGCAGTACACGTAGTAGCACGTACCCGTACGTAGTATCAGGTGTCACACTCGCAGGTGAAAGAAGAGGGCAGTCCGAGTACGTACCAGGTATCGTGTAAACCAGGTATTTGTATTATACAAACAGCACTTTGTCTAAAAGCAAGCCGTTGTTTA…	SJ09605	-250	Sja006809		>SJ03933.1 + Up_Stream_Len 1000	CAGATCAGGAATAAAAAGTCGGAAATGGCTTCCGGGTCAGCTCAAGACGAGCAAGGCCTTCCCAAAGATGAGGTACAACAGCTGAGAAACGAGTTTCAGCTGGTAATCGAGCAGGGGCAAGCGTCGATGATGCTTGCCATGAAGGATATGATGGCCGAGTTCATGAGGAACATAGGCCGATCTGATCCCTGCAGTGCTGGGAGCGGCGCTGCTGGAAGGGAAGGCCCACAAGGGGCTGGACCCTCTGCTGTACGAGAAACTTCTGCTGCTGGTGGAGGCGTGGCAGAAGAGACAGCAGCTGGAAGAGAGACAACTTTGCGTGGGGATGCCTCACGCTATCTCGGAGCGACGGGACGCAGAGAGGCTGTTGTTCCTGTCGAGGTGGGCCCAGCCAGGGTG…	SJ03933	-791	Sja003507
	>SJ22473.1 - Up_Stream_Len 1000	TTCTACTCTCGTACGTACATATTAGGAAGTACACGTACTTTCAACTTTCAACTTTTGGAGTTTGGACGTACTAACTGCTGCTGTATCATACGAGTACACTTATTAATAGTCAAACGCATACAACGTCGTGCGGCGCGGCATACGTAGCGTTCGGAGATAATGGATCGTCGTGTGACAGTGGTGTACCGATTAATATACTAATAATAGTGTAGAAGCAGAAGACTGCTCGACTGCTGCCGTTAGTTGCTGCGACGTCATCCACGCATGCCCCTCCCTGCAGAGCTGTGCTGCTCTGCTCGCTCACCTCGTCCCACACAATCTCCGTCCACGCCGGCCCCTCTTGCTCTATCAGGACGACCCCCCCGGCCGCCCGCTGGATGTTGGAACCATACAGCCCTT…	SJ22473	-29	Sja002938		>SJ01471.1 + Up_Stream_Len 1000	TACGTACCTCCCTAGGGGGGGTTAATGAAATGACACTCGGGGCGCATGCCGGCATATCCGGCTACGTGGAAACGCCTAGCATCTTCCACGGGGCAAGTTGCACGGAGTACGTTTCTTTCTTTCTTCGAGTTATTTTTTTATGTTCCAGCTCTGCGTCGTACAGGAATAAGATGGCCATCGTGGTCGCGTTACAAAAAAACATGTCACGTTTTCGTTTCGTGTTGTATGCACCAGATTGCGTAATACGAACGAGGAATTTACAAAACAGAACAGCAACGTTGACCCGTATCATATATATATATATGTATGGTATGCTTTGTCTGTGACCTTTATTTTTTAACACGCCTATAAATAGTGGAGATTGGTTAGGTGGGGGGGTCGATGAACTTAATTAGTAGT…	SJ01471	-482	Sja009291
	>SJ19124.1 + Up_Stream_Len 1000	GATCGTGATATAAATACGATCGGTACGTCTGCGTGTGGAGCAATGCGAAGGTCGTACAGCTGATGGAGGCCTGGAGGCGTGGAGACTCTGTATCGTAAGCAGTCCGGGCACGATACGTAGCACACGAGAGCTTGCAGCAAATGCCTCACGGGGAGTCACGCGGGGTGGTCGCACACACTGTGTACAAAACTATTAATAGCTCGCAGCACGACCCGACTCCTCAGCAGTCAATCAGCACCCTATCCTCTACAGGCGAGGTATCGCATTACCAGGTACCAGGTGGACAGCAGCAGTGCACAGCAGTAAGAAGGTTTGTAGTTCGTACGTACAGGCAGCCCTGCTGCTCGTGTACATTGCACATTGGATCAGTTACGTCTCACTCTGGTACGACTTGTATTC…	SJ19124	-346			>SJ11494.1 - Up_Stream_Len 1000	TGACCGACTCGATTCGCGACTTCCTACGACGCGATGGCCTCGTGTACGCGGAGCTCTTTCTCAGCGACCTCGATCACGACAAGAATTCCCGGACTGGCTCGCCCGGTTTGCCGAGCGGGCGTCGGCCCTGCGTGGCACGGTCGCTGACCTCGGGTGCGTCGGGCCACGTCACGAATCACCTGTCAGCGCTCGTCTCACGGTGGGGCTACGACCTGTCTCCCGCGCCAGATCTTGCAAGGCGGGGCGCCTTCCCGGACGCGTCGTTCCACGAGGGTGACCTCACAGCACTCGACGTCGCCGACTCGTCGATCGGCGGCATCGTGTCTCGACACTCGCTCATCCACCTGTCGCCCGATCACCTCATCGGGGTATTCGACGAAATGGATGCGGGTGCTCCAG…	SJ11494	-41
	>SJ01065.1 + Up_Stream_Len 1000	CTGTGTATGGCCCCCCGTACCGTACACCGTGAAAGTAGGACACATGCATACATGCTATAACGGAGAGGTGGCCAGTTGAGGAGCGCTATACGCTATACCTCACCCAAAAGCAGATTTCCCAACGAAGACGCAAGCTACGAAAGATATGCACCATGTGTTTGTTCTGAAGGTGCTTACTTGAGGAGCCCCTATATATACCTCGCACGAAAAAAAAATGATTTCGGAGGAAAGCAAAAGTGCCACCAGATTATTAACCCTTATATATAGGACTGGAGTCCCATTTTGGGGACAAATTACTTGGAATTAGAGTGGTTTGTCCCCAAAACGGGACTGCAGTCCTAAATGGGTTAGCAATCCCATGGCCCGAGTAGAAAATGAAAACTATTGAAGCACAAAAAA…	SJ01065	-846	Sja011101		>SJ19840.1 + Up_Stream_Len 1000	CGGGACCCGCACTTGCGCCGTGGCGTACACGCGGGCCCCCCGCGTGCCCCGCAGCCGATAGCGCGAGGAAAGACCCGCGGCCGGAGGTGAAAAGTGAAAGTATTCCGGGAAAATGTCCATGTGGTACCTATACATGACATCCACCCGGAACAATCTAGATCATGAAATAGGAAATGAGGATCTCTTATTTTTTATATGTCGGGTGTCTCATACGTTTCGTCTACGAGTACATGCCTGCTGATAGCAGTACGAGCTGCGCCCGCGTGCCAGACAGCTCCTTGCTTTCTTATTCTTATTCTCGCCATCCGCCACTACAAGTAGTGGCATGAGCTTCAACGTTGGTCACTCAGAAGCACTCCGAAAAAAGAAAACCACGCCCAAACGGGTAGGGTGGACCGT…	SJ19840	-25	Sja014853
	>SJ10786.1 - Up_Stream_Len 1000	TGGGTTGTTACAGAGATTCTATTGGTGGATTGGCATGGCCGAAGGTGTAAAATGGTGGATACGTAGGTGCTATAACTGCCAGGCCAGAAAAAGCGCCAGACAAACAGTGCGTTGGCCTCTAATATCCATTCCCTTGCCGAGTAGACCGGGACAGATGGTAGCGTTTGATCTTTTAGGACTCCTGCCGACAACGGCGAGAGGCAACGCATATGTATTTTTAGTGGTAGATTTGTTTAGTCGGCACGCAGAGGCGTACGCAATAACGAAAGGGGAGAAAAACACGGAAGGTTGTGCCGCGCGGTTGGTACACGATTACATTCCGCGGTGGGGATGCCCGCACACGTTTCTGTCCGATCGGGGTACGGAATTCGTGTCAGTAGAATGTAGGGGGGTTTTCAA…	SJ10786	-305	Sja000939		>SJ13519.1 + Up_Stream_Len 1000	GTGCTTTTAATAGTCGCAAGCAGCATACGATGGCGATGCCTGAATAACCCTACGATAGTCTACCCGGGTTATACCCCATTCGTACCTTGTGCGAGTGCGTATGCATGCCTACACAGCAGTATGATACGTAGAAAAACAAGGACCTTATGAAGCTCACGGCTCCCTGCGCGGCCGATTGACCGAACTGCCGAGGATCTCGCATCGCTTGCAAGCGCACGGTGAGAGCCCTACGGCACTACCAGGCACATCAGTACCAATATATAGTTGTGGAAAAGCACCGCATCAAGCCAAAGGATGAGTTCCACTGCCCACTGCTGCTGCTGCTGCTGCCGGCTGTGTGTCGTGTGTCGTGTAGCATGGATGACATCGTACACGCATGAACAAACTCGTCTGTACGGT…	SJ13519	-369	Sja014711
	>SJ06073.1 + Up_Stream_Len 1000	TTGTTCTTTAAAACCCTAAACAAGATGTAGAGGTGGAGTGATACAGCAAGGAGAGGAAGCCGTATTCGAGTTCATCTACTATTATTATACAGAAATAAAGGGACCTTCAAAAGAAACCGACGACCCTGTAATAAGAACAGTAGTTGTGACTCTGATATCCCACTGAATTGTCGAGGCTCTGCCTGAAATCGTACACCTGGCAGTTTAGTCAAATCGCACGCACTTGGCGTTGCCAGCACTTCTCACCTGAGGCTAGAAATGTATAGCACTGCTGCGGTGTACGTGCCTTCTTCTAGTTGCACACAATCTAAGCCGCTGTGTGTACTACAGTAGCAAAACGTGTACCTGGCACCTGGAATCAAATTACTGTGCTATCTGGCAGCGATTGGGGAGTACTGA…	SJ06073	-339	Sja000596		>SJ04708.1 + Up_Stream_Len 1000	ATCATCAACAACGTGAAAAACGCACGAGTTTCGATCGTGATCTGTAATAATAATGTCACTTTCACCTTTCACAACGAAAATCGACCGCGGTGTCGGTTTCACAAAAAAACAAAAAAATGTTCCCAAATCTCAGCCCAAATAGATGCAAAAGTATACCTGCGCACAGTTGGCGTACACGATGTTTTTCGCGCCCCCACCAGATAGATGAGCGCGGCGGTCAATCTCAATTTGCGTACTTCGGAAAATGGAAAATGCTGCTGTACGGACTGCCGGTGAAAACGACGGTACCCTACAGCACAAGACCTCGAACAACGATCGTCCGAAGGTTTTTAGAAGCACAGCCGTTCGTCCGTCGTTGCTGTTGTGGGCGACAATCAACGGTCCGTCCAGAAAAACGTC…	SJ04708	-172	Sja005990
	>SJ12004.1 + Up_Stream_Len 1000	GTGGTGATCTCCGATCAGAGCTAATATATGATACACAACCACGTTGATACATAGCGCCAACTTTCACCACAGCGATTTCTCACTTTGTCAAGCTCCGCGATGTCCTCTCGCAGGCGATGCAGAAGCGACGCCTCTGCCTCCACGCCCCGTGTACCGTAGATTAGCCTGCCGCATGCCCTCGCCGGCCCGTCGGCTACCTCCCCCTCTCCGCCTCCCCGCATGCTTCGCGTTCGAAGCCTGCAGGGTTTTTTAGTATTGTTTAAATTGTGGCCGCACCACAGACGAGATCGCCCAACAACCTCCAATACAGGCCCAGTGTCTGCCGGTGTGCGGCACAAATAATCGCCACCAGTTCGCCTGTGCCGCGGCTGATGCGCCTAGCGAGCGCCCACGGTCTCT…	SJ12004	-148	Sja006810		>SJ12051.1 + Up_Stream_Len 1000	AACGTACGGTACCGTACATACCGGTATTATACGTACCTGGTATGTACTGTACATACCATACAGCAGCTACTCAATACTCGGCAGTAAACATCGGGTATGATACGAGTACCAGGTACTCGTAGATCGCAGCAACAACAGCCAGTCACTCAGTCAGTTATAACGTTAAAACTACAGTAAGCCGATTCGGATCATACAGGACACGTAAGCGAGCAGACAGCTCTCTCCGATGATCTTCGGATTCTATCTCCTCACAGCGTGTGGGGACGGAAACGTATCTACAGCAGCAGCAGCAGCAGCACAACAGCAGCAGCAGCCTAAACAAGATACGCAGAGCAACAAAACTTTTCAAGAGAGTTGTCGAATATTGGTCGATTCCACGCGAGAGAGTCGTACGACGAG…	SJ12051	-911	Sja005779
	>SJ03903.1 - Up_Stream_Len 1000	AACCTCTCGTACCTTAAGGAGCATGTGTCTCACCTAAATATGGGTAACGTAACAGGTACCAGGTATAATACGTACGAGTCAACCGCGCGAAACTATCCTACGATCACGCGCTTTTGAAGACTTGTGTACTGTGTGCAGGTCGTTCGTTCGTTCGTTTCTCCAACGACCAAAAACAATGTAACAGTTTCGTGGGTAGACTTCAACACGTCGGGCAGATTCATGATCTACGTAGATCGTCGATCCCCACTTCGATGATCTAGCTCTTTCAAGGTAGATCTATTCCCGATCTTGTATGATCTGTATGATCTAGCTCATGTTGCCGCGTGTGGACCCGTGTAATCTGCATGGTCTAGCATAGGTTTCCTGGGTTGGATCTGACTGTGCAGATCCTGCACAACC…	SJ03903	-646	Sja009099		>SJ11503.1 + Up_Stream_Len 1000	TACGATGGCGTATTAGTCGACCGACAACGTTCACCGCATCGCAAGAAAACAATCCCGACATTGAGAAACGCATTCAGTTTTTTTTGTCGATCGCAAGGTCTAAAACACTAGGAAATCATCCCGCACTGGACTGTCAGAAAAGACGACGTACGTTCGTATGGCGAGCATGTGGCAAAGAGGCATTAAATCCTCAAACAAACGTAGCCCCGTGTTCCTCGTGTTGGGAACCGCCGAGACCACCCTTGGTAGAGTAGGCAGAGCAGGGGTCGGCGAGCACGATGAGGGAGTTGCGTGCCGCCAGGTGGTCCTCATCGCGAGATATCGCGAAAAAGGCTCAAATCTACGTCTAAGAAAAGCTGTCGAGGGCTCTCCGAGCAGCAGCTGCAATTTTGTACATGT…	SJ11503	-484	Sja009577
	>SJ17755.1 + Up_Stream_Len 1000	TTTTTAATTTTGAAGGTGGAGTTGCTGGATACCTGGGTGGGGTTGTTTCGGATCCAAAAACGGGAAACGGGGAATGGGAGATGATCCAGGATCTAGAGCCACGCGCCCGCGCCACACCACACTTTATCTGTCTGCTCGAGCCCACGGAGCCGTGGTCGAGATACAAATGACCTTCCTATCGAAGACCACGATACAGCAGCTTTGCAAGCAAAGCGGCGTATGATGATGTTTTTGCTTCATGTTTTGGTCGTGTGGTTCGTACTCGTAGGTCAAAATTGCCGACCTGCCGAAGCTTCTATAGAAGCAACTTAATCTACCGCTAAGTCCGTCGAAGGTTCTACAAGAAGGAACTCCAACCCTCCAACACGCCGACGAAAAACGGTCGGTCCGTTTCCTCGC…	SJ17755	-570	Sja012919		>SJ00292.1 + Up_Stream_Len 1000	TATATGCGCCAGCCGACAAAATCGGCACTACAGCGGCAACCGGCACTAATACTCCGCACGCTGCCACGCTACGTACACGTACGACGTACATATGTAGCTAATACGGGGAACCATGCTCGCAGTACAACTTGTAGGTATGTAGGACCTACGTTGTACGCAAAAACCTATACATTTACCTATTTTTACTAACAATTCCAGTAGTGGACAAACACTGTTAGTGGATCTTCCTAAGGTAGCTAATTAGGCACTCTGATTGGCCAAGCAAGCACTGACCACTGGCATAGAGTTCGGGTTAGGGTTAGGGTTCGATCTGAGGGTCAACATACTACTACCAAGACAAAATCCCCATTTTAAAAGATCCACTGTCACCCTTTGTCCACCCCTCAACAATTTAGCGCG…	SJ00292	-73	Sja009515
	>SJ06813.1 - Up_Stream_Len 1000	CAACCGAAGTGTCAGATTTAGGCTGCTGCTGCTGCTAAAAACTGTGGTCATGTCGTATGAAATGGCGAGCTGTGGAATGACGAGTTAAAATGCCATAGAAAGGTCCATTGCTCGTACTGCTTGTAATTCATACAGGTACTCGTACGCAACTGCAGTATGTGTGTATCAAACGTGTTCGCATATATATTCGACAGTCGTCTCAAAATGCGCTGTATGAGCTTGATATTTTAATAGTTGTGCCATTTCAGCTTCTTCTCGTTGTACAGCAGTGTACAGTACAGTATTGTACACACGTTCGTATTTTGTATTTTGCCACGTACGTACTGAATATATACGAGTAATTGCTGCTGTAGAATCTGCCGTGGACAATTCTCCGTTTGTTGCGAGGACCGCCTTCTC…	SJ06813	-701	Sja008859		>SJ08310.1 - Up_Stream_Len 1000	GCAGTCGTCACCCACAAGGTACGGATCATCAACGATTTCTCGTTCGAAACGCAAAACCGAGTGAAGAAGGGAGGGTTGAACGGAGACACAGATCCAGACGCCGTCCCCCCTTGCTTGTGCGCAGAAGCCCTCCCCAAGTTCCTTTCGGAAATCGTGCGTCTGAGACAAAAGTACCCTGCAGAGCGCATACTGATGAGCAAGGCAGACGTATCAGACGCGTTTCGGAACGTCAGGGTGGTCGGGGTCCCCAGGATACTGGGGGGTCATGGCCGCAGCGGCCGAACACTCACATTGTCACACTTCGTTACAATCAGCCCGAATACTTAGCGAGGGAAAATCTATGATGGCGCACGTTAAGGTCGTCGACCGCTGGGAAGAAGGATTACCCACCCCGGTACC…	SJ08310	-460
	>SJ19137.1 - Up_Stream_Len 1000	GGCTGAAGATCTTTCTCACCACTCCTCCGAGCTTCTCGTGCTTCTCCTTTCCCACCTGCAGGAAGGGCATCACAGCACGTGCACCAAGCATACACAACAGCAGTATTTAAAAGCTTTTTTTAATGCGTCCAATCTGGTCCAATACCATCCCCCATTACGCGTACGCTATTCAAGCATTCCAGTCCTGACAGCAGCCGAAAAAAGACGTGTCAAGCAGCCGCGCGAGAAACTACGCGCGCGTGGTATTAGGTATTAGCCTATGCCAGGAATACTACACTTCTGTGTGTACCACAGGTTGTACGTGTTTGTGATACGAGTACTATGTAGTAGGCTGGAGCTGAGGCGTATGCCATACGAGTACACGTGATGCCCATACTGTACTTGTACTCGTATGATATG…	SJ19137	-358			>SJ19097.1 - Up_Stream_Len 1000	CGTAGTAAATAGGACCAAATAATGTTAGTAAACATAGGGATATATGGATAGGTTTTTGTGTCTACCGTAGGTCCTATTTACTATAATAGGCTCCCTCGTAATAGTACATACTGATATATACCTGGTAGTATTAATAGTATCAATAGCAGCAAGTATAGTAGTAGTAGTAGTAGTAGCAGTACTGACGTACTAGCTATTGTCCATCCGTGGATATGTACCTGGTATTCGTTTCTCCCGGGTTCCGTATGATATCATAGCATGATAGCATGAATGCATGCCATGGTTGGCAAGCCCTCTCGCCTCCACCGCCTGTTGCTGGCCGCTTGGGCCGCGTTTACGTGTTATAACGTGTTTTGGAATGTTTTCGACTGCCCAGCTTGGACATGGTGGTTGAAATAT…	SJ19097	-709	Sja014986
	>SJ06678.1 - Up_Stream_Len 1000	GCACACGCGTGACACATGGAACCCGTCAACAGCAGCAGCGAGCAGCAGAGAGGTGATGGTGATGTGGTGTGGTGACGAATTGCTGGCTCCTACGAAAGCAACTACTCGTATCAAAAACACAGAGCACAGCACAGATAGATCTGTTCCCAAGACGCACAGCCGTGTAGTACCACTCTGTCCGGAAATGTAACGACATTTAATATATATATTGAATGAACAAACGATGATTAAATTTCCGGACAGCGGAGAGTTTCGTACATGAGCATCCATCTGCAGGTACCACGATTACGAAGATCACAGGGTCCGACAAAAGCAACTAGCCACGGCGCAGCACCGATCTGCCGCATGCGCATGCATGGTGTTATGCCTGCTGCTGCTGCTGGGCGGCAGGTTTGTAAC…	SJ06678	-779	Sja004130		>SJ21040.1 + Up_Stream_Len 1000	TAATCATGATTATGTTCAATAATCAACTATTCATGACTAGTTGATTTATAATCAGCAATCAACAAGAATTAATCACATCACGTGATTAAAATTAATCATCGCCAAAATTAATCATAATCAACACGTGATTATGAGTTGATGTACATCCCTACCCTATACTGACTGGCAGTTGACTGGTATCAATACGTATACCTCCGCTTTGGGCTTGACGCATGGCGGCTGGAGGCTGGACGGCGGTCACGGTGGTCGAAACTGAAACTGTAACTATTGGTGTGAACCGGAACATCACGCGCAATATTTTTGTGACGGTTTCAAGAAGAAAAAAAAACTGAAACGTATCCATCAATCCATCAACCACGTGTCGAGGCCATCGCACGGTATAATACGCGAGGTACGGTA…	SJ21040	-414	Sja000401
	>SJ15110.1 - Up_Stream_Len 1000	GGAGGGTCTTTCTAGCGAGCAAGGCTGGACTCACGCTCAAGCGGACCGATACCTTCTTGCTGCTGCGCGCCCGCCGCGAACCGTGCGCAGCGGTGGAGTTGGGTCGGCGCTGGTGCGTCAGGCGCAAACGTTCAGGTACACGGGCCTTTTTGGCCGTCGGTGTTATTGATTGTGCTTGGTACTCGATACAGCAGGTATGATGACGGTTTCATATATTAGGGAGTTCATATACTTGATGAGGCTTTCTCCATCTATGAGGTCTCGTGCTTGCTGGGACCTGACTTGACTTCCCTGACTTGCTGACTTGACTTGCTCGCTGCGCCTCGATGGTGGCCTGCGAGGTCCGACGATAATATATATATACTTAACTACGTGGTTTATGTCTCCATGAGCAGCGCT…	SJ15110	-136	Sja000237		>SJ06364.1 - Up_Stream_Len 1000	GGAACCGCTCGTCTGAACTAGATGTTAGGGGACGATTGTCTGGGCTTGTAGAGGGGGGGTTATTTCGTGCTGTTGACGGACCATCTGACATGAACACGTGATCGTGTGCACATTCACCTCATACCTTTATTCCAGTTTGTCGCACTCGCCCCCTATTCTCCGTGTACGTGTACTCTCGGGAATTGGCGCTTGTTTTGTTGTAATTGGGCCCGTTTTTCAAACAACCTTGAGCGGCAGTCCGCACTCAGCAGCGCTCTCCGTTTCTGCAGCCTGCCCCTTTGATCGCAACTGTTTTGATTCTGTGGACACACCTTTGGCCCTTGCAGGCGCAATGTATTTTAAGCCCACCTGTCCCCCATAGATTGCCACATGGCAGGTACCGTATTTATCGTTTACCAG…	SJ06364	-161	Sja006398
	>SJ22478.1 + Up_Stream_Len 1000	AACGGTTCTGGGTTGAGTATCTTCATCACCAACAACTCACCAGAGAAGATGGCGGATGGCGGAAACCAAAAATCAAAGATCATTTTCCTGCACCCAGCGCTCGCTACGACGTGTACGAGTAGCGGGGTCTATGATACAAGCGCTATGTGAGCATGTACGATACCTGTGGCTACGTACGTATCGTACATACAGAGGCAACTCACGTTCTTTTCATCACAAAGCTCGGCCCCAGCTCCGCCAAAAAGTACAGGATCTCCACGTAGCTGATGTGGTTGGAAACAAAGACGCGGGGCTCCTCGTGGCTCCCGGCGTTCTCCGCCCTACCCGTCACGTCGATGCGCCAGAAGCCCATCAATCGAAGGAGAAGCCACGACGCCATGCGGACGAAGTAGATGTTGA…	SJ22478	-110	Sja002934		>SJ20777.1 + Up_Stream_Len 1000	GATCTTCACAAAATAGCTAAGTCGAAACAACGGACGCGAAGAGTAGTAAAACTGGGCTGGGAGTTTCACAATGATATTGCCTTCTGGAAGTGGGCAATCGACCATAAATTGGTTAACGCCGGCGAGTCGCTTGGAGCACCTTTTTACGCACACGTACAACGAACTGCTTCACGACGATACTATTCAGACGCAAGCTTTACTGCAGTCGGGGGGGTTTTGCCCAGAGCTCCAGGTGTATTGGAGATACGATCTGAACCACCGGCTGTCCGAGCTTCTGCGAAAACAGGTGGTAACGAAGGGCGAGGACGCAATAACGATCAACTTACTCGAACTCTGTGGTATGGTAATGACAGCGTACGTGACACAAGTCTTGTTGAAAGATAGGCCGAAAACACCAGG…	SJ20777	-629
	>SJ13100.1 - Up_Stream_Len 1000	AATTCCGGCGAAGAGAAATAAAAAACGAGCAAACACGCCTTTCGCTTTAACGAGTTTTAACATATTCACAATACCAATAACTCAAGTCATGCACTATTAACTTCACCCGCCCATCCTCGGTTATTTCGTGTTCAAGTACTGTTAATAACAACATGTTTTACTGTTTCACTGGTTCTAGATTTGTTTTGAACTGGCTGGTACCGTACACGATTGCACAGGGTGTAGCGGCGAGCGAGGTGGAGGTGGACTGCCTCACCGGAGATGTGAAGGTGCTGAGGGCAGACATCCTCATGGACATCGGAGCCAGCATCAACCCAGCCATCGACATCGGCCAGATCGAGGGCGGGTTCGTCCAGGCGAGAAGGCGCCTAGCCTCCTATTGCTGCTTGCTGCTGCTGT…	SJ13100	-203	Sja002297		>SJ08683.1 - Up_Stream_Len 1000	CGACGGTGGTGGTAATTGCCGCGGCTGCGATCAGCACCGAGAGCACGGCGCAGCAGGCGACGCGCGCTCGGGGGTAGCCGCAGCACTGCTTTCCTTCCATCGTGGTAAGCAGCGGCAGTAGTAGTAGAAGTAGTCACGCAAGCACACGCCCTGCCCTGTCTTTCGGCTGCTGTTGTTGTTGTTGTTGTTGTTGGTGGTGGTGGTGGTGTTGGTGTTGGCTGTTGTCCTCCTCTCGTCTACCTCTGCTTCTGCGAAGGGCTAGCCTTTGCTGCTGCTGTGCAGGACGCTGCTGGTGGTTCTTCTGCTGGTGAGGGTTTGTTCCTTGTACTGCTGCAGCTGTGCTGCTGTTTGTAGGAGAGAACTTTTGAACGCACGAATTGCTGAGTAGCAGCAGCTGTA…	SJ08683	-504
	>SJ21814.1 - Up_Stream_Len 1000	ATCAACACTATTCGGTTTTCGGCTCGACACCCATGTGCAAGCAGCACATACAGCGTGTACTATTTACTACACTACTGCTACTCAAATGTGCGCCGCAAACACTCTGATTTGGTGCGGATACAGCCAGACATACGTCAGTTTTGGGAAATACATGTATAATAATGGCGGCCTCAGAACGTCTCTTCTTATTTTTCTTTCTCCTGCACTCATCTGCATGCGATTCCACTAGGAAGAGGATTATTTTGAAGCCTCAGCATTAGAACCCTCACCCGACGCCAAGCTAGCTTTGACCGCCCTGCTGCTTCCGCTTGGAACCCTGATCCCAGGCCGAACTCATCCTACGCCAAGCTCAAAACCCACAAGGCAACCGTTCGATGGTCGTTCCGATTCGATCCATGT…	SJ21814	-741	Sja008135		>SJ09102.1 + Up_Stream_Len 1000	TCGTTACCAGTAGCGTCTGTACGTGCATCTCCTGTCTAAGGTGTCACGTGAGTCTAGTTCTACCGCCGCGAACGTGCTACAAACACAAACAACGCGACACACCGTCATGTGCAGCCGAGTTGACTCACGAGCTCGTTATGTTCACGGGGACCCTACCGCTGTCGGTGTGTACCTGGTACATGTGCTGTCACGTGGTCGCATGCCATCGGAAATCTGGTTGCGCACAGAGTGCCAACGCTTTGCCTGGAGTCTTTTGGTAAGTTATACATCGAAGAAGTAGCCCAGGATATATGCTGCAGCATTCATTGGTCAGCCGTCGACATCATGTACGACTCTTAAACTTGCTGTTTAATTCTCGTTCAAGAAGCGTTCATAATTCAAGGATACGACAGACCGACT…	SJ09102	-821	Sja002377
	>SJ20771.1 - Up_Stream_Len 1000	ACACTCCGAGTATACTCCGAGTATCGAGTACATTTCGTACTCCGAGTACTTAAGAGTATTAGAGTGCTGGCGGCTTCAATACTCGGAGTACTTGGAGTATGAGCAGTACTGAAGGCCCAAATATTCCGAGCACAAGGAGTATGATACCCGCAGTATCGGACCCCGAAATACTCCTAGTATGGCAGTATCTGCAGTACAGAATCTCGAAATACTCCGAGTACGAGCAGTATCCCGCAGTACATTAGAGCTCAAATACTCCGAGTACACGAAGTGCCTGAATTGTGCTTATCTCGAATACTCCTTACTTTACTTCAAGGTACTCGGAGCATCTGTGGAACCTTGCACATATTACGTAAACGAACACTGACTCCTGTAGACTACCATCGTACCGGTACAGAG…	SJ20771	-262	Sja004802		>SJ01508.1 + Up_Stream_Len 1000	AGCCGGACTCGTACACGTTCCATCCCAAAGGACCAAATGATGAGCGCCGGGGGGGGCGGACGGTTGCACATGTCAGGCCGATCGATGCATCCCCTACTTCTTCTGGTGTTGCCTGGTCATTTCATCTCTGTGCATGCTGGTATTCCCCGTCGTCTGCGCGCATCCTGTACATGATATAGGGCGACAGGTGACGTCGAGCGATACTACTATAAACATCTGGCATGCATCCTGTCCGTGCAGCTTGAAGTGCGTGTCCTGTCGGCCCTGCTGCAGCAGGCAGTGTTGCCTGTCATGTGCAGCACATCACACAGCACAGCAGACTGCAGCGGTGTGATACGTGCAGTATGACGAAAGGCAAACCTGTGTATATATGTACGTACAGCAAACAACGATTCAAAG…	SJ01508	-11	Sja010556
	>SJ18089.1 - Up_Stream_Len 1000	GACCTCCCAGATTCCCCAGACTAGCAGACTGTACGAGTACACTACCGGCCCCCTCATAAGAAAATGCCCTACAAGAAACTCAGCCTAAACAGTACGGGGGAAATAAGAAAGTCGACAGCTATTATAATAATGAATTTAGTGTGGTACACACCCCTTTCTCAAATAAGAAAGTCAGCCTAAAGCCCAATTTCTGGTTTCTTATGAGCGGGCCGGTACTTTACTCAACCCCTTAAGAACTGGTCCCACGTATTCGGGGACAAAATACTTGAAATTAGTGTGGGACATGTTTTTTCAGTTCTGAATGGGTTAAGTCGCTTTAGTCGGGCAGTTCTATGTACGCATGATACGTATCACGTATGATACACTCGTACATAAAAATTGTATACGTACGTATCAGTA…	SJ18089	-397	Sja009977		>SJ00897.1 - Up_Stream_Len 1000	CAAGCAAAGCCTTGACCGACAAAACTCAACAGCGCCGACCATCACTACGCGCTGCGCCTTAAACAAGGCATAGCACTAAGCATAAAACACACCCTGCGTCGGCCGAGATACACGCTCACGCCACCGCAGGAGGCAAGCCATGTAGCCCAGCAGGCAAGTTGTCTGCTGTTTTGCAGCACCGTGTCGGAACGGATGGCCCTATAACTGACCATACACACACAGTATATTAATACATTCTTTTTTTCTGGAGATGCAAGCTGTGATGCAGCCTTACACCACTTTCAGCACACTTGGCAAAACACAATTATCCCACACTAATTTCCAACTAGTTTTGTCCCCGAAATTGCGTGCACCAGTTCTTTTAAGGGTGTTAAGCTTTCTGTTTGGCGTTTTTTTTTT…	SJ00897	-823	Sja012005
	>SJ00369.1 + Up_Stream_Len 1000	TAAGTAACCCTGGGTGAGCGCTCACTCCGGCTGATCGCAGCAGGAGGCCTCATTGATCCCAAACTATATACGATTTAACCTACGACGCAATGTTACAACAGTATCTGATGTCATCATGGATGCAATTCAGCTTTTGCGTTTTTGCGTTGTTTCCATGTTTTTTTTTCTCATAAATTAAAGATGGTGGAGGGGACAGCTTGCACGTCTGCATGTATTCGCACTGCATTTAGAACCGGATTGCTGTGCTGCTGTACATGCACATCCCTGCGTGTTCTTGCCTCGTGCTTCCGCGGTTCTTTAATGAACCATGTCACCATAGATACATTTTTAAAAACAAACGCAGCGCTAGCTGCTGCTAGCCTCACAGCTACTGTAGTGCGTTTATGCTTGTGCAGTCTC…	SJ00369	-884			>SJ01939.1 + Up_Stream_Len 1000	GTGATGAATTCCTTCGATTGTTTCGCCAGAGTATGGTTACTGCCCAGACATGTATACCTGGTGCCAGGTGTGTTTCAGGTAGACGAACTCTATTTTTAAGGTGTTATGTATTAATAGTCGGCGTTTGTTTGTGTCATCCTAGCCGGGGGGGGGGCAAGACCCAGCTCTGCTGTTCAAGGAAGTCGACCAACAATTCGCCACAGAAACACCGTCTAGGTGTACTGGTACAAAAGTGAATAGGCGGCCGACAAGGCCAGTTTCATTGGTGTCTATAGTCTACACTGCTTGCTGTTGTCTCTCAATAGATTGCGACGCACAAAATGATATAAAAACCGTGTATACCTCGTTAAGTAATACACGTTCGTATATACGTGGATATTGGGCTCGTGGGAAGGCCTG…	SJ01939	-656	Sja009062
	>SJ16383.1 - Up_Stream_Len 1000	ACCTGGGCTTAAGATTCTGTCGGGTCATCCGAGCTCGTGGTGTACATACAGGATACGGCAGCTTGCAACGCTGTCCAGATATTTTGTTGGATCCGGGCTACCAAAAGCTGCTTTGCCTGACGGTGCTCTGACCTGACTTTTGATATCTGGAGGATACAGGAGTTACACGAAGCGTGCTCGGTCGTAGCCGCCATGCTTTCTTCGTGAGAGCAGACAATGGAAAAGCCGCAGTCCAAACTTGCAAGGAAAACGGTTATTGGAATGGACACGAGTCAAACGAACCTACTCGTATGGCACCAGTAGGATATTTTTGTCTCGGGATCGCATCTCCACACACCCTACGACGTACAACCGGGTATACGATGATGTTACATGTACACCCTCTGCAAGTACACGACC…	SJ16383	-390	Sja005599		>SJ16102.1 + Up_Stream_Len 1000	AACGGGCACCAGGAATTGCCGCCTTTGCTATTGTATGTTGTCAGAAGTGGGTCGTAGGATATACAATCCTTCACTTTTACTACGTCGTACGTGCGTATGAGTTGGATTTCGAGCAAAACCAAGCTCATCAAAATAAGTACTGGTGCGTACGCGTAGCTCTGCCGCAAGTAACGTATATATACCCAACGGGCTAAGATCTGAGGATTTCCCGAGCACCCGCAACCCGCAACTCGCCGAATGCGTGTCTATGAGTTCGAGGAACGCGCAAAAGGATAGCATATATATGCCGCCGTCCTCGACGCCTATAAATACTGCTGTTTGTACCCACCAACCTATTACGTGGCGGCTGGATCCTGAAGGCTTACGATCGAGGAGATGTGTGGCAGATGTATCATACTC…	SJ16102	-529	Sja005364
	>SJ19096.1 + Up_Stream_Len 1000	GGCCGTCCTCATCCTTTACTCTCTCGCTCTATACACCTACAGCTGTACGTATACTGGTGCACAACAGCAGCAGTAGTAGTAGTGCCGCAATTGACCGCGGGGGCATGTAAAGACTATCCCCGGGTTTACATACTAATGGTTTTTTGTGTGTGCGGCGTAATAGAAAATAGAAAGCGGGGCCCGTTCAAGCAGTAGTGGACAGACACTGTTAGTGGATCTTCCTAAGGTAGCTAATTAGGCACTCTGATTGGCCAAGCAAGTACTGACCACTGGCATAGGGTTCGGGTTAGGGTTAGGGTTAGGGTTCGATCTGAGGGTCAACATCACTACTACCAAGACAAATACCCCCATTTTAAAGATCCACTATCACCCTTTGTCCACCCCTCCGTTCAAGACTCA…	SJ19096	-954			>SJ17374.1 - Up_Stream_Len 1000	TGGAAACGCGCAGAGAATTTTTGGAAATTATTTTTTTTTCGAAATCTGCGCAACAACAAAGGAGACCGTTGCGATTGGCGAGGGTCAGGTTGCGCTCATTCTATCGAAGACGCGTCTACTTTAGAGATATAACTGCTGCTGCATGTTCCGTTCTCGTCTCTATATCTGCTGTTCTTCTCTCTCTGCTCCTCGTTTATTGTAAGAAAATAAATAATGTTCTGTCCCCATCGACGCGTCTGCGAGTCTGTTGACAGTCTGGCAGAAGAGTTTTTTTTTTTTTTTTTGAATAATCAAGGGAATCAATATCTCTCTCTTGATGCAATGGGCAAATAGAGAGGACCTCTCAAACGTAGGTTTAAGTTTGCTTCTTGCTATGCCGCGACGAATCCACGGTGGTAC…	SJ17374	-444	Sja008205
	>SJ14730.1 - Up_Stream_Len 1000	CATTCCGGCGTTTGGTTTGTGCGTGCATGATGAGTGGTTTCGTCGCGGCGGGTGGGGCCCGTGTTGTATTTGTTACATTTTGTTTTGGTCTGCTGTGGTAGTGCTGCCACTTTTATACCGGCCCGGCTATCACTATGGCCACTTTTTTGTTTTGGTGCAGAACATTTCCATTAAATTGCATGCCGGTCTACAACTGGAGGTTTGAGATTGCAACGAATGTTGTTGCCGTTTGTTCTTTCGTGTACCCTGATAGGGCTGTAGTTGTCACCAAGGCAGCGGACTCTTCTACCTGTGCGGTCGTACGTAAAAAAATGTATATATTTTGGAATACTACTGCGACCTGCTGTATACCATATCTGTTGCACACGAAACCATTCCACCGAACATTAAAAATGAAGG…	SJ14730	-410			>SJ08678.1 + Up_Stream_Len 1000	GGGGCCTAGAAAAGATGTGCGCAAAGCCGCACATCTACTGTTTTTTTTGTGCGCAAAAGCTGATATTTCAGATTTTTGGTGCAATTGCGCACGTTTCACCAACTAATTCGAACCCTGGTAGACATAGAGAGAGAGGGAATCTTTGACTCGTACACGGAGTTTGTCGGCTGGGCGGGGAGCGGGTCGGGGGGCTGCCCCGACCCGCTCCCCGCAACAAAGTTTGTAATGTGTGGCGTCAAGAATACTCTTCTTGCCCTTGTACGCCTGTACGAATAATACGTACTGCATTCAATTCGCCATCAATCGCATCATCAATCGTAAATACCAGTACCTGGTAATACATTGGTAATGTAATACCATTACCAAGGTATTACCAGGTACTGGTATGCAGTATCCAGG…	SJ08678	-150	Sja001113
	>SJ11166.1 + Up_Stream_Len 1000	GGGGGTGTGCTTCATGTTCATGCATGGCCGTGGGGGGGGTATCATACGTTGGTGGCCTTTGGGGGTGGTGGAATACACGGCGGTGGTTGTACAGTAGCAAAGGCTCCCAGGTACAGTCTATCCAGGTATCTGGTATATATAATACGAGTAGCTTTACTGTATTATCTACTGACGATGAGGGTGTGGTCGCCTTTACGGTACCTGGTATGAAACTGTCTGTGTGGGGCTAGAAGGAGGTCAGGGCGAAACAGGCACTCCTCCGGCCGTGCTGCTCGGAAATGCGCACGGTGCGGGTGGGATTGCACCTGTTCGTGGCGACCAGCAGAGTCGGGCCGCAAAAGCAGCGTACCGCACGCGGCGAAAGCGATATGGTATACCGTACCGGTATGCCAGCAAGGT…	SJ11166	-519	Sja005287		>SJ10163.1 - Up_Stream_Len 1000	TCAATCGCTTCTACCCTTGAGGGACAGTTCTACCCTTGAGGGACAGAGTAGTAGGCCGTCACCAGCAAACACGACACACTACTGTAAATCATAGACAAATACGAAAACAAAACGAAAACTATCCCTGCAAACAAGAAATGAAAGAACGCGAAGAACCAGATTAGGCATGAAAAAACGACAGAGAGGAGCGGGTCAAAAATATCAACGGCTCGGGGGGGTCAATCCTCTCTCCTCCCTTTTCTCTCCTCTCTCCTCCCAAAATGCATTTGGGGAGGTTTCGTACTACAACATGGCTTGTTTCTTGCACGTACGCAAAATAAAACTACTGACAAATACGAGGTATACGGCCCGAGTCGATTAGTAAATGCGTACTGACAATACATATTGTGCCAGTGCTTA…	SJ10163	-479	Sja009265
	>SJ01350.1 + Up_Stream_Len 1000	CTCGTGGCATACAGTAAGCCGACAGCCCTGGCATGTGCCAACCAAACACTCCTCGTGTACCCGGCAGGGAGGAGGTCATGGCTAAAACGACTCGACCACGCCCGAACGGGGCATCCACATCTACCTCGCATGTTGGCTGTAGCCCGCTGGTCTGGGCCAACGTGCGAGTTAGAGATGGATGCCGTGTTTGGGCGTGGTCAAGTCGTTTTGTGTCCTCAGCTCCTGTATACCTGTCGTGTACACGAGGAGTGTTTGGTTGAAACATGCCGGGGCTATCAGATTACTATATGATATGATAAACGACGTACTGCTGCCGTCGTTGTGTTGGCTCTGCCAAACGGGAGCTTGCATGAAATAGGATTTTGAGGTTTTACTCAGTTTGACGTTCACGGCACAAAT…	SJ01350	-54	Sja014930		>SJ03982.1 - Up_Stream_Len 1000	AAGTAGCTGCTGCTGCTGATAGCTTCGTGTCGTATCATATCCTACGTATTCATATCTTACGCCACAGCCAGTACAACAGCAGCAGGGGTCCCTCTATAGTGCCGGTTGCCCGATTTAAGATTCTTAGTGCCTGTGGAATCAGCAGAATATGTGATTTTATAGAACTGCAGTCCCGTTTTGGGGACAAACCACTATAATTCTAAGTAATTTGTCCCCAAAACGGGACTCCAGTCCTATAAGGGTTAAACCAGCGTGGCAGTGTGCGGAGTAATGCAGGTGTGGCAGTGTGCGGAATAATGCAGGTTGTCGCTACGTATTATACGAGTACGTACGAAAACATTCGAAGTGCCGATATTGTTGGCTGGCGCATACCGGCACTACGAGTACATGTTTAGAGGG…	SJ03982	-523	Sja007503
	>SJ01078.1 + Up_Stream_Len 1000	TCCCCACCCCGTTGCGACTGTTTTCTCTACGAAAGTAACCCTTTTTCATCATCACCGTGAACAACGACAAACTACGAATACCGCCCGGGGGGAATTCCATGACCATCAACACCATCACCCCTCCCCCCCGCTCTCGAGGACCCGAAACGAATGTGTTCGACGAGTCGCCATACAAGCTTCCACAGACACAAATTTAATTTGCTGCACCACACTGCCCGTTCATGCATGCACAACAAACCCGGTCTGCGAATTCCCCGAGCACCGATTTAATCTGAGGTGAATAATACGTCTAAGACTTATGATGTGGGGTTGTGGAACAGGTCGTATACCTGCTGTGTACGTGTATCACGTAACACAGCAGTATCGATATAGTTAAGAGCTCTCCACTTAAGGGCATCA…	SJ01078	-754	Sja005900		>SJ10724.1 - Up_Stream_Len 1000	CGACTTGAGCGTTCACCCTCAAATTCAGGCTGTAACTTGTCTGGTCATCGGCAAGCGGGTCTGATGGCGTACACACCAGCTACGCCCTGGTATTCACGTTATACCACATCCTTATGACACCAGTAGCGCTTTCACATCAAACAAAATTTCCAAACCGCTCCACCAGAGCCGTTTGCTGCGGTGGGGATTCGACATGTACGACGCCCATACAGTTGTGGGCGGCGGGGCTCTTCTGATGAGCTTCGTAGCCAACATATTTGCAGCCGATGTGCATTGCATATTACTATCTGCAAGCCCATTCGCTCGTCTACCAGAGCTGGATATACCACTGTACTCGAGTTTCCTCAACGCGGATTGTTAGAAGGTACAGGTCCCCTCAGGCGACGAACCTCAGAAACC…	SJ10724	-951	Sja011152
	>SJ07698.1 + Up_Stream_Len 1000	CGCCCGACCGCGAGTGCGCCGAGCCTGATGGGACTCCTATTTTAAGACTTCCGACGCCCGCTGGCATACTGTCCGTCATCGAGACCGACTTGGATGCCCTGGGTGCAGCTGCAAAACTTCAGTTCGGTGAGTCCGCAGCGCGCTATTCACACGCTGACTGGGCGCGGGAGCAACCGGCCGAGCCAGCGTGCAACGCCGCCATACGCTACATACATCTCGGCCGGCCAGAGGCCTTGCCAGTCGACATTCCGTCGTGTTTTCCCTCACACCAGCGCCCTTCCTTTTCGGAGGTTCAGGAGCTGGCTAGCAAAGGACAACTTCACACCACCGAAGACGGACTCGTCCTACTGGTCCAACGGCCGTCCCCACCCTTAGCGCCTGATTCAACGCGCTCGGTGG…	SJ07698	-986			>SJ02736.1 - Up_Stream_Len 1000	GGTTTTGGGTTGGGTGTTGGGTCTACGCCCGTGCCTTGACCATGTTGACACTTGGCATGCGGCAGCACTTCCTAGAAGTTCCTAGCCCGCACAATCATCGCGAACCATCACCAACAGCCCGGCCAGGCCCGTCTATCGGAACGCTCAAAAGTGCTAAGTATGCTACATGCTGATTGCTCACTTTACTACGTACAAAAAAGCAGCCAGCAGCAGCAGTGGTAAAGGGCATGGGCACTTGCACCCCAAATCTTGCTCGGCGTTGTGCGAGTAGCATCTATGCATAATTTCAGTGCGAGCACACGCAAGCAAAACCCTACGCAACCTGTACTCATGAGGACAAACGTACACTCGTGTACCTGGTACTATTCGTACTCACGGCGGCTGTAAACTGATGATTAC…	SJ02736	-350	Sja008841
	>SJ10092.1 + Up_Stream_Len 1000	ACCACAAGAACCTTTTTTTTTTTGTCTGTGGTGTGAAACAAACAGTGTGTGTGTGTGTGTTCTTCACATTAAACCTTCCTTTCTACCCGTCGACATCCAGCACACCCAGTGTCCGTGCCGATTCTTCATCCTAAAAAGGTACCAGTTCTGTGGTCACAAAACTACGACACAGAGATACTACACTCAGTGCAGTAAGCAGAGCAAACAGTATACCCTGGTAGTATACGTACGTACGACTGTTGTTGTAGTCGTGTGAAACAAGCTGTGGTTTCATGAATATTCATCATCTCATCACATGAATGAGTCTCTCTCCATCTGTTTACTTGTGATGGTTGCTTTGTCGTAGTTTTTCCACAGCAGGCATCGACGCGGCATATAGATACAGCGGCTGAGCTGCTG…	SJ10092	-435	Sja004160		>SJ12033.1 + Up_Stream_Len 1000	TACGTTTGACCGATCTTCACAAAATAGCCAAGTCGAAACAACGGATGCGGAGAGTAGTAAAACTGGGCTGGGAGTTTCACAATGATATTGCCTTCTGGAAGTGGGCAATCGACCACAACTTGGTTAACGCCGGCGAGTCGCTTGGAGCACCTTTTTACGCACACGTACAACGAACTGCCTCACGATGATACTTTTCAGACGCAAGCTTTACTGCAGTCGGGGGGTTTTGCCCAGAGCTCCAGGTGTACTGGAGATACGATCTGAACCACCGGCTGTCCGAGCTTCTGCGAAAACAGGTGGGAACGAAGGGCGAGGACGCAATAACGATCAACTTGCTCGAACTCTGTGGCATGGTAATGACAGCGTACGTGACACAAGTCCTTTAAAAGATAGGCCGAA…	SJ12033	-638
	>SJ06843.1 - Up_Stream_Len 1000	CCCCGACGTCCCCAACGTACACGCCCTCCACGGCAACATCCCTGTGGACAACGACGACCCACCACCAACCGACCCCCCACCGGAACCGAAATCCCCGAGCCCACAACTGCTCGCACGCCTCGACACCGACCAACGATCCAGCTTCCTGCGCCTCTGGAACCGTCTGCCGTTGCACCTACGCGACGTCATGCTCGACCTTCACGGTTCTTGATGGTCGCCATCGGTAATCGACGACCTGGGAGACGTCCTCTGTGAGTTCCAGGACGTCTTCTCCACCTTCAAGACCGACTTCGGCTCCTGTTCCCTCATACCCTTCACGATTTCCGTGCCCCCGGAGAGCGCTCCGGTTACGTCCCGCCCATACCGGATCAACCCCATCCTCGCCAAGAAGGCGGACGC…	SJ06843	-17	Sja004724		>SJ13777.1 - Up_Stream_Len 1000	GCAATACCTGCAGGAAATACGTAGGAAATAGGAAATCTAGGAGAGGGAGAATAAAGAATAATTGCCGGGAACCCCTCGCGTCCTCCTCTCTATTTAGTAGGAGTACTCGGCCGGGTCGTTCGAAAGAACGCGACTTCTATATATATATCTCATGGATGCAGCGGTATATCATCAGTACAACATGATCCCCACGAGTACAATTCCGCGAATCTTTGCCGCCGTAACAAAACGCAGCAAAGAGCTTCGTAATGAATAGTGGGGAGATTACCTGGTACCTGGCAAAAACCATGAAAAGCTATCAAAGATGCTATCAATGAAGCCAGCAAAGATGCTACGAGGCAAGGATGCTATGTATTAATAGGAAGGATGCTACCAAGAACGCCAGTTAGGATTCTAGCA…	SJ13777	-507
	>SJ09352.1 - Up_Stream_Len 1000	CTTTTTTCTTTTGTAGTATTTTTCAACATACCCTACCTGGTACTATGTACCCTGTCCGGATATATTAGGACCGTTTGAGTAGTACTAATAAATTTCAGATGATTTAAGATGAATACCAAAACGGCCCTTGCATTTTTCACCCAACAGCTGTTGTACCTAAGGCGGTAGGGTGGTATTTAGTACCCTGGTATTATGATCTATTTGACAAAGTCTGCCAGTAGGGCTCTAGACTACCGGTATACTGCTGCTGTACTCAGCCGGGAGAATGCCAGTTTTTTTTTGTATGAATACCAGGTATTTGGGATGACGGTACCTGGTATTCATTATACCCTTTCCTTCAGCTATATAATAGGTCAATGTTGTACGACGCATATTCATATGCAGATGCTCGTGTAATGC…	SJ09352	-563	Sja007275		>SJ19364.1 + Up_Stream_Len 1000	CTAGGAGAGGTACGACCACGTCCATCGGTATTAACGAAGGCACCCGGCTCCTAGCCGTGAATCCTGCAAGCGCATCGTTCATGATCGTGATCACCGACGGCAAAAGCAGCAGCACCGCCGCCACCAAACGATCAGCAGACGCAGCCAGGGCTGCTGGAATCATCGTGCTTGCTGTGGGAGTAGGCGGGTCGGCATAATATGGCCGTAACTTGCGGCAATTTTGAGTGCAGAATTGTCGCAATCATAACTGTCTGCGGGGGGTACTTCTGAGTGATGAACCCTGCACTCGGGAGCAGGTCGAGTCCAAGTTTCTTTAAAACACAGCACCCACCGAACGCCTATGAACATCTTGCACAAAAATAAAAAGCAAGAGACCCGTGCGACGATAAATGGTAGCAC…	SJ19364	-887	Sja003715
	>SJ10342.1 + Up_Stream_Len 1000	AGTGCTCGTGGGACACACGGTCGTATAATTAACGGACACAGGGAAAACAGGCATACCGATCGAACGAACGCCGCTAAATCGAAGATTTGACTGTTATTGGGATGTTATCTAAATTTCAGGCTGAAGTGCGTGTACGTACGCAGCCATATCAAGTGCCGTCGTGTGTGTCTGAAGCTTTAGTTGGTGTTAATTCAGGTCCGTGCCGGATTCGACCGGGTGATTACGCTCTCCTGTGATTTATGACACGTGGCCGACATTGCGGCAGCAACCCTCTCCGGTCTCTTCCGTGAACAAATAGCGGCCCCTTTATGGACAAAATACCGGCCACTTTTGTGAACAACGACCAGTATCTTCGTGAACAAAGACCGGTCTCTTCGTGAACAAAGACCGGTCTCTTCG…	SJ10342	-129	Sja013786		>SJ20274.1 + Up_Stream_Len 1000	CCCAAGATGTGAGAAATTTATGCGCGAATGTTCTACGCGCTAGCGTCGACCACGCGCGCGTCCGGCTAGAGGCTCCCAAGCGCATTCGTTCGTAGTCACCAGCAATGCGTTGTCGGGTTGAGGTGTTCGATTTGAAGCTGGTCTGAATTTCACAGAGAGAACTAAAAATCAAATTATTTCTTGATTTCGACAGAATGTGATCCCGCACATATTCTTTATCCCGAAGTCGAAGAATTATCTGTTTATTGTTGCGTGTGAAAATATTACGTGTAGTTTTGCGCCCAGAAAAATGTATGACGGCGTTTTTAGTATCCTTACACAGATGCTCCGAGTACTGAGAGTATTAGAGTAGTACTGGTAGCCTGAATACTCGGAGTACTTGGAGTATGAGCAGTACTG…	SJ20274	-534	Sja008168
	>SJ07458.1 - Up_Stream_Len 1000	CAGATGAAATATAAAGACAAAACGGTCCTTACATTTCCGTCCATGTATATTTCCGTCAATAGTACTCGTAGTACCGGTATGTATAAAGTACTGTCGTCTCTCGCCTGTTTGATGCACGTGTGCATCTCGTTCTGTATATTGTGAAGATCTTCGAGCGCTGTCAGAAGGGCTGCCAAGGCATCATCATTATCCATGGCCTAGCTTCTATCGTCCAGCTCACAGCACAGTGCAACCGCAAGAGTCACCGTCACAGAGCAGCGTATTGGGTTGCTCGAGTTCAAATTGTCCCCGGGGTTTCGAAGATAACCCACTCGAATTTCTTCCAGCTTTCGAAAATTGAAAATTGACGACATCAAAAAGGAAAATGTATTCTACGCGTACCATCCATTCTACCACCAG…	SJ07458	-964	Sja006785		>SJ02468.1 + Up_Stream_Len 1000	GCACGAATTGGAATTCAACCGTGGATGCTCTCGGGTTTACCATTAACACCCACACCATGCGAGAATCTGTCACTAAGGAAAGGATAGAAGCGATTAGACTACTCCTAGAACTTGAGTGGCCGAGAAGCCAAACGCACGCAGGCGCGCAGGCCGCTCTCAGCATGGCCGGAAAATTATGGAACCTCACGTATGTAGTCAGAGCGGGACGATATTTCGTCTGGCAGCTTTTACGTTTGACCGATCTTCAAAAAATAGCTAAGTCGAAACAACGGACGCGAAGAGTAGTTAAACTGGGCTGGGAGTTTCACAATGATATTGCCTTCTGGAAGTGGGCAATCGACCACAAATTGGTCAACGCCGGCGAGTCGCTTGGAGCACCTTTTTACGCACACGTACAAC…	SJ02468	-867
	>SJ20798.1 - Up_Stream_Len 1000	TCCGGACACACCAGTGGTACGTACGTAGGGGGTTTCGAGGAAATATACATATCTGCTTACTCGAGACGTATCGTGCCCACAGGGTACCAACCAGATACCAGGTCCAGATACCAGGTACCTGCTACGATGCCATTGGCGGGGATTTTATGATTCCCAGACCACTGCTGTGCAATTTTGCAATTTAGACTACACGGGGGAGACGGATACTCTCCAGCCTTATTCTGCTCGGGAGTATATATCAATAAAGACCGTTCCCGGATTTCAATTTTTTCAATTTTTTCTGAAACTTTAGATGGGCAAACATAGGGTCAAGGTGAAGGCTAGGCTCCGAAATTGGGCAAGTTGGAAAACCTGGGGGCAGTCCTTTTACCACTCTGGCCTAAAATGTAAGTACCGTTT…	SJ20798	-923	Sja012032		>SJ22207.1 - Up_Stream_Len 1000	CAGGGACGTATGTATACCTATTTTGGCTTTTATACTTCTCCGTTGCCTCCGGCGAGAAAGACGAAAATCACGGAAATAGTGTTGGCTGTTAGGGAATGTTCGTATGATGTCCATGTCAGGTTCCAGCTAAATACGAAGTAAACATTTGTCGGCCGTCCCGTGATGGTTGTTCGGGTATGGTCTCCCGGTATGGTCTCCCCACCATGTTGCTGTTGCCGTGAACGTGTCTTAAAACATATGACCCATACCGATATCGCGTCCTTAACACGTTTCCTCTACTTGTATTCCACGATACAGAGAGCACCTATTTTGATCGTGTACGACGCCGCATGCAAGGCTGCGGCCCAGATCGCCCGGCGGCGGGCAGATATGCTGGAGAACGGAGGAAAACTCCCCCGG…	SJ22207	-315	Sja006970
	>SJ13101.1 - Up_Stream_Len 1000	TTCTTTTTTAACCCCCTTTGTGATAACATTCGTAGTTTTGAACAGTCTACGATCAGCATGAGCACCCAGCAGGACGGGCAGCACCAAGTTGCGCCCGAGGCGTACGACCACTCCTCCTTGCACTGTGACTCGGATGTCCTCCAAATTGCATCATCCCCGAATCCCGGAGTAGGCGCGTCACTTTGTCTGTGGCCAGTGTTTGTAATCTGAAGTCCCAAGAGAACTAACAAAACGTTTATTGGTATTGCTTCAATTCGAGAGTGTTAGCTGCTTTGCCCTTTGTTTTGTATTATCCATTCCTTCTTGCGTCCGTCCATATGTCTGTTTGATTTTGGTTTGTATATACGATTCGTGGGTTTGGTTCGTGTGTTTTTCGCTTGACTTTTTTCTTTTATTTTG…	SJ13101	-961	Sja002296		>SJ11540.1 + Up_Stream_Len 1000	GCTTCGGCCCTGGACTGAATTGCGGAAGCATCTGCCCGGCCACCTTCCCGATGCTTTTGGCTAATCTGAACGATTGTAATCTTCGGATAGCACATTTGTGCAGCGCCTGCGGCCGGATTCGCTTGTGCTAGGCCTCCATGCTCTCATGAAAACACGCGCCTTTATCATATCACTGTCATGGTATTAGCTGACACCTTCATTGGTGGCTTCGCGGCAGACGCCAGTTCGCGGGACCCTGCCAGAGCCTGAAGATGCGACGTCACTGGATGTGTAAAGAAATTTGAACCTGCAAGTGTGCAGGGCACACCTGTTGTCGTGGCGTTTTTTGCGTCCTGGTGCCCGCCCTGCATCAATGAGTTTGACGAGATGGCAAAGGTGCAATCATCCATCGGCGACAGG…	SJ11540	-604
	>SJ15021.1 - Up_Stream_Len 1000	GGACCAGTGTTCTCGGAGAAGTACACGGCCGCTTCCCACGCCGCAACTGCGGTCACCGGCGGCTCGGCACAGCCGATATTTGACCTTACTCTCGAGTATTCAACGGAGCGGGCGGTCCTGTTCTGGCAGCCACCCTCCTGCTTGTCACAGCAGTGGTACCCATCGTCATTTGTCGTTGACGATGTCTCGTATTCCTGCGCAGAGCAGTATGTGACGGCTGAAAAAGATCGCCTGTTCCACGACCACGGCGCAGTGGAGCGGTTTATGTCCTCGCCAGACCCACGCGAGCACAAACGCATCGGTCGAGGCGTACTTCGACTGCGCTATGTGAGACCGCGTTCGGGAAGACGCCATCCTTGCTGGCATTTTGGCCAAGTTCTAACAGAACCCGGCCATGAA…	SJ15021	-21			>SJ19703.1 - Up_Stream_Len 1000	TTTGGAAGGACTACAAATTAGTCAGCCATTTGGTATAAGCTGCCGCTTCTGCGATAACGTATAATATCATCCCAGGCAACGGGCACGTACTGGTACTGCTGTACCTGGTAGGCTTGTGTTCCAACAAGAGCGTTGAATGTAATGGACCCCATCATCAAAGCTCTAGTTTTGAATTGAACACAGCTGTCAAGCAGAATCAGCCGCAACCAAGAGCTCGGCACTACTGTAGGCGTGCTGTTTCAAGCACACGGCTAACAAGCAACCAGGACTATGATAGCTTGCACACAACACGCGGCAGCAGTGCAGTCACCATACCGACACGCACACACACAAGTGGCTGACAGACGACTGCTCCAGACTGCTGCTTCTATCCGTGTACCAGTACCAATTTCTGGTTAC…	SJ19703	-373	Sja003227
	>SJ00850.1 - Up_Stream_Len 1000	ATGTTGAGATGAGACAGGCGACACGAGGCATTGGGTTGCCGACATTTTATTTGACAACAAGAGCAACGAGACATTGACTTTACGTCGTACCTGGTATACGAAAGCCACAACGACACAAGGACATAAACATATTAGTCTGCAATGTCTTTCGCTTGCCATAACGCGGAGCTATATTCATCGAGTAAGTGCGACAACCCGAGTGGTACACTGCAAGTACATACCAGGTATAGACTGATGCTGTTGCTGTGCATCTGCTAATAGACATGTACCACAGGTACCTTGTATCCACAACAAGCAGACGGCACACGCACGGTCCAGCAGACGGCACTGGAAAGAGGAGGATAATGGTATACCAGTACTTCGTACACGACAGAGTAGAACGAGTACGAAGTATTCGTA…	SJ00850	-363	Sja013075		>SJ13501.1 - Up_Stream_Len 1000	TATCTTAAGTTGTTGGGGTGGGAAGTAGAACTAAGCCTCACGCGCGAAGTCCGCCACCTACGACAGACAGGTGAAAAAAATCAGTACAGAGTACGTAGCTCTCGCCGGTTGCGGATACTCTACACTGGACGGTAATATAGTCCCCATTTGGACTCTGACGTTAATAATAAACGTTCCTTATGTTCCCGGACAGAATAATAGTGGCTGGTAAGCGGTTTAGTGTTGCGCGGCGAGAATTTGCAAGGGGTCTGCGGTCGGCTGAGTCTCCTTTCGTCACAGAGCGATGACTTGAAAAATCAGTTTCTCGTCTTTAGACAATTTTCGGGCAAAACTGTTTTCGGCCAGTAGTGTTGACCATGCGCAAGCTACTTATATATAGACTAGCGCGAGAACTTCTGC…	SJ13501	-519	Sja014231
	>SJ11611.1 - Up_Stream_Len 1000	AAAGTCTGGTGGGTCGATGTGTGTGTGTCGTATATCGAGTTCGCTGCCGCCACTACGCGGTAGAGATGGTCTTGGTCGTTATACAGTGCGCTGTGCCAACTCTCGACGTGTGCTCTTCGGCAAGGCTTATCCCTGCTGCTGTGTTTGTCCCCAGCCTTACGTATTTAGTTCGAGTCCTAAAGTGATAATCCTCTCCAGCCCGTCCATGCCCCCCGCTGCTTCCAGCACCTCCTGTTTGGTGTCGCTGCACTATAACGACCTGATCAGCCATACTCGTACACGAGGTTGATTGTACCACAGACAGGCAATAGGCGACATGGTGCTGAAGGCCTTAGTTGAAACTCGGCCAAAAGTTCAGCTTTTTACGTCAAAGCCCATCCCCAAATCTTGGGCTACGTA…	SJ11611	-276	Sja014244		>SJ03342.1 - Up_Stream_Len 1000	ACCCGACGTGCTCCGATTCTGCATTGTGTATGGGATGCAAGGGTCTACGGTAATACAACTACGGCCATGCATGGCATGAGTACCCCCCCCCCCGCCCTACGAGTATCGTAGTTTCAACTTTAGACCACACGTCACCCCCATCCAAGAAAGAGGCAGTACTACCACTCACAGAAAAAAAATGTCGAACATGACCACTATCACCGCCCCCCCCCCCCCCCCCCCCCCCCCCCGCTCGTTATCACCAAATCCACCTTGGTTGCATTTTTTCTCCCGCGTGAATTGGTTTTCGACAAATAAACCGTGTCGGCGCAGGCGTGTTCGGGGGCGGTGCGAGCACTGCGTTTCAACCCCCAGGAGTTTCTCTTGGCGGTTTCTACGAGCGACCGTACCGTGAAGCTC…	SJ03342	-944
	>SJ05472.1 - Up_Stream_Len 1000	AATCTACCGGTAAATAATGTCTGTCTTGTCGTCATGATACCAAACAGAATGGCACGTGTTCGTACTCTGTTGACTGTTGGGGACATTCTGCGAGTACGCGGGTACAACTTGACGGCCGGCTCGTTTTCCGGGATGGATGGGAGCCTCCACAAACACAGCCCAACTCCCCCATTTTGAGCACACACGGTGCACAAACGACGGTATCATGTACACGCGCAAGGCGCTCGACCTTGAAGTGAACGGCCGCCCTTCGAGCCCCCTCCTACCTCCTCTGCTCTGACTCGTAAACATACATCTCATCCTCTCATACCCGTAGTACTTGGGAGTGTGAAAACCCGAGTGAAATAAATGCCTGCTGGTTTGGCTCATTGACGGGCGCCATTTTCGCATGCTCACCCG…	SJ05472	-208	Sja007149		>SJ07859.1 - Up_Stream_Len 1000	CTCAGGGGGTACCTGAAATACACCCTATACTACAGCAGCAGTCATATTACGAGTACAGTCAAAATACATCAGTCGTATCATATATACGTAGGTGGATGGTCGTATCGCTCCGAAGACGTACGTACCCAGGTGCGTAAAATGGTTAAATAGAGTTTAAGTGAAAATTATGAAAATGCTTGGAAGAAAATGAAACAACGAAAGAGCGGTCGCAGACGCAGTGGAGAGCGAGGCACACTGTAGGCAAGTGGTTAGAGCAAAATAAATAACCAAAAACGGTTGAAAGCCAAGCATAATAGACATTTACAGTTGTACCCGGGACGTTATCTCTCAAAAATGGGTACAATTTTCTTTTGGCCAATCGCGTGGCTCGCTGGGCGTGTTTTTTACTTGATTCCGGGC…	SJ07859	-881	Sja007215
	>SJ02900.1 - Up_Stream_Len 1000	AAAAAAATTGTGAAGTTAGGCCTACCCGGAGCCCCAAACTGGGCCGAGTAGAGGTGTGTGAGTTGGCTTACTGTTTATGTGATTAGCGGCTTACAGGTAATTCGTGGAGTGGCGAAAGTAAGCCACCTACTTGACTACCGTCGACTGGAAGAGTTAGTTTCTTGTCCAATTAAAACACTAGTCCAGTATATTAAAATATACTCAAAGACGCAGAAAATGCCGCCAATAAGGTTTACTTGGACGCAGCTCTAACTATTCATACGTACTCTAAATGCCGATTATTATCGGCGGACCATAGTAAATAGGACGCAGAGCTATTGGTTAGTAGAAATGGGGAAATACTAGAGTTTTGGTTGTGTGGGCATGGGTAGGTCGTATTTAGCTATGGTCCCCCGTGAT…	SJ02900	-584	Sja008624		>SJ16143.1 - Up_Stream_Len 1000	TGCATTTTTATCGCGAGAAGACTTCAGCCTTTCCTTCCCTCGTCGACTCGCATCGAATTGTGCCTACCCACGCTACTATTAATTGGCGCTCTCAGCAGTTGATTCCGTTTTTTATTTATTTTTGCAAATAAACTCAAAAGTCCGACCCACGTGAGATTCGAACTCCAGACATCAACGTTCAGAAGCGTTCGAGGTTACCTCTAGACCATGCTACTGGTAGGTGCAATCTACGGTTGTTGTTGTTGTTGTTGTTGTTGTCTTCACATTAAACTCGTTTCAGTTGCTAATCCCTACACACACACACATAGTCTGATCTAGCAAGATCACGGCCCGTGGTCACAAAAGTGCTAGAGCCATCAGAGAATCCTAAAGAACACGTACACTTAGCAAGGAAAGGAT…	SJ16143	-755	Sja002382
	>SJ07503.1 - Up_Stream_Len 1000	GCTTCAAGGTACACGGCGCGACTCCCTTTACAGGATTATTCCTCTGGCCTCTGGACGAATTGAAAAAGTGGTCACTCTAACCAAAAGTTACTGCTTGCTGTAGTACGAGTAGCACCGGCCTTACCCAGTTTGAAGAATTTTTCAACCCCTCCGCTGTCCGCAGGCTCGTAGTCGAATTTTCCGCGTCGTCGCCTCCAGCAGCAGCAGCACCTCCGCCAAAGCCAGCGGCACGCGTGGCACCGCTTCAAGCACATCCTCCGCTCGAAGTTAGTTCGCGCCGTGCAGTGATCGGCATGCAACGACAACTACCGCTCGCTGCTGCTGTGTATAAAAATACCAACGACAATGAACGATCTTTTACAGCTTTTAGGATACGCCGTGTGCCGTGTGTACGTCCTG…	SJ07503	-9	Sja014505		>SJ13099.1 + Up_Stream_Len 1000	GAGCGCTGCTGCTGTAGTGACGGTTTTGTGCCTGGTGGACGATTAATAGCGAGGCAACTGAAGCTCGTACTTGTTAAGAACCCATTTTAGAAAATACCGAAATTTCCGAGAAAACCAGAAAAATACTTTTCTCGTTAAGATCGACCCTAAGTGTACCAGGTGTTACATACGAATGGTACGACTCTATATATGAACACTGCTGTATAATAAAGAACCCTCACCACCGGAGCTAGGCAAGCGTTGACCGCGGCGTGCTTGATCTTCCTCTTGTCGTGGTCATATGCCGACACCATCACGGTGCACGCGCCGCAGCCCCCCTCTCCACACCCGAGCTTGGTTCCGGTCAGCCCGGCATTGCGGAGATACTGCAGCAATGTCGTCTCGGGTTGGATGTTCCTC…	SJ13099	-965
	>SJ17889.1 - Up_Stream_Len 1000	GTGGTAACATAATAACACAACATTTAAAGCCAAATCTGTGTGATTACAGTCATCTCACAACCTATGTTGAGAGACTCCTCGGCATTCAACTAACATCCTGACACCGCAGTAATACATGGCGACCAGCTATGACTGCTGTTGGAACTTTGCCTACAAGAATGGCTAATATCCCATGGTCGTACGATTCACGCCAAGTGTTACGTTATCCGACCCTAAGGGCAGCAAAACGAGGTTTCAAATAACGTGTGTTAATATTAGTGCTGGTCAACACTTAATGCTCATGTTAGGTAGTTGTGCCTAACATTTCCTTGAACGCTAACACACTATTGGGATGTTACGTGCAACACTATCTAGAGAGGAACATTATGTTGTCTAGTTGTTTCTTCAAGTAGCAACTCG…	SJ17889	-475	Sja009862		>SJ09980.1 + Up_Stream_Len 1000	TAGAAATAAATGGTTTAGTGTGAAGAATACAAACACACGTACACGCGTACATACTAATAGTCGAGCCCGCTGGGACAGTCTTGCTAGACTGCTGTTGACTGTGGACCACGCTCACTGGTCACTACGTCGTACTTCTTGTACAGAGTAGTTATCGGTAGTTGTCCCTCCATAGCTGTATAGTGCCGGTATGCGCCGGGCAACAATACCGGCACTACTCTGTAGCGGCAACCGGCACTACTACTCCTCACACTATACCACACTGGTGAATCCCATGTGTACCATGCGATTCCACAGACAAAGAGCGGGCAACCGGCACTTCTCAAGCTTCACTCGTATAGAGAAAACCACTAGTGCTGTAGTACAGTAGTATAGTCTTAACAGGTTTACCTCTTTGTAGCT…	SJ09980	-39	Sja010447
	>SJ09054.1 + Up_Stream_Len 1000	GTGAGTTCGTTAGACTGCTTGGCTGACCCCTTGAGTTTTGCAGGTTGCGTGGGCTGACTGGGTATATCATCGTCGTGGGAACACAATGAAGTTAAGCACACGCAAAACATACTACTTCGTATACAGATACCTCGTAGTATGTAGTAATACGCGCTGGTGTTCTCGTGTTTTATGAAATAATAAAAAGCAATTGGCGCGAAAATTGCGTTGTTCACGCTGCTTTCAACGAGCACAGGACCTACTGCACAACAACAACACAGTACACCATGGTACTGCACGATATACGAGATACGAGTCGTTGATGTGTTCGCTGCTGTTCACGTAAAACGTCACAATTGAGTATCTACTATTCAATCGGTTGAACTCACAGCTGACGTATTTATAATAATTTTATTTAAT…	SJ09054	-535	Sja013583		>SJ20838.1 - Up_Stream_Len 1000	TGGTGTGGTGCGCTCACCAGGCACGATGCAATTCTACTTGTTGTTTGTGTGGTGATTCTTGGGCTCTATTTTACTGCTATTTTGTAGCAATGTCAAATGTTCGATGCGTGTACACATGTAATGGATGTTGCCCCCAATAGGCATCTCACGTTCAACCTGACACAGCGGGAGCAGCGCACGGAACCAAACCCGGAACAAAGCTACCAAGGGCGTGGCATGTACTGGGACACCGGGAAGAGCCACAACGCCAACAGGCCAGGACGGCGACCTAATACGCACTACTGCGGCTGCTGCTTTGTGAACGTGTGAACCAGCTCGAAGTTGGCAGGGGCCCGACTGACATGAAAACAAAACACACCCACTCACCATTCCTTGCGAAAGCGGTCGGTGCGACGAAGC…	SJ20838	-107	Sja004729
	>SJ11117.1 + Up_Stream_Len 1000	CCCAAAATTGTCGGAAAGCCGTTATATTTTTTTTGCAATCTGTTTTTTTTTTATTGTATACCTAGGCCATTAGATTTTTCATCGAGTTGCGCTTTCATTTTCCCATCAAAAATCAATTTTTGGGGCGAGGTACCTCAGAAAATAGTGAAGTGCACCTCTACCTTAGCATGTGTCACTTTCGAGGAAACCCATGTCGCTCGAGACACAAAGCGGCACGTGTATAATAAAGGGACTGCCTGGTACTGCCTGGTCATTCACATGTAGTACGTGGGCAAGCATCATGTCTGCAATATGTTCGTCGTTTTCTAGTATTGCTCTCTCCCTCCCCAGGCACTTTCCTTGTTCCCCTCAACGACGTGTTTGTGCTTTTACCCTGAAGAACATCTTATCTGGGCGGGA…	SJ11117	-515	Sja013632		>SJ10400.1 - Up_Stream_Len 1000	TACTACGCGCTATGGCAGCCTGACACAGCGTGTACTCTATCCTTGAGTACGACGATTATTTATGTATAGTACTCGTAGTGGTGTGGTGGTACATATTACATACCAGAGTATATCATATAATACCAACAAGTATTTACCGGCATCGTGGTGTACGAGTACGCACGAGTACGTGGCAAAATCTTACGAGTCAGACTCGTCAGACCAAGAAGAGAACGTATCATCGTTACATTCGAACATTCATCATTTTCATCCATTCTTCTTGTTGTGTCGTCAGTCGGCGAGTTTTTGCTGTGGTGCCATGGGTGGTGCCATGATGAAACTCACCACGTGTCACTATTATCGTACACAATAACAGCAGTACGACACTAAACTGACTTCCTCGCACAGAGGAGGAGCACG…	SJ10400	-29	Sja013344
	>SJ18326.1 - Up_Stream_Len 1000	TCCCACCCACCCAGTAGTAGTATTCGTAGGTTTTTGTACCAACATCATTTACACGTACTAACCGCGCGCTGAGTACACGCCAGCCAAGCGCCCACTCAGCGCGGGGGGGCCTACCAGGCGAGGACCCCCTGCCGGCGCAGGAGGCCTCATGCAATCCAATACTTAACATTAAATGATTCACGGTAGGGAGACATAATACATAAGGCTATTATTTGATGCTACCGTAGAATGGTGAATTCCGATTTATTTCCGAAGCCGACCTCCTCCGAAAACAAGAGGGTCAGATGTACACAATGATAACGGGTGGGTTTGGGAAGATCTCGGCGAGATTTCGGTCCCATAACCGGTATTATATCGCTCGGCGTTGCGCTTCCTCTGTTGTCGAGAAGAACAGGTGAT…	SJ18326	-73	Sja012409		>SJ22612.1 - Up_Stream_Len 1000	CAAGGTACAGTACGTAATGCCACAGCAGTCTCTCATCATGCATACCTCTCTCATCGCGTAGGTTCTTGTATCAGTACGTATGCCGCTAAATGTTGAGTGCTTATTGCTCGATGACGCTTCCTGCCCGCGGGCGCTGGAGGAGTGAAAAAAAAACAAGCTTGCAACTTTATTTCGTTTTAACTTTCCACACAAAGGACACAGATCACGATCAGATAGATCATCTACACTATTATACTGTTAATACTATGAAGAATAACGAATTATTCTATTCCATTATTTGCCATCTGACAATGTCCAGCTCTTATTTCAATCATACCCTTCACCAATGGGGGATGACAACCAAAAAAAGGTTGTCATCCCCCATTGCCCTTCACATCTACACTTTATATCAAGCATCCA…	SJ22612	-884	Sja013578
	>SJ05096.1 - Up_Stream_Len 1000	ACACGCCCCTCCACCCATATTTCGACACAGAACGACGCCGTTACCTAGACCTGTGTCTCCTGCCGACACTATGATTTCACACATCAATGTACGCATCATTAACAATCGATTCCGAACGGAACTACACGGGTACCGTGGCCCGTGCCTCCGCTAAAAATACTAGCTCACCGAGCGTCCCACATCCTCAATCACCGATTTGTTACAGAAACTACGCGGGCCTCTTGGTCCTTGCCTCTGTCGAGCACACGCCACTCTTGAAAAGCAGGATGATTCGTGCCTCTGCCAACCACGCTTATTAAACAGCGCATGCCCCCTCTTGTTTATATTTCGAGCGGAACAACGCAGACACCTTGGTCTGTGCTTCTGCCGGGTACATGAGTTCATACTACGGTGTACACG…	SJ05096	-393	Sja005683		>SJ03488.1 - Up_Stream_Len 1000	CATAGCAAGCTAAGCTTTGCTCACCGTCTCTTTTTTTTTCTTTAGGGGTAGTTCGGGGGAGGGTCCATTCTCGTTGGTTACGAACGATGCCGGCCAGATATTTTCGTTTTGTTGATGGTGTTTTTCCGTGCCGTGTGATGTAGCGTTTTACCGTACCGTTTTACCGTACCGTTTTACCGTACCGTGTACCTTGAGCGCTAGCGATACTGCCCACCGTCAATCAGACCAGCACGACGGCTTGAAGATTTCCTCATTTGTACCACAGGTCAGTCCCCACCCAATAATAAGACGTTTTACGACCATATTTTCTAAACCGGCTTCCTTTTGAGCAATCAATGACGTTACGTTTGTTTGAGTTGCACCTTCTTGACGCATTATCCACCGCCACCGCAGCCGCCG…	SJ03488	-183	Sja003881
	>SJ14791.1 + Up_Stream_Len 1000	CCATCCCTGGTTCCCACCTAAATACTGGCCTTCCAAGTACTACCAATACGATTATTATACCTGATACCAGGTATTTACCAAACGTTTCCACATCATGCCAGCAGTACCATAACAATTACGAGTATATCTGTATCTACTGCAGTTGTATGTCAGGTATCTACTTCGAAGTATATCAATATCTATTACAGTATATACCTACTGACTGTTGGAGGAAATGTGTCCCCTATCCCCCCCACAATCTACTGTATATCTATCGTATATCTACTGTAGGAGGAAATGTGTCCCCTACCCCCCCCCACGGAAAAATCTACAAAATAGTATGGAAACCCCCGAACATGTTAGTGTATCACACGACAGAAGACATAGTATGAGCTGTGCTGTTCCCCGGAAATTATCAGG…	SJ14791	-597	Sja012833		>SJ18063.1 + Up_Stream_Len 1000	CGCGACCGGAAGAGAAACCGTGGCCGATGTCCAGGAAAAGTCCATTTTTGGTCGTACATGAACATATTTACACGGATGAGTTTCGACGAAACCCTCGATCTCACAACTTGTTTTTACTATGTATATACTGTATACGAAGCACGTAAGTAAACGACGAAGTTCAAATATTCGATGTCCAAAAATCGTGGTCGATGTCCAACAAAAAAAGTCAATTTCGATAAATATTCTTCATATATATGTACACGGAAATGGTTTCGACGAGATCCTCGATCTCATCACAGGCGTTGTTTTCAGTGTTCATATGTGTACATATACGACAAAGTTCACTTATTCATATTTGCTTGTGTATATTATACGTGTATCATATATATGATACTCGTAAGCGGTATTCATCGCCAT…	SJ18063	-239	Sja012814
	>SJ05172.1 - Up_Stream_Len 1000	ACGACTATGGAGGGAGAGGGAGAGAAGTGCGAAGATAATCAATGGTATAAGACAATATATATATACTTGGGGGGGGGGCTGCTTTGTGATCCCGGAGATCTGAAGAACGACAGACTGTACACGTATACACTACCGGCCCTCTCATAAGAAAGTGCCCCACAAGAAACTCAGCCTAAACATTACGGGGGACATAAGAAAGTCGACAGCTATTATACTGAAGTTAGTGTGGGACACGCCCCTTTCTCAAATAATAAAGTCAGCCTAAGCCCGATTTCTGGTTTCTTATGAGCGGGCCGATACTGTAGGCAGGGAGACAGAGGGACAAGTGAAACATAACTAAATGTCAGTCTCTATGCGTTTGACTAAAGCAACTGCAAGCAGGCTAGGGGAATGGACCGC…	SJ05172	-117	Sja013168		>SJ05467.1 + Up_Stream_Len 1000	GGTACACGGCGGTACACAGCAGCAGCGCTACGTACACGTACAGACAGCAGTACGTCAGCTCGAAGATACCAGGCATTATCATATATACGTACGCGTAAGGAGTACTATTATGCACTCTGTACTACTGGCTGTACCGTCCTCTCGAATAAGAAACCGACGTCTGGCCCAGGCTACGAGTTCTTATTTGACGAGTAAAGCGTGTGTTTCACACTAATTTCAGTATAAACCGCTCCGGTATGTCTTATTCCTATTAATAGTATTCCCCGTGATAATTGACGCTGAGTTTCTTGTGTGGCTCTTTCTTACTGAATTCCTTATGAAACGGCCGGTAGTGTTACACCGGTATACACAGGGTACACTAATAGCACTCTGTACTCGTAGGCTATCCAGCAGTATGAT…	SJ05467	-2	Sja007152
	>SJ07031.1 + Up_Stream_Len 1000	CTACATACGTACTCCTGATCCCGATATAGATACGTACTGCTGATGTCGCTACTATATATGTAGTATGTAGTGATGCTGCTATGATAAGATGTTGAGGGTGCTGCTGCTGTTGCCGCTGTGCCCGAACGAGGTCGTACGTTTTCTGTTTCCAGATTGTTCTCGTTCCGGCTGCTGTACTACTACTGCTGTACGACAGGCGACAGGTATAAGGTAAAACTCAACCTCGATCAACTGCACAACCGCAGAAAGAAGCTTTGCGTTGGGCACGTAGAGAGAGGGCAACATCGCACTGCAAGCGAGAGTAAACAGCAAAATAGGAGTTCGTGTACCGAGACAAACCCTTCACGCATGCACCTCTGGCGTCTCCGTGAGCGGGACGAGGACAGGAGAGAGGGAGCG…	SJ07031	-323	Sja000245		>SJ04207.1 - Up_Stream_Len 1000	GTTAGACGTACTTTTTTTTCTCGCACGCGGAGAAGTCTGACTCAAACGCCTCGGATAGCGGTATATAACTCGTTTGCGCGCGCGTAGCCGTGGTCCGGATTCCCCTTACGCTTGAACCCCTGCACTGGTCGTCGACCCGAGATGTCGTGTTTCGCTATGGTCTCCGTCCCCCGATCTTCATGATCTCGTCAACTGCTGTGCCCGCCAACGACTTACTCACCGAGCCTCCCACGCGAAAGGACGTCTATGCGCCGCATCGGGTCGGTAATAGAGACAATCGTATCAACTGCTGTCAGGTGTAGACGACTACTACTGTGTTTATCCTATGTATGCGCCACAGAAACGCAAGTTTGTGATACTACTAACTGCTGCTTGCTGTCGTTTGGGGACGTTTTTTTC…	SJ04207	-611	Sja014888
	>SJ11709.1 + Up_Stream_Len 1000	GGTGTCCCGTCGATAACAGCGCAGACCGCTGACCCACAAGGTTACAGGTGAGCCAGAATGCAGTGTGTTGCCTCCCCATTGCATAGAGAGAGAGCAGTTGCGGCTTGCCCAAGTAGCCGTGCATATTATATTGTTCGCAAAACTGAACGCAATATCTTTGGCGGACCCTCTGTCCTCTGCATGTGTTTATGGGTTTGCGACCGATTCTCTCGCGTGTACTCGTAGACGGCTTGCCTAACGTGCAAGTGCATCGCATGGGACAGCCTCCGGGCTCTGGTGCACCAGGCAACAGCCGCTTGGTCGTGCGTGTGCAGCAAGCACCCTCGGTACAGAGACGGCTCCTCCCGGCCGGAGACCAGGTTCAGACAGCAGTCCGTCGTGTATTTTTTTTGCAAAGAA…	SJ11709	-213	Sja010605		>SJ08243.1 + Up_Stream_Len 1000	TTAGTGAAATGTCCGTCTTTAACAGCTACCAGGTATGGTACAATTTTCTGACGAGCTATGTATGATACCTGGTGCAGTTATACCTGGTACGTATGTACTGACACGAGCTCGTATATACTCGCGCAAGCAACGTCGAGCCACACGCTCGTATTACGTCGAAATATGTTTCAGGTATGATCCGTTCAGAACTGGTACCTGGTACCTGGTATGTATGGCACAGGATGCAACAGCAGCAGTAGCAGTCGTATCATAAGTACCAGGTATTGAATGTTGGGAGGAACGCTATTCCTAGGCTAAAGTGAGAGCTGGGCATGCCCCTTTGACGCGCCTAGCAGAGGTCGTGGCTATTCTGCTGGTTGTTACAAATCGGTGTGTTTAGCTGGTAGGTATGTTTTGCTG…	SJ08243	-927	Sja004409
	>SJ07493.1 + Up_Stream_Len 1000	TTACAGCGTCGTCGCCAGGCGACGCCAACCCAGGGGGGGGGGGGGGGGGGGGGGGGGGGGGGGGGTTACTCGTGTACCGGGGCCCGCAAATGTTTGCTCCGTGCGTACGTAGACTTACGGGACGAAAGCTGCAGAGAATAGGAGCGAAATCACATCTCTCGATTTTGTAGTTGGCAAGGGTACTCACTGGATTGGCGCCGACACAACGCATGCTACGGTAGAGGTGCACGCCATTTTGTTTCTGAGGGTGGATGCGTGCTACGATGAAAGAGGTATAAGGTATACCTTTTTTTGGCTGAAACGTTTTCTGAACGGTCTATTAAAGGCTTCTTAACCCTTATAGGACTGCAGTCCCGTTTTGGGGACAAACCACTCTAATTCTAAGTAATTTGTCCCGAA…	SJ07493	-71	Sja008118		>SJ02113.1 - Up_Stream_Len 1000	ACGTGTATACAATGTCTCCACAAGCAAGGAAGGGTGGTTTTATTTTTTCCCACGTGGTGCGATGGGGAGAATCCGGGCCCCTACCACCTGTTCTGTGTCGACAGGTGGTTCTGTGTCGACAGGTGTGGGTGTGTTCTTCACATTAAACCTTCCTTTCTACCCGTCGATATCCAGCACACCCAGTGCCCGCGCCGATTCTTCATCCTAAAAGGGTACCAGTTCTGTGGTCACAAAACTACGACACATCAGAGATACTACGCTCAGTGCAGTAAGCAGAGCAGACAATGCAATGCCGTATACGACACGCAAGACCTGCCCTGCTAGCAATCCAGGTGCATGAAAGAGAAAAAAGAGGAAAAAGGATGCGAGGGGGGGAATCCGGGCCCCTACCACCTGTTC…	SJ02113	-841	Sja003790
	>SJ12702.1 + Up_Stream_Len 1000	TAGAGACAGAGCGAGACTCCCTCGAACTCGAACAACCAGAAAAAAAACAAGAAAGTTGCCAAGAAGGGAAGCATACTTATTAAACTGTGTGCTGCAACTACCGTGTACATAACATACAAACCTACAAAAACTCAGACAACACTCTATGAATAGAACTAGGCCCTGACAATTAAGGCTTGCCTTAAACCAACCTTAGCGCCCTCTTTCGAAGTGAGGGTGTACCTTAAGAGCTGTTTCGAGCCTTAAACCCCTCCTTAATGGCGATTTTCCGTGTCGGAAAACAACGCCTTTATACTGGAACCCCCTCAACCAGCGAACACGGTAGAGGCCCTAGCCGCCCTAAGCTCTTTTCCGAAGAAAAGCTCTCTCCCTGCTCGCCAAAAAATGCGTTTCAAATGT…	SJ12702	-102			>SJ10444.1 + Up_Stream_Len 1000	ACGCGTCGCGCGACGCGTCGCGCGACGCGTCCGACACTCGCCGCGACACGCGCCGCGATGCTCGTCGCGACACTTCCCACGACACTCGCCGCGACACGCGCCGCGACACGTCGCGACCTGTCGCGACATTCCGCGACGTGTCGCGACATGCCGCCTAGTGCCGCGACGTGTCGCGGCATGTGTCGCGGCATGTCCTGCCGCGACGCGTCGCGACATGCCGCGACATGTCGCGACACGTGCCGCGAAAAAGTCAAATAATGTACATCACCACGGGAGAAGCTCCACCCGATAAACATGTGGCAACTACGGCATACCACACGACGCACGCTCCCCGGTACGCCACGGCAAAGCCCCCCGTGCACTCACCACGGAAACCCACAAACCTCGTGTGTGTGCGTA…	SJ10444	-855	Sja010611
	>SJ17754.1 - Up_Stream_Len 1000	GCACACGGCGGAAGCAAGGATGCGCGACGAAGAAGGACAGCAGTACGAGTATAATAAAGCGAGCGAAGAAGATCGTGGATCTCGTGAGCTTTCCGCGCCCACTTTGCTGCATGTACTCGTACACGCCGTGCGGAAGGGAAAAAAGTTCCACACGTTCACTCACTTGATCGACGACGAAATAGGCAGACGAGGCACAACACTAGTTGTCGCTAGTAGGTGGCACTGCGGAAGAGTAAAGTTGTTGATTGTGGGCTGGGTGGGCTCTGCTGTGTTGTCTGGGGTGTGGGGTGTGGGGGCGAGGAAACGGACCGACCGTTTTTCGTCGGCGTGTTGGAGGGTTGGAGTTCCTTCTTGTAGAACCTTCGACGGACTTAGCGGTAGATTAAGTTGCTTCTATAG…	SJ17754	-119	Sja012918		>SJ21814.1 - Up_Stream_Len 1000	ATCAACACTATTCGGTTTTCGGCTCGACACCCATGTGCAAGCAGCACATACAGCGTGTACTATTTACTACACTACTGCTACTCAAATGTGCGCCGCAAACACTCTGATTTGGTGCGGATACAGCCAGACATACGTCAGTTTTGGGAAATACATGTATAATAATGGCGGCCTCAGAACGTCTCTTCTTATTTTTCTTTCTCCTGCACTCATCTGCATGCGATTCCACTAGGAAGAGGATTATTTTGAAGCCTCAGCATTAGAACCCTCACCCGACGCCAAGCTAGCTTTGACCGCCCTGCTGCTTCCGCTTGGAACCCTGATCCCAGGCCGAACTCATCCTACGCCAAGCTCAAAACCCACAAGGCAACCGTTCGATGGTCGTTCCGATTCGATCCATGT…	SJ21814	-54	Sja008135
	>SJ00758.1 - Up_Stream_Len 1000	CCTGGAAGGTTTTGTTCTTCGTTTCACGAATATCATGTTTACTGCCGTTTGCTGTACTTTATTTCGCGGTATGAAAGTCTCAAGTATGCTCCCACACAGTAGGTAGTACATACAGCACTATTGATAGTGGGTAGTATACTCATACATAGTAGTAGAGATTCTGTGAGATATGAAAGATCTCCACCATTTTTACATCTTCTCTACGAGTATATACTCGTATCTCATCTATCTGCAGTGGTGGGATATGAAAGATCTCCACCATTTGTACCCTTGTTCCCTCCTTGCTGGCTCGCGACATGTGATGATGTCAATCGCGGGGGGTTGTCCATTCTCCCTCATGGGATCGTTCTCCGTTATCCAAGAAATTGCCCCGCGTGCGTGGTACGTACGTAGAAAATA…	SJ00758	-416	Sja003974		>SJ02886.1 + Up_Stream_Len 1000	AGCTCCGCGCAATGAAGAGTCTGGCAGCTGCGGCCGTCTACGCGAGCGAACGAGAGCGTGCTCGCAAAGAAAGGCCGTGTTGTTAGTGGCGGATTTGTAATGACTGGGTCGCGGCTCCGCTTCTGTGTGGGGTGTGGCACGCATCTTCCTCGTACGAGTACGGGTACAGTACAGCAGTACACGGCAGTTCGTAGACGCGGAGCAATTCCGAGAAGGGTCGAGACTGGGAGGGAAAACTAAAGATGCTAGTAGTCGCCCTATCAACTCTGCTAAGGGCTACTGAGTGTCCCTGCCAAGCTCGCGGCTCCGCTTCTGTGTGGGGTGTGGCACGCATCTTCCTTGTACGAGTACGGGTACAGTACAGCAGTACACGGCAGTTCGTAGACGCGGAGCAATTCC…	SJ02886	-177	Sja013085
	>SJ11608.1 - Up_Stream_Len 1000	GGAGGGTTTTGTCATCACTCATTCGTTTATTTTTCGAATACTTGTGGTACCGTTTTTTCTCACAAACAAACAAAACTTTATAAAACCAGACGAAAACAAACAGAAGACGAGTGAGCACGACCTGGGCAACACTTCCGGCCACAACGTCTCTACTACTCTGGTCCAGCACGCCGATACAGTACCGCCGAACCAACCGCCATATAGATGCGTACCGGGAGTATCGTCGATGGTCAGCGTCAATTGTCACGTCCACGAAGCTGCATTTTCCTCGCTCTTGGTCTGGTATAAGGTTTATCTGCCGCGAGACGGTAGCATCTAGCTCTGGCACTTCCACGCTTCCGTTCTACTCTAACGTATTGTATGTACAGGCTGGTCCAAGCTGAATTCAACACGCCGATA…	SJ11608	-975			>SJ04260.1 + Up_Stream_Len 1000	ACGGTTCCGTGCCTTGCATTTTTACCGCGAGATACCTGCAGCCCTTTGTTCTCTCGTCGACTCGCGTCGAACCACTGTACACGAAGAAAGGCAGACTATATTTCGGTGCATATATAGTAGTCTGCATCCTCAACCTTAACCCATTTAGGACTGCACTCCCGATGTGGGGACAAAACACTTGGAAATAGAGTGAAATATTTCGTTCTATAAACAGTGCACTTACTTCTAAAAGGGTCATGGTGGCATGAATCCTCATCGTGGGAACACAATTCATTCGTGTGTTTTTACTCGTCATTCGTTGTATAACTACACTCAGCTAGCAAAGATTAGCTTCGACGAAATCCTCGAGCTCACAGCTGTTTTATTTTTTTATTTTGTAGATAACTATTACGGGAGACC…	SJ04260	-77	Sja009728
	>SJ16353.1 + Up_Stream_Len 1000	GAGAAAAAAACGGCTCTGAAATTCGTCCTCACCGGGGCGTGTTTTCTTGTGATATTAAAGTACACGGTAGGAGCCCTCGACCGTGTGTGTTACAGCCGTGCCCGCTTCCAACAGAGTGACCAAGCTGTACATTCCTGGAGAACATAGTACAACGTGGACCGTCTCAGGGGTACACGACAAAAACAAAAACGACATCACACTCCTAAAAAGGATAAAAAAACAACAACTGCGCGATGGGATGGGATTCCCGTATATTTCGGTGGGTATCCGATTCAAGAGCGCCCAAGACAAGAGCATTCGGGATTTAAGAGCGGTCAAATCGCCAGGTCTCGCCTATACTAAAAACTATATATTTCCCACTACAGATAAGAGCGTTGCGTAGTTAAGAGCGCTTGTTTT…	SJ16353	-570	Sja007229		>SJ05770.1 + Up_Stream_Len 1000	GGGCCAGCGCGTAGTGGCTTGCATGGGCACATCAGTATCCTGCCAAGGTGCGCCTCGCCATTAGACAGGAGCTCGTCGGTGAAGTATCATGGCAGGCCAGTTAGCTGCGTCCTCCAGCCGGTTGCAAAACCACGTTGGGGTGGACACCCGGCCAGCAGATGGGGACGTGACGCACCAACTTGAACAAAAAATATACTGTTCTCTTTGGAAGCTGATTCATCTACGTACCGCTGATTGCTGTCTACGTACGTTCTCCGAAAGAGAGAGGAAGAGGACGCCGCACGCGTTTGCTGTACGTAAGTCGTGGGTGTTTTTATCTTTATGCCTGCCATGAACGTGGTCGCGATGCAAGTCGCAGGTACTCTGTGCTCGTGCATGATCGATTATCTCTTCCGGCGG…	SJ05770	-982	Sja008678
	>SJ04537.1 - Up_Stream_Len 1000	GTGGTACATACGTACTCTCGTAGATCTGTGTATTTGTACTCTACGTAGATTCCCAAATATTGGAACCAAATCAATAAGTTAAATAAAATTATCAAGCGTGTCGTACAACTGCTACTACTGCTCTACGCAGCTCAGACAGAGCAGACGCATGCGACATGGTATCAACTACTGCTGCACGACGCTTGATGTGTGCCTCGTTCGATGTCGGTGTTGTCCTTGTTTTCTCGTGCGTGTTGCGTGCTTTGTGTGTTTCGTTCATGCGACGGGTCAAAAACGAACCATCAGAGTTCATAAAAAACAGTCGTAACCACAGGTTTTTCAGGTAGTTGCGAGGCGGTGTCAAGTCGGAACGCCCCCGCTGAGTTATTTGCCAGAATTTGCGACTTTGAAGGCCCAGAG…	SJ04537	-444	Sja007726		>SJ14730.1 - Up_Stream_Len 1000	CATTCCGGCGTTTGGTTTGTGCGTGCATGATGAGTGGTTTCGTCGCGGCGGGTGGGGCCCGTGTTGTATTTGTTACATTTTGTTTTGGTCTGCTGTGGTAGTGCTGCCACTTTTATACCGGCCCGGCTATCACTATGGCCACTTTTTTGTTTTGGTGCAGAACATTTCCATTAAATTGCATGCCGGTCTACAACTGGAGGTTTGAGATTGCAACGAATGTTGTTGCCGTTTGTTCTTTCGTGTACCCTGATAGGGCTGTAGTTGTCACCAAGGCAGCGGACTCTTCTACCTGTGCGGTCGTACGTAAAAAAATGTATATATTTTGGAATACTACTGCGACCTGCTGTATACCATATCTGTTGCACACGAAACCATTCCACCGAACATTAAAAATGAAGG…	SJ14730	-239
	>SJ18062.1 - Up_Stream_Len 1000	CCCGTAGGCTCGTACTCTCACCAGGCATGTTATTTACGAGTATATATAATACGAGGCAAGTATACGAACATGGAGTAAATTTCTTTGTATATTTTGAAGGAACAAAGCAGCTAAAGAAAAGGAGCAACCGCAAACAAAAAACAAACACAAAAAAAACAGAAGCAGCAGCGTTTGTTCGTCTCCCGTTGGAAATCGCTGTCGGGCCCCCGGGGGGGCGTGGCGGCGTGGCCTGCTGCCTTTGCTCACCGACAAAGGTAGATACAGCACTCCGCAAAATAAGGTATCTGATACAGCAGTCAGTCACACCCTTCCATTTCTCTCGCTCTCTCCGAGAGAGAAGCATCCTATATAGGGACTTCGAAATGGTACACGTATCGGCAGCAGCACAACCAGAGCAGC…	SJ18062	-366	Sja012813		>SJ08822.1 - Up_Stream_Len 1000	AAGGTTTAATGTGAAGAACACACACACACACACATATAGCAACAACAGCAGCAGCAGCAGTGAGTGGGGGTCGCACGTCGCAAAAGTAGGCAAAAAAACAAAGCAAAAAAAGTAAAAAAAAACAAGTACCCGGGCTCCAGTACGAAGTGTGAGATACCACGTGACACGTGTACAAAAAGTGCAGTAAGTAGTCTTTGTGCCTACTATACCTTTCTTTGCCCGAACTTCTTCTCCGGCTCGGCTCCCCCCCCTCCCTCCTTTTTCGTAACTCAGATCCGAGGGAAGTCGCGCACATCCCCGCTATCATATGATACGTTTGAATATAATGCGTACGTACTCGTATACGAACGGTAAGTATAATATATCCTGCTGCGTACCAGGTATGTTTCGGTGTGGGAA…	SJ08822	-167	Sja010893
	>SJ10730.1 - Up_Stream_Len 1000	CTCGGCCCAAACCTCGAGCTGACTCGGCCCACGTATCGAGCGACATCGAGCGGCTCATAAAACATCCCGATGTCCCATATCCCACTACAATAATTCCGATCAATCATGTTGAACTCCTACCATACGATGGATTTTATGCGTTGTGATACTGAGTACAATCAACAGGGTCCGTACCTAACGTACCTAAAACTTAGGTAAGGTATTGAGGTCGTCCTTGAGCTCGTACCTTAACCCGGGTATTCCGTCGACATGTATACCCGTACCCGGGTAAGGGTACCCGGGTACATACCCTTAAGAAAACTGTAAAATTAGGAGGGCTGGGCACTGAAACCAGTACGTATACATTGGCAGTAGAAATCTACTCGCAGCAGCTATAAAAACAGCAGACAGGACACCTCA…	SJ10730	-974			>SJ16406.1 + Up_Stream_Len 1000	AGTTATTCGTCCCCCAAGTTCTTACGTATGTACACAGAAGCGCTACAGCAGTACGTACATACTGCGACTACTTCCTGCAGGAGGCGAACTTCCTGCAGTCGGCGACGGTACCGGAGGGTTTGGGTCCCGCCTGACTGAGCCCCCCCCCCCCGCACTTCTTTCTCTTTCTCTGCGTGTGCCCACGACAGGAAGCAAAACGATCAGCAAACATATGGAAACCGTTTGATTTGAAAGAGAGGCGGACTCCTTTCCTCTTCCTTTGCAACTCTGCAACACTGGACCGAGCGACGAACAAATTTTGATTTTTGGCCACTCGAGAACTAACGCATGAACACACCTGCCTGCGATGCCTTCGAACGCCACGCGGCTTCAGAACCCAAGCTCCACGTTTTGCACACG…	SJ16406	-889	Sja009492
	>SJ21158.1 + Up_Stream_Len 1000	GATGGGAAGGGGTCACCAGACGACCAAACCAAAACGCATACACCCTCTGGTAGCATACGAGCTGTTTGTTGCTTCGTGCGCCCGCACGGCACCGCCACCGCCATGCCAATCACCCGCCCCCTCCATACGCCTATATCCAGAGTACGTTGGGTGTGTGCTCGTGGGGCAGATGTACATACATGCAGAGCCAGCAGCAGGTACAAAGTGAGTTTCATCGGAAATAGATATGCCGGAGATGGATGACGCTGCAAACAATCTTTTGGCGAAGACATCCCGCCTGCAGTTGCCCCAACAGAGAGAGACACGCGTCGTGTACTGCTGCGTGTGCACTACTGTGGCCGTTCGAGGCCGGGAAGCGGACAACCTTCACGACTGGAGTGCTAGTTCGCCGGAGGGGTG…	SJ21158	-310	Sja004752		>SJ07356.1 - Up_Stream_Len 1000	CATGCTACCATGATCTGCAACGTAACATCAGAACAGTAGACAGCAGCAGGACAGCAGCAGTGTCACTGAGACATCGACGAAGTTCGATCGACAACAGCACGCAAGGGAAACAAAGAGAGCGACCTGAAGTTGACCGACCTTCGTCTTGATACAACACAGATTCGAAAGGCGAATGCGACACATATCTAGTCGCAGCGCGCCGGTTTGATCCCCGTACGAAGGATAAACGGTTGGTCCGAACGCTACTACTGGGGTAGTCGTGATGCACTGCTACGCACAGCTTTAGGTCTGCTCTCCATGATGTGCCGCTGGTGGGTGGCGACGGAAGGTCGCTGCTGCTGTGTGTCCCTTTCACGTGATCCCTCCTTCTGTAAATATTGTGTAGGGTGGAGCAATTTT…	SJ07356	-409	Sja006585
	>SJ22394.1 + Up_Stream_Len 1000	ACGGTTGAAGCCTCAACGGATATATGTGGACAGCCTGGTGGACAGATGCTTCCCTTCCGACTACAGACGCGTGGCGATAGCAGCGCTCCATGCATCCCGAATATGTACCAGTCGTCGTAAATATCATAGATACAACACGACGAGTTCGTGACAAGGGGACGATTTGAATGCGAGTGCAGCCAAACACCGGCGAGTTGGGTACTGCTGCCGCTGCTGCTGCTGTGCTGTGCTGTTACCGCTTCGGCCCGAATCGCCACCCCATGCTAAGATGCTAAGGGGCGTTCGCATTGTGCGAAGGTCAACATGTCACTCTAGCCCCAACCTCGCCCCCATTTCGTTGGGGGGGGGAGTGATATCGATCACTGATGAAAGCATGTGGCCGTACACAGTACACGCTGT…	SJ22394	-592	Sja005712		>SJ01350.1 + Up_Stream_Len 1000	CTCGTGGCATACAGTAAGCCGACAGCCCTGGCATGTGCCAACCAAACACTCCTCGTGTACCCGGCAGGGAGGAGGTCATGGCTAAAACGACTCGACCACGCCCGAACGGGGCATCCACATCTACCTCGCATGTTGGCTGTAGCCCGCTGGTCTGGGCCAACGTGCGAGTTAGAGATGGATGCCGTGTTTGGGCGTGGTCAAGTCGTTTTGTGTCCTCAGCTCCTGTATACCTGTCGTGTACACGAGGAGTGTTTGGTTGAAACATGCCGGGGCTATCAGATTACTATATGATATGATAAACGACGTACTGCTGCCGTCGTTGTGTTGGCTCTGCCAAACGGGAGCTTGCATGAAATAGGATTTTGAGGTTTTACTCAGTTTGACGTTCACGGCACAAAT…	SJ01350	-238	Sja014930
	>SJ11123.1 - Up_Stream_Len 1000	AGGCGATATTTTACGAACTTGCGTTTGCTTGCTCATCGCGAAAGGGGGTATGCACACCACCTGAGCGTGCCTCGCCCCCCCCCCCACCCTCCCACCCCCCGCCCCCCTTCGTTCGTCTTTTGTCGTTCGCCGTTTACTGTCGTGCGGATGCCACGAACGGTGCTTGTTGTCTGCAGAAAGAGTTGAAGCGACCCATGCTGATACCGCCGTCGGATTTCGGCCCGAAGCTGAAGGACACAGTGCGGGGGGGGGGTGGGGGCGATGACGTGGTGGTGGTGGTGGGGATGGTGGTGGCGGTGGTGGTGGTGGTGGTGGTGGTGGTGGTCATGATAGTGGTGGTGGTGGTGGTGGTGATCATGGTAGTGATGGTGGTGGAGATGCTATGAGTATTATCGTGGG…	SJ11123	-840	Sja013621		>SJ22643.1 + Up_Stream_Len 1000	GATGGGGGTTTTTTAGTTTTTTATGAACCAAAAGGCTAGAACGGGGAGAGAGACTGCATGGTGAAAAGAGAGCGAGATTGCGTTCGCGATTCCACTATGTGTAAGCACCGAAAGGGCACTGACAAGCACATACAGGGGGGAGGCAACGCAACGAACTACTGCAGTCGCGATCGACGAACTCGGCCCCCGCACTGGGCCAGAAGTTTTTCGATGCTCACTGGTATACCTTGGACCGAAACAAGAAAATAGGAAAAAAAAGGGCTCTATCTACGAAAACATACACAGAATTTAGGTCCGACCTCCGCCTACTCGTACACAATATCGGAATATGGGTCCGCCATCGCCATTCGCCCGTCTCACCAGCCCTTGTGATGGAAGCTGCAGGTATTCTTGAAGAAG…	SJ22643	-811	Sja001451
	>SJ08507.1 + Up_Stream_Len 1000	ACGAGTGTTTTCTTACCCCCGATGGTGTTTTCTATAGACAGTAGTAGTAACAGTGCATCCGGTGGCTTCACCTTCTCCAGTAGGCTTTCAGCAGTAGGTATTTAAATATTTCGTTGGAAACGCTAGTAAAGTCGTACCCACGCAGGACCTTTGCTGCAGTATACCACAACAGCTACAGCAGCATCGCCGCTGCGGTCGCCAGTCGGTGTGCTTTTGTCCATAATGCAATATCGGTATGTCTTTCGCTCGTTATTACACAGGGAAGTGCCACCGGCGTCGGCCTTCCTATTCATTACTTGAGAGCTGAATAGGACGAAAACTGCGAACGTTGAAGTCTTGGCGAAAGTTTGTCTCCCAGCGGTATTCGCTGTGTAGTGTCAGTGCCCAACGGTACGACCT…	SJ08507	-582	Sja000892		>SJ08350.1 + Up_Stream_Len 1000	CCACAGAATTCTGGGAGCACGAGATCTTGGCCGATCTCCCGGAAGAACAAAAACAGCAGATGTTAGGTTGGCTTAGCGGGGTAAGGGTCCACGAGTTCATCGACCCGAAAGCGGAAGGAGAGTTCTTGGGGCGACAGTACAGTGGGAAAGAGATCACTCCGGCAAAGTTCCAAAACCATGTACCCCCCGAATTCGAGACATGGGTAGACACAGAACTCGCAAACCTCACAACGAAAGGTTGTTTGGCCAAATGGTCAGAAATTGCGGATGCAAACGAACAACCAACACCACGCTTGGTCCTGCCCTTGGGGGTGGAGCCCAGCAAACCCAGGTTGTTTTGGGACGGGAGATGGTTGAACAAAATGTGTAGACACACCCCTTTCAACATGGATGGAGTGG…	SJ08350	-988	Sja000928
	>SJ22542.1 + Up_Stream_Len 1000	TAGCAGCAGGAGGGCATCGGGTGCGATATAAACCTGTCCTGCCATACCCTGTTATTTTCTCCTCTCCTCTCCTCGTGCGCTCTGCAGTTCGTAGACGTGCATGAAGACATGGGCACGATCTCAGGTGTCCCGGAGCTAATTTCTTAAAATGAGGGGATGGTGATGAAAAATCCCCTACTAAGATGTGAAAAAAATATGTTGTGCTCAGTGTGCCCTCCCGCGCACTTGTGTCAAATTTTTCAAACCAATGTGATACTTGGTGCCTGGGTTTCAGTGGGTTTTGTCTGGGTCGCTATTGAAATATGACAAAAACGCAAAAAAGCGGGGATGGTGATAAAAAAATCCCCCCCCATCAGAATTCGGTGAAACTTTCAGGGGGGGGTGAAATTGGGGTGGGGA…	SJ22542	-788	Sja007189		>SJ13563.1 + Up_Stream_Len 1000	GGGGTACCCCCTCCACCGTAACACCAGTCTATACTCTAATTCCAAGTGTTTTGTCTCCAAAACGGGACTATTGCAGTCCTTAAGGCCTTAAGGGGTTAACTAACATTATTAGTATTGTCTGTAAAATGGTACCGGGTAGGACTCAATTGAAACACCCAGTCTGTGTGGTTCCTTGAGAACCCACTCCCACACCTCTAACCTGCCAGTCTACGAAGCTTCCTGAAGTATAGAGCCGGGAAAGGAAAAAGGAAGATTCGTAGCCTATATAGCCGTAAGGGGCTCGAATAACTTGAGATACACCGGAGTTATGTTGCCTTGTCCCCATCCGCGCGCGCGCGGGGGGTATATATATAGCGCCGAAAAAGGCGCAGCAACTACGACTACTACTGTAAAACCCAC…	SJ13563	-590	Sja013838
	>SJ21813.1 - Up_Stream_Len 1000	GCCCTGCCGATCGATTTGACGAAAGAGAAGGCCTGTTCGGTAACACAAGCACATGGCGCTGCCCTCTATCCAGTGCAGGCGTCATTTGAGCCCTTGTGGCCGACACACTATATGTCCTCCGATCTGCCGGCAAGGCGCGTCTCTCCGACCTGCAAACAAAAAACTGCAAGTCGGTTGTCCAGCTGCGCGCACCAGGAAAAGTAATAGGGCCAAAGGCAGGCTGAAACCGCCCCATCGCAAGACCTACAGCAACACCGTAACGTTGACGTTTTTGTGTTTTTTACGCTTGCAGCCTGCGGTATTTTGCGCTCATCTTGGCTCGTTACAGCAGCAGTGGGAACACGCGCTACTGCTGCCGTAAAAATCGAGTTTTGCTGCACAGTTACTGAGGAGGTTAAA…	SJ21813	-684	Sja008905		>SJ09352.1 - Up_Stream_Len 1000	CTTTTTTCTTTTGTAGTATTTTTCAACATACCCTACCTGGTACTATGTACCCTGTCCGGATATATTAGGACCGTTTGAGTAGTACTAATAAATTTCAGATGATTTAAGATGAATACCAAAACGGCCCTTGCATTTTTCACCCAACAGCTGTTGTACCTAAGGCGGTAGGGTGGTATTTAGTACCCTGGTATTATGATCTATTTGACAAAGTCTGCCAGTAGGGCTCTAGACTACCGGTATACTGCTGCTGTACTCAGCCGGGAGAATGCCAGTTTTTTTTTGTATGAATACCAGGTATTTGGGATGACGGTACCTGGTATTCATTATACCCTTTCCTTCAGCTATATAATAGGTCAATGTTGTACGACGCATATTCATATGCAGATGCTCGTGTAATGC…	SJ09352	-715	Sja007275
	>SJ04764.1 - Up_Stream_Len 1000	GTACTCGTACGCGCATGGTGTGCAATACGATACGAATACGGATACATACGTACACGTTGGTAGATATTATACGAGTACAGGTGTGTTTGTGCGGCTTTGCTTACACATTAGCACATAATGCGGTGCAAGGACTTCTCCTCGTCCTGCAAGAACTTCGAAACTCTCGTAATCCCTGGTTTACAGGTGGCGGCGGTATCCTATGTACAAGTAATACTGTAAGAAGAGCAAGTCGCCCAGCGCGAAGCAGAAGAACAGAACCACGACCGAAACAAGAGAGGGGAGGGGGTGGGGGCAGATTTAAGCGGATGCCAATGCTGGGAAAACAGCTCTGTCAGTGCACGTGTACACGCATGCATGTATGCTACTGCTGTATACTGCTGTATCCATACCTGCAAGAAC…	SJ04764	-50	Sja002306		>SJ01320.1 - Up_Stream_Len 1000	ATATGTAGTCGTGCCGGTACCGCCGTATAACGTATCCGCGTATATCAGGTACGTACCATGGCGTAAAGGAGAGGAGATTCTTATTGTACCAGGAAATGAGCTGTTGAGCTGTTTGGTCAGAGTGATGGTTAATATATGACTATGAGTATACCGTTAATGCGCTGGGCCGTTGAATTGGTGTTGACGACCGCCTCTTTAACGGTAACCCCGCCGCCGGTGCTTGGTGGTGTCCCCCCTTTTGTTACGATATATGAGGGGTGTCCCCCTTTTTGTCAAATGCCCATTTTGTTCCCGGCCTTGGCCGGTACGAAGTGGGTTAGTCGCGGGATGAGTCTATGTCGATGTCACAGGTCAATCGTCGCATGCCTGTCACGTGAGTGATGCGGGTGTGTGCTGTGG…	SJ01320	-865
	>SJ08560.1 - Up_Stream_Len 1000	TGCTGTTTTGCTGGTTTTTTCGTGTGTTCTTGACTCGACAGCTTGGCGGACTCTCTCTGAGTCACCGGCCAGCATCGGTCGCCGTCGTCTCGTCGTTCTTCGTTGGTTTGTAGATTAAACTCGGGAACACGGTTTGATCCTTCACGGGTTGGCCATGCTCTTGCCTTCCCTTCCTACTCGCCTCCGTTATGCGGCACCGCCCGCCTTCCACGCGCCCAGCTCCGTTGGTGACGTAAATAACAACAAATAAAACACACACGTCAGTGATTCCATCTTTTTGCTAGGGCCATCTCCCCCTCCAGATTCGTGACGAGAGCGGCCACTGAGGCTATGGCTGAATGAGTCCTGTATGATTGCAGGCAACTCGCAATGTGCAGACGGCATCCGTTCGACTCTGGG…	SJ08560	-571	Sja013617		>SJ16410.1 - Up_Stream_Len 1000	TCCGGCGCTGGCACCTGTGTTGCACTGCCCACCATAAGAGAAAAAAAGTACTTTCAGATAACGCCTGATTTGTGGAAAACGGGGTTGGGTCAATATCAGCCCCGAACAAGGCCCTTTTCACAGACACCGTGCTCCCCACAGAAGACTCCAAATGACACACCACACGCAGAGCAACTCAATCAAGTCATGGTAGAGCCTGTTCGGTAGCTTGATGGTGCTTGATCCTCCTAGAGTTGGATCAATTCAGTTTCCTGCAGATGGAAGCAGGTAGCAGCTTCGGTCGAAGCAATTACGCCGCCTGTTTAGGCAATCTTCACGGCCGAGGTCGCGGTGGAAGGCGTGGACGAAATCGCCCAGAACTCTTCCTGTGCCCGTGTATATATGCAAGGAAGGTTTTCA…	SJ16410	-475	Sja009494
	>SJ01941.1 - Up_Stream_Len 1000	TACGTATGTACTGCTGTCTGTTGTAGTCTCGAACCTGGCACGTCTCTTGTTCTTCTTGAGGCGTTCCCGCCTCTCGCTTTGACCCCTTTCGCTGTAGTCTTCCAGCGTTTTGTCTGCTGTGGACGGTTCGACACAGGGGCACAGGCGCCAGTGCTGGTCGCCGGCGAAGCGCGGATGCCGTTGGTGTGCACGACAGACAGCAAACAAAGCAAGCTCTTCTTCTACCGGTCGCGAGCCGCCTTGGATATCTTCGGCGGAGCGGCGAAACTCCATCATCGTGTTGGCCAATCACAAGCACCTAAGTTTGAATGACACTGGCACCTCAGTGGTTGGTGCTATTTATCCGCGGATGACATTTGATTGGCTAATTTTCGCCTCCATCTACTGTGAACCGATCCC…	SJ01941	-938	Sja009063		>SJ12796.1 - Up_Stream_Len 1000	CTGGTGTACTCGTACTGCTGTCTGTGGTCGTCAAAGGACATCCGGGGTACACCCCCGGTGGATAATAAGGATCTTACGGCGGGTATACCTGGTACCTATTAATAGTACCAGGTATATGCTACTGCTGCTTGGTGCTCTGAACATCGCGAGAAGTCATGTATCTCTGTTTTACGTCACTCTCTGTCTCGGTCTCTCTCTTTTATGTCTCTCATGCGTTCACCACCCGGGCGATCATCTCACTCAGCCAGGTGCTCAGCGATGCTGGCCGTGAGCCGAGTTTGGTCATCCAAGCCGTCCCAGCTCGGTCATGTCGCTACGACGACACATTTGAGTTTTGAATTTGACTCGTGTACGAGTATATATACACACGTTACTGCAGTGGTGTCGTTGTGGAACTAA…	SJ12796	-347	Sja014884
	>SJ20191.1 + Up_Stream_Len 1000	TTGTCCTCGCCGGTGCGGATTATGTCGTTCTGTCGCTTAATGCGTCAGTCAGCCCCGAGACGCTTGCACGTCGCACTGCTACCGAACTGCTGCCGAATCGCGCAAGTGCGTGAGTGCGCAAAAAAATCGAGATTAATTACACTGTGAAACCCTTTGAAAAGCGGGATCCGGGGTTGCGCCGACAGTGAAAATCCAGGAGGTTTGCGCGCCTCCTGTCTCCCTCCACATACATAACGGCTCTACAACGAAGGTGTGTGCCGTAGCCATGAAACATGTAGACTTTCACATAAGCACATGCATACCTGTCCATCTAGAGTATCGGGCTTCATGGTCTTACACCGTGTTGAGGAGCAAAGGAAGAGCATTGTCTTGACGAACGTTTGGTGTTGAGTCGTAAAA…	SJ20191	-545	Sja011702		>SJ18744.1 + Up_Stream_Len 1000	GCTTTTACGTTTGACCGATCTTCACAAAATAGCTAAGTCGAAACAACGGACGCGAAGAGTAGTTAAACTCGGCTGGGAGTTTCACAATGATATTGCCTTCTGGAAGTGGGCAATCGACCACAAATTGGTTAACGCCGGCGAGTCGCTTGGAGCACCTTTTTACGCACACGTACAACGAACTGCCTCACGACGATACTATTCAGACGCAAGCTTTACTGCAGTCGGGGGGTTTTGTCCGGAGCTCCAGGTGTATTGGAGATACGATCTGAACCACCGGCTGTCCGAGCTTCTGCGAAAACAGGTGGTAACGAAGGGCGAGGACGCAATAACGATCAACTTACTCGAACTCTGTGGCATGGTAATGAGAGCGTACGTAACACAAGTCCTGTTGAAAGATAG…	SJ18744	-644
	>SJ06856.1 + Up_Stream_Len 1000	GGGGGGGGGGGGGGGGGGGCGATGCTGCTGTAGTCGAATGGAGATTGCGGGCGTGTACTTTAGTTTTGGACACGCATAAAACTGCTGTAGGGATTTTAGGTGTACCTCTTCGGACTTGTGTATCCTTTCCCTGCTAAGTGTGCGTGTTCTTTAGGATTCTCTGATGGCTCTACGAGTAGCACTTTTGTGACCACGGGCCGTGATCTTGCTATTAATAGATCAGACTACTCGTACGAGTATAGGGATTGAAACGAGTTTAACCTTATAGGACTGGAGTCCCGTTTTGGGGACAAATCACTTAGAACTAGAGTGGTTTGTCCCCAAAACGGGACTGCAGTTAGTTCTAAAAGGGGTCCCACGTATTTGGGGACAAACTACTTGGAATTAGTGCGGGATAAG…	SJ06856	-52			>SJ22661.1 - Up_Stream_Len 1000	GTCGTCCGCCGCTGGCTGCGGCGCCGCTGCGGCTAAGACGTTTCGCCGGTTGCCGTTCGTCATCGCTGATCATGATCGAGCGACATCGACGGTTTGTTCGCCTGTGTGTAACACGAGGGTTTGATTGGGGGTTGCGTTTGTGTGTGAGCGTGTAGAGCAGTAGGCCGGCTGAGAGCGAGAGAGTTGATTGGGAGTTGTGTCAGCGTGTACAGCGATGTACGACGTACAGCAAACCGTAGACATACAGCAAGCAGTAGAGTGTACACAGCAGTAGTACACAGCAGTTAGCAGTTTGCAGTGAGCAGTGAGCCAGCCGTGTGAGCCATTGCACCGCCACATGTTTCGACGTCTCAGCTTTGAGCATCGGCAACACAGGTACCTGGTATCATAGCTATTGAC…	SJ22661	-204	Sja011753
	>SJ07653.1 - Up_Stream_Len 1000	ACACTTGGGTTGTTACAGAGATTCTATTGGTGGATTGGCATGGCCGAAGGTGTAAAATGGTGGATACGTAGGTGCTATAACTGCCAGGCCAGAAAAAGCGCCAGACAAACAGTGCGTTGGCCTCTAATATCCATTCCCTTGCCGAGTAGACCGGGACAGATGGTAGCGTTTGATCTTTTAGGACCCCTGCCGACAACGGCGAGAGGCAACGCATATGTATTTTTAGTGGTAGATTTGTTTAGTCGGCACGCAGAGGCGTACGCAATAACGAAAGCGGAGAAAAACACGGAAGGTTGTGCCGCTCGGTTGGTACACGATTACATTCCGCGGTGGGGATGCCCGCACACGTTTATGTCCGATCGGGGTACGGAATTCGTGTCAGTGGTATGTAGGGGGGTT…	SJ07653	-310	Sja000939		>SJ20545.1 - Up_Stream_Len 1000	GCAGGTGGATGATATCAATCACACCTGGTTACAGCAGCAGGGGCCATTGGTTGTGATCCTCTTGCCATATAGATAGGCGCCCCGCTGCTACTTGCTACGGGTGCGTACAGCAGTCATATCCTCGTAGTTACGTATTAAATAAAATTATTATAAATACGTCAGCTGTGAGTTCAACCGATTGAATAGTAGATACTCAACTTTGCGAGCTGCGTAGAATTTTTGTTCTATGTGTTATTTGTGGTATTGGTGTAGGCTTCGTGATGTACTAGGAAATGCTAAGGCCTTGAAGAGGATAGCTGCACGTAGCGAGGGCACGGGCTACGCCTACCGGCGCCGGGCCCCCGACGCTGAACGCTGGAACAACGTGCAGGGCCAAAATGCGGCGCAATTATGAACCGG…	SJ20545	-562	Sja002649
	>SJ00686.1 + Up_Stream_Len 1000	TGTATTTTCGTATTTTGTTGGTACCCGCTATCATACCGGTATATATTCACACCTACATTTGCTGGTGTAGCACAGCAGTACGGTTCATACATTTACCAGGTGTTTCGTACCAGAATACATTACCATAAAAGCTCGCTTGTCCTGTGCTGTTCCCTGGGGTGTGTGTGTGTGTTTTTTCTCCTGTGCCAAGGTGTGGCTGAATCGCTGTACACACGTTTTGCGGGCAAATTACTTGGAAACAGAGTATGTGTGTGTGTGTGTTTGTTTGTTTGTTTGTTTGTTTTTTTTTTTTTTTTTGCAGTGTGCAGTATAGTGCAAGCGTTGTATATATGTTTTTATGGGAGCCTTCGTTGTGTTTTGTGTTTGACCATTTGCAGGTGCTGCTGTCCTCCGTCATCC…	SJ00686	-819	Sja013876		>SJ10133.1 + Up_Stream_Len 1000	GGTGCGAGTTTAAAATATTGATCAAAAATTCAAATATTCAAAACATTCAACGGTATTTGAATGCTCGTAGACATAATATTCATGTCAATCACTTAGACTCGTGTGCTCTCCTTCTTCCAGCCAATTTTAGGCTGCTATGCAAGGTACCTCTCAAATTTGGAAGCACTACATACCGGTACTCTTACACGTACTCGTACACGTCACGTGCGACGTACCTACGTACTTACGATTACTCGTATGATATCATACTATTTAACCACATGTCTTGTCCAAAATTGTAAAAAAAAACGGCTTCGATGTGCTGCTGTCGTTGTGCTACACATGGCACATACATGCTGACTTCACGAGTATCATAGTCTCGTGGCTACCAGATTTACAATTACTCGTATTATATCCTGC…	SJ10133	-194
	>SJ19095.1 - Up_Stream_Len 1000	CTCGGATCCCATCGTACCAATGTGAAACACACGTGCTACAACTAACTGTGTAGTACACGTCGACCTCCTCGGCTTCCGGTGATACTTGGCGCCTGGCAGTGTGTATGTATGTGATTTCCCTCGGTTTCTCTAAAAGGCACTCAGCGTCGCTCGTGGCAGCGTGAAGGCTGCTTATAGATAGTGCTGTACGCGTACGAGTAGTAGTGTTGACTCAACGTTGGTGAAGCAGAAAGCTCATCCATCACCAGCCGGTAAAGTGCAAAGTGTCGATCGTCGACGATTGTCGATGAATCATGTTTTTGCTTCAATAGTAAAAGCGTTACAAAACTGCCTTCGGCCAACTGGAAACCCCCGTGAGTGAAGTACTCGCGTGGATCCCAAGACCTATTGACTATTGAC…	SJ19095	-53	Sja014985		>SJ04905.1 + Up_Stream_Len 1000	TGGTGTACCTGGTACTGCTGTACAGCAGCTTCGTATACGAGTACGAGCTTGTTGTTGCTTCATGCTTGGTGGCTCATCTGCTCATCGGTGTACATTTCAGAACGAACATGGGGAACATGGAAGCAGAAGCTGACAGTCTCGCCTTCTAACGCCGTTCACGGAGCCTTCCTTTGCAAACGACAGCAGCTGCTTCACTTCTTCCCGCGCCTTGTTGGCGGCGTCCAACTTCTCTTCCTTAGAGAGCTCCGGAGAGACCATGCTTGCTGTTGCGCCCGGCTGCTGTGAAGCTGGAGGGCATATAGGCAGGCAACGCGAATGGATGGATGGGTTGCTTCTGGGTTGTGGAGCTACGAGTACACGATGGTCGTATTCCGTACCTAGATCGATCGGATGGGACAC…	SJ04905	-354	Sja008172
	>SJ04172.1 + Up_Stream_Len 1000	TTGATTGATTGATTGATAATTGGTTGATTGATTTATGTGACATGTATTCGTAGATATATACCTGGTACCTAGAGCATACCAGGTACCTGGTATTATGTTTGATACGATGGTATTATTATGATTACGTACGTATACATAGTACGAGTAGACGCATGGGTGGCTTTTCGAGTCACCCGGGCCAGGCCGGCAGGCGGGTGTGGAAATCGACACGATACAGCAATGCCATTAGTCCTTGGGGAAGGCGGGGGGGGGCTCGTATGTAACGATGAAGTCGACCTTGCACGGAACGCTCTTAAACCGGCTCACCGTCTGAAACGATACGTTACATCACTCTGTCCATAAATATAAGCACCGTTATTATTGAATAGTAATGTACAAAATGTGCTTACATTTAGGGAC…	SJ04172	-535			>SJ02890.1 + Up_Stream_Len 1000	CATCAGACCGAGTGAGCGGGTGTCTTCCCCACGCCCACCTCTTGAAACGCTGGGAGCTGCTCGTCCAGTGCTCCTTGGTTCATCACGAACGCCTTTCGCGGATGTTCACTAGCGTGGTTGCTCGTGTGAAAGTGCTGCAAACAAGGAAGGTGCGTAAACCATCGACAAGTGTACGTAGCGAAAACATGAGCTTCGTTCAGGCGTCAGACTATCTTACACTGGTTGCTGCGGGTGTATCCTTATCCTCACCCCTGGGCTATATAGAAGTACCAACTGCTGGTGGCCAGCAGTCTGGTGCCGCGTGGACGCAGCAAATTCGCTGACAGGCAATTACGCACCAAGTACTGCAATACGGAACAATGATGCTGGTATCATTCGTATTGTACCGCAGTTCCCGCC…	SJ02890	-741	Sja013089
	>SJ16175.1 + Up_Stream_Len 1000	AGTAGTATTAGTAGTAGGCGCGGTGGAGATTGTCACGAGGGGGTAACAACTCTTCAGGTACGAGTTAGAGTGATATACTACTCGTCGTACCAGGTGGACTACAATATTTACAACAACGATTGATCTGTACGAGAACCACTCAGAAAAGTGGGCCGAAAACTACTTACCTGGTACTACTGTAACAAAGTGCCATGTTGATTTTATTTATTTTACATGCACTCGTACGCGTGATGCGCGCATACAAAATACATCGTATCCTGCATGATACCGTCTTGCCAGCCATTCCGCATATATATATATACACACTCTGTGGCCTGCTATTAACACCGGTACAGCTTTTACCGCTCCTGCTGTGTTACGTACCGGTATGTGGCTCTCTCGGTGGTATATAGCTGTGTT…	SJ16175	-417	Sja014828		>SJ12913.1 - Up_Stream_Len 1000	ACATGGTGTCGTAATCACCCAACACGCGGTCGAATCGCAACGAAGCCTGAGAACCGCAGAAGCGCAAGAGTTGCGACGGGGCTATGATACCGCTGCTACTACTGCTGTGGGTCGTTTTCAATCAAGATAGGGTGGTCACGATCTGTGTGATCCTGTTGTGCAAATACAGCGAGGACCACCATTATAGCGATGCTACGTACGTACCTCGCTGCGTTGTCTAACCATCACACGCTGTACCAGGTATGCCTGAAATTTGCACTAACCTTCTGTTCTCCATCGTCGTTCTCGTCCGCCGTCATGCGGACAGGCTGGACGCGGCACGCACGCGCGGAGCAGGTAGGCTTGGTGAAGGCTCGCAGGCTGAGAGGAGATGCCACGAACGCTGACGCAAGCGAGGCT…	SJ12913	-797	Sja004785
	>SJ20796.1 + Up_Stream_Len 1000	CCCCACACAAAAATCAAGTCATTTCAGACCCCGTATACAAAAACCAAGTCATTTCAGACCCACCATACAAAAACCAAGTCATTTCTGACCCACCATACAATTTCGAGTCATTTCCAGCCCACTATACAAAAACCAAGTCATTTCAGACCCCCCATTCAAAAATCAAGTCATTTCAGACCCACCATACTAAAATCAAGTCATTTCAGACCCACCATACAAAACCAAGTCATTTCAGACCCACCATACAACTTCATGTCATTTCTAGCCCACTACACAAAAACCAAGTCATTTCAGACCCCCAATACATAAGTCAAGTCATTTCCGACCCCCTATACAAAAATCAAGTCATTTCAGACCCCCCATACAAAAATCAAGTCATTTCAGACCCACGACACAAAA…	SJ20796	-760			>SJ17373.1 + Up_Stream_Len 1000	CCATGGGGGGCTTTCGTGGAGAAGTCCATCAATAACTAAATCATGACAATCCCATGCATGACAGTCTTTCATCTTCCCATGTGACTTTCAAGGGACTTGAGTAAATCTCTCCGAGACACTTTCTATGTTTTATGAAGAAAAAGCACCATCATGAAAGCACTACATACACAGCGCGCTACGTACACAGTTTAGCAGTACGAGGTACTGCTGAGGTAGTACGTTCGCGTGCAACAAAATCAAGTACGCGTACTCGTAGTACTACGAGTACTGCTGTACAACAAGTACGAAGGATAAAAACCAAACGTAAAACAGCACCAACCAAAACGTCAACAATCCAACACTCATTCCTGTTTTTGTATGTGATTGGTACACGTCACCTACGAGTATGGTAACCTGTTG…	SJ17373	-367	Sja008204
	>SJ10583.1 - Up_Stream_Len 1000	GGGTATCTGTACTTCGTTTTTCCTACAATTCAACTGCTGTTGGTAGCCCCTTCTAAGGAACCTGATTTTAAAGCATTACACGTGAACCACCACACTCCGTTCTTTGCGTTCGAATATATCTGGCCGGGCATAGAACCTTTCCCTCGTTCGTCGTAACAGAGCAGTCGAAGGTGCGACGCGCCCCGATCGTACTCACTCGTACAAATAGAAAGGGAAAAATGAAACATTGAACCCATACACCTATATTTGAACGCCTTAAAAACACTACTTACCTTTGAAAATATTTAAGACTCTAAAATTGTAGAATCTGACCTAAACAAAATTTATTCTTATGAATGCAAGTGCCAGAAGTGCCTCAACAATAGCCGTGTTGGATGTCATATCGTGCGTTTCGACATA…	SJ10583	-780	Sja013438		>SJ19287.1 + Up_Stream_Len 1000	CTGCTTTTGGGAATCTTATGAGTGATCAAAGCTGAAGATCATGCTGCACATTGTCGGATGGCAAAGATAATAATAAAAAATAAATTAAAAAAAGTTGTCGAAGATAGAAGCGCATCGGTGTATATCTGGAGGGGAAAAGGAGAGCGGTATCGGGCCGCGATACTCTATACCCACGACGGCAGCAGGTAGATGTCGTAGACATCACCAAAGCAAACAAGTCTTGCATGTATACTCTGTTCTCATTGTCGCTGTTGCTATTAATACGAGCACTTTTATTATTTTTCGGTGGCCCTTTTAGCAAAAATGCCACCGGTGGCACGTTTATCTTGAGTCCACCGGTGTGGCACTTTTATCAACTCCCACAAATAAAAATCATTGCCGTTACTACGCGTTTACGCG…	SJ19287	-641	Sja014323
	>SJ12688.1 + Up_Stream_Len 1000	TTCTGTACAATACAGCAGCATCGTCCCCCCCCCCCCCCTCCCACTCTTTACCAATGAATTTGCGACTTACAGCGTAACTCTAGTCTGAAGTCCTTTTGGGCTTTCTATTGCGTACCAAAAACCAAACGGTAGGCGTCGGGCAACAAGATGGAGCACGCAGGCTGCTGTATGAAGTGCTGCCAGAATGAACAGTCCGCATGGCACAAAAGTCGAAAAAGAACACCCAACCAAAAGCCATCATGTCCACTTGACAATTACCCGAATCTAATCCATGAACGCGTCTGTGTTAGGCACAGCATTATAAACATCGACACTGACTTAGGAATCGCTTCCACATGAGGGGTCTTTCCACGATTCAGGGCAACAATGAAGGCACCCGGGGTGTCGCCCACTCTGCCG…	SJ12688	-842	Sja014036		>SJ04148.1 + Up_Stream_Len 1000	GTACACGCCTTTCATTATTAACTAACGTTGGGATCGCATCGAGACAAAGCCAAGCAAACAACATCCAGCGGACCCACTCTTGTCTTGAGTTTTTGTTTTGTGTTTCGTCTACCAAACGTTTCCCTTGAAAAATGTCGACCTGGGAGTCTGGGACTTCAAACTGTGTCGTGGCCGATGTTTTTTGCTGTGCTGTACCTTATAGTAGCAGAGGAAATTGCCTCAGAAAAACCTTTGCGCTAACAAACGTCGCGTGCTGTACGTGTGATGTATCCCGAAGCAGGCTCAAGTCTTGGCTCGAATGGAACCGTCGTATTCTTCGAGAATGCTGCGAGCAGCGGTGGTGGAGCTCTCAACCTTGATGTTGGGAATGGTTCGATTCATATCAGCAGTGCAAATTTT…	SJ04148	-1	Sja006757
	>SJ09603.1 + Up_Stream_Len 1000	TATCAATACCTCTTCTCTAGGGCACCTAACCCAGCAAGGGCTTCGAGATAGGCGGGGTAACCAACGAGGGTATGGCCATGGTCGAGCCTCAAAATGAGTGCCAGCCAGCTCTCGACACACAAGCAACGAGAAGACGCCGTTTTTGGACAGACGACATGACTGAGAACCTCGGTGAGGCTCTTACCTTGTGGGACTTCCATGATGCCGCTGGCGCACGCCGCCAGGATAGCCCCGATTAGCCACCTTGCTGATTTCATCGTTTGCCTTGTGATTTCTGTCCTCCGCCCAGGAAAATCGTTTAGATGGAGGCCACCCATTCGTCAAAGTACACAGTCTTTTGTAACCGTCGTTTAATTTTGATTAGTTTTTTTACAAAAATGTAGTCGGGAAATTGCATAC…	SJ09603	-897	Sja011446		>SJ09694.1 - Up_Stream_Len 1000	AAAAACAGTCACCAAGGGTAAAACAAAACACAGGATCGCGTTTTCTTGTTCGTTTTTGTTATTCGCCGCGTTCCGCAAGCGAAATCGTGGAAAAATGGAGATTGAAAGTATACCGTGACGTTTCCCGTTTGAGACCGGAAGAGAAAGTTAAAAACTATGAGGGGCGACACGGAAACTGAGCGTCGTCGCGATTCTTGGTCCCGTTTGCATTCCTGCGCGGCTTCTGCTGTCCCAGGTGCTGGACGTAATCGTGACGGTGATCGTGCGTACGGCCACTGGTTTGATGGCGACGGACACATCGCGAAGGTAAACGCGGAAAATATAGCAGCAGTAGTAGTAGTAATAGTACCACTGCTGCTCCTTCGAGGTGCACATGTAATACCGGCACAGCTATGAAAC…	SJ09694	-409	Sja012657
	>SJ19797.1 + Up_Stream_Len 1000	TATTATTAAGAGGTGTCCTGCACTGCTACGTCCTGTACGACTACATACAGATGAAACAGGGGGTGTAATTTGTCCGATGTCAGGGCCTGTACTATTAATAGAGTAAGTTGTCGATACCTGGTAGCTCTATGCATGGAGCCACTGCCTCTGCTACAAACATTTACCCGAGGTACTGCTGTACCAGGTAGCAGGAACAACATGTACGTGCATCTGCCAAATCACATGCTTCTGCTCTGCTGCGTGTACGGCTGCTGTACCATACCCGACACACACCATACCACAGATAGGAGTACAACCATACCCACAGGTGCGCTGCTACGCTGCTACGAGTACCGGTACTGCTGTTCGTGCTGCTTTCTTGCGTTTCCGCTGCTGCTACAGGTGTTGCCAACATCCAAG…	SJ19797	-240			>SJ19350.1 - Up_Stream_Len 1000	AGTACACTTCTCACTATGTTCTATATACGAGCACTATACTTCGACTACTTGTACACAGCAGTAGTACTACTGCCCAGCTTGGAAAACAGACGGGCGTGGCGCGCATTTCGGAAACATATGTGCTAATAATGGAGCGCTCAGATCCGTGTTACGGTAGGGCGGGTACCCCCATTTTCACTACGTGCCGCGTTTAGGCGTTTAGGCCACTCAGGCCAGCTCTGCTTTTCACTCCAAATTGGAGTTGAAAGTATATGGTGTTGACGCCTCGTAACATGAGTTTTAACCATTCAATTGGTCGTACTCACAGCCGACGTATCTTTTCTATTATATAAAAACCATCCGATGGCGGTGCGATCGCGAGACCAACATGACAAATGATTCAATGGGGGCTCACTCGGC…	SJ19350	-564	Sja006607
	>SJ20281.1 - Up_Stream_Len 1000	GCTCTACACCCCTGGTACTTAAATACTGAAGCGCACAACGATTCAAAATGATAAGTTCCGAATACATCGCGCTGTTTACAACTTCCACTCCGAGTATAACAACCAGTACACGCTCAACTTCCACAGCAGCGGCAGTCATGTTTCGTTGAGTCCAAAACGCAGCACTTCTTCCTTTATGACGCCCCCTCCCCCCTCCCCTATCCTCCTCATGGTGTCTTCATGTGCAGGCGTCCGAGCAGAAAAGTTGCCGCGAAGAATCCTCCCGCACCCTGGGGGGTAATGGCGGCGACCGCCGGCCGTCGTCTCAAAACGGGACCGCAGCGCCTCGGGTTGGTGGTTCAAACGGGGACAAAGCTCGCCGCAGCAGTGGCGTCAGCAACGGCGGTAGCTGCCGGTGCG…	SJ20281	-106	Sja005498		>SJ21337.1 - Up_Stream_Len 1000	TGTGCTCTGTACAGGGCGGAGATGCGGGAGATGGGGGGGGAGGCAGGGGCGGGGAAGCGGGAGGGGAGGGGAGGGGGGGGGAGGGGAAGGGAGGAGAGGGGAGGAGAGGGGAAGCGAGGCGAGGCGAAGGTGGGGTTGGGGGGGGAAATCTACTGTTGAGGACGACGGGAGACCCGTGTTGAGTAGGGAACGCTCGTTACCCGCGCCCACTTACTTCCTTTCAACATGACACCTTTCCCAGCCCCCTAGCCCCGGAAAGCCTTGCTCCGAAATGCGTAACGTGTACCCCCCCCCCCCGAAAATGTCCGGTGCAGCCGATGATGCTTTGTCCTTCTTGGATCTAATGCGAGCTATCCGTGTCTTGTCTTTTGTTGTTGGGCCTTTTCAAGATTTTTCACG…	SJ21337	-280	Sja007591
	>SJ00290.1 - Up_Stream_Len 1000	AAGACCGACGGGTAGGAGAACTGGAATCTACACGTTCGCACATTATTTTTTGTAACGTACCTTAACTTGCTGTTATATACTGTACCAGGTAGTTCGGAACAAAGTACCCTTGTGTATGCGACACGTATTACATCTGTGGAGTGCGGCAGTTTTTTGGCGTCGCACGCCATCTATACCTCGTATACAGCAGGTATGAGACTAGACGCAAGTACCGATGATCATGATCGCAAAAGGTCGCTATTACTATTATACGTGTTTCGTCGAAATCCTCAATCTCACGGCTGCAATTGTTTTTATTTTTTTGGAAGTATATATCAGTACGTACGTCGCGACATCAATGACATAAGAGTGTCAAGTTCCAGGTGTACTGCCGACCTCTCAGTACTACCCAGTACTCTC…	SJ00290	-443	Sja009432		>SJ19717.1 + Up_Stream_Len 1000	AAAAACTAGACTCGGAAATTCGTCCCAGGGGGGGCTGGGGGGGGGGGGGGGGGGGGGGGGGGGGGGGGGGTATCTCGCGTGTCTACGGTCTACGGTGTGGTACGACGAGTAAAACGAGTATACGAGTACTAGCTTGCAGTTTGCCGTGTGGTGTGCGGAACTGCTTGTACAAGCTGATGGTCCAACTTCGAAGACGAAATTCTCACTGCAACGGCGCTTTCGCAACCATTTATTTGGAAACCTTTACGCACCACCAGTATATATTGTGTTCACTATGATACCGTACAGGACACCTAATAAGAAACAGGCTAACAAGAAAGCCAGGCTGAGATTTGGAGGAACATAAGAAATTCGGGAGTCGTCATCTTGAAATTAGTGTAGAAAGCACCCTCTCTCAAA…	SJ19717	-468	Sja009122
	>SJ09233.1 + Up_Stream_Len 1000	AAAACTCAAGTCATTTCAGACCCCCATACAAAAATCAAGTCATTTCAGACCCCCCATACAAAAACCAAGTCATTTCAGACCCCCCATACAAAAACCAAGTCATTTCAGACCCACCATACAATTTCAAGTCATTTCCAGCACTATACAAAAACCAAGTTAGTTCATACCCCCCACACAAAAATCAAGTCATTTAGGACATCCTATACAAAAATCAAGTCATTTCAGACCCCCAATACAAAAATCAAGTCATTTCAGACCTACCATACAATTTCAAGTCATTTCCAGCCCACTATACAAAAACCAAGTCATTTTCCAGCCCACTATACAAAAACCAAGTTATTTCATACCCCCCATACAAAAATCAAGTCATTTAGGACATCCTATACAAAAATCAAGTCA…	SJ09233	-546	Sja009472		>SJ19363.1 + Up_Stream_Len 1000	TTGCAGCGGCGATGAACGTGAGAGGTCTGTCGTGGACATGTTCGGTCTGTGACTCCTCCATCGATACACGGTATGGCTATACCCCCAAACGTCCGATTCTTGCCACACTTACGCTTCTTCGAAACTTCTCTCTGACAAGTGATTTACCGTACGTGAGCCGAGCTGGCGCAGCTACGTAGTTAGCGACACACCACGCCCCTTCTCTCTCACTTCCCTGTCTTCTCCTCTGCCACCCCTGGCCAGCCTCTCCTCACCTCACTCCCAGGTAAGCCCAAAGCGATTATTGGGAGCTCTGGTGTGTTGTGTTAAAAACCCCAACGATCTTTTCTTGAGGCATAGTGGTACCCGGTATTTTAAACCCATGCATAACTATCGTTGACCTCATTGTTGTGTGTAGAG…	SJ19363	-913	Sja003715
	>SJ10859.1 + Up_Stream_Len 1000	CCAGGAAGTGGCCACACCAGAAATTAAATTTATTAATTGGAGGGTGTCGCCCATATGCAAGTCCGCCTCAGCGGCGGTTCTTAGCAGGATGCAGCCCACCCTCCATGCGACTCGCCGAATACCTCACGGCGCTTCGCGCTTGGTGCAAGCAATGTCTGCTTGGTTGGTGAAAACCCAACGTTCTCCGTCCCGGCATTGTAGGGATGCGAGGGTCTATGGTCATACGACTACGGCCGTGCACGACATGAGTACCCCCCCCCCCGACCCACACATAAACCTCCAGTGATTGCGACCCCCCCCCCCCCCCGGCACATTACGCTGTCAGCTCTCAACCTCTCGTGGGCGGGGGGAAATACTCCCTTATAAATACAATCTTCCCGCCCTCCTTTCTTTTGGTTC…	SJ10859	-439	Sja000002		>SJ18081.1 - Up_Stream_Len 1000	TTCGTTCCGTTCCAATGCCCGCGAAGTGAAGTTAACCCTTTTAGAACTGCAGTCCCGTTTAAGGGACAAACCACTCTAATTCTAAGTAATTTGTCCCCAAAACGGGACTCCAGTCCTATAAGGGTTAAGACACGCCCTGATATGTACGAGTACAGGGATTGAGAACGTACAAGGTATGTATATACGTATAGCATACGAGTGCTGGTTCTGTGGTCAACTCAATCCAACCCACCGCCCTTACGTTTGTCTCACGCAATCTCGCAATGCCCAATGCGGCAGACATGCCACATGCCACATGCCACTCAAGTTTCGTGTGTAACGTGCAGTGTCGACAACGGCAGCAGCAGCAGTGTTCAGTGTTCCGTTGCGGATTCTTCACAGTTTCAAGACATCAGGTAC…	SJ18081	-554	Sja006273
	>SJ05191.1 + Up_Stream_Len 1000	GCTCCCGTGTCCGTGTTGCCACTTTTGCCATTCTGCCAGTTGCTGGGCTTCTCTATCGAAGGGGCTGCCGTTGCCACGAACTCCAGTTTTTTTACGGAGGAACTACCGACCGGTTGGGCTAACAAAAAACAAACAGTCGAACCTGGGCGAACTGCCCCAGAAAGCGCTCGGCATATTCCTGGGGTGAGGGTGGATACGAGTGAATACAGTATGATATCATACTCGTACCACTCGCTATATGCAATGGTGTACGCACGTACTACGAGAGTTGTACTGCTGTAGCTCCATCTCCAAATAACTCTGTGTTGTACTGCTGTAGCTCCATCTCCAAATAACTCTGTGTTGTTGCTGTGTTGTTACTTTTTTCAGCTTGCCCAGTGCCTTCTTTGCCCTATTGGC…	SJ05191	-959	Sja013865		>SJ09143.1 - Up_Stream_Len 1000	CTGCTGTGATCCGGCGCGCCGCTCCGGTGCCACTTGGCCAGTCCTAGCACGACCACACTCGACCTGCTCCGTCCGTACTCGCTCTCGTTGTTGTCCTTCCCAGTCGGCTCCTCGCTTTCTCCCTCGTTGCACTCAGGGTGCTTGGTCTGGAAAATAAAAATTCTCGCGCTGAAGGGATTGACCAGTCCAACAACAGCTCGTCGCCACACGCTCCCTCCTCCTTTGATGGCGAAGCCAGGTTACTGAGACAGTACAGCTCCCTCTAGCAAACACACCTAGGGCCGTGTACATAGTGTCCGTCCACCTTTCTGATGGCGTCTGCCTCCGCGCACAAAAGTGAGATGGACATTGCTGTCTACACCGACGGCCAAAAAGGCCCGTGCATCTGAACTTTTGCGC…	SJ09143	-283	Sja014908
	>SJ13927.1 - Up_Stream_Len 1000	CCGATTGAATACGCGTACGTAGCGTGCGACCGCCGCGCGAGTAGTCGCTCCATCGGTGCTGCCAGCGAGCGGTACAGCCAGTCCCTAAGGTCTCCTGGAGTGGTCCTTTTTTTTTGCAGCATCGCTGGTTTTGGTTTTGCAACGTGCTTTGCTTTGGCCCGCGGTGAAACTATCGTAATAAACTCCACTCTCCACTCCCTCCACACATGACATACATTATTCGTACCGTACATGCACCTTATTTTTCTATTTTTTTGTACTTACTTGTTGTTGTTGTTGTTGTTGTTGTTGTTACCATGAACAACGCCGACGAGCGGTTGAGAGCGAGAATAGACAACGTCGACGATGAATCATGATGATGTGTATCAAGTGTGTATCTCGTTGTTGTCATACACACAC…	SJ13927	-412	Sja007661		>SJ02681.1 - Up_Stream_Len 1000	CAGCCCACTATTAAATAGTGCAGTAGGCTGCGAACACACGGGCAGCAGTGCGAGAATAATGCAGCGCTGTGCTCGGTAGCAGCAGCAGCACAAGGAGGGCGTCCACAGACAGGCTGCTGCTGCTCTGCGGTGGTACCGCTGTTGTTGTAGTACGGCAGCAAGCAGTACTGATGTCGTAGTAGTATCACACCGCCACCGTATACTCCGAATACCTGGTGCTCTTTAGTACCTGGTATAGGCACTGCTGCCGTGTACGAGTATATTAGCGCCGAAGCTGCAGAAAGAAGAAGGGTCGACTATTTGTTTTCACCGACATTGGTCGCGTCTTCTTCCTTATTACGTGTACGACGAAGCACGAGTACAGGGCTCCTTTTCTTCTTCTTTTGGCGGTCGTAGTGA…	SJ02681	-249	Sja008118
	>SJ00522.1 + Up_Stream_Len 1000	CGCTGGCTGTGGTGAGAAGAAAACCTAGTACGGTTCTGATGATTGGCAGGGCGGTCGAAGTTGTCATTTCGCTGATGAATAGAAGAAATCCCAGAACGGCTCTGACCGAATTGAGAACCCGTATTACGAGGAATCATACTCGTAGGGGAATTTCGGTGATAATTCCGATTTTCTGTCAAAGAGTAACGAGTGTTTCTTTGTATCCTCGTACGTTCTTCGGACCTCGACAAATCTACTAGTAACCGGTGTGGTTTCGGCCAATGTTTAGCTTCACGCTCCACCATCAAGAATAAATCAATGGGTAGGGAGTATAACTCGTCGTTATCCATTAATTGGGAGGTGCATGCATGCCTGAAGACGCCAGGTGATATTGCATCAAAAACTATCCTCGTGAACAGC…	SJ00522	-884	Sja013578		>SJ04936.1 - Up_Stream_Len 1000	TTGACGTAGACTTGAGACTTGAAGGCTTGACGTCAGGCATGACTACTTTTTTTTTTTTTTTTTTTTTTTTTTTTTTTTCAAACCCCTCTTGTTCGTTGTTGTTTGTTTTGCGGTGTTTTGTTTGTTGATGTTCCGTTGCGACAACAATTTTTTTTTGGCTGTATATACGAGTGAAATACAGCAGCTCATGTATGTATGTATGCTGCACGCTCTCACCGATTTGTTGCGATTCATGCGACAGAGTAGCAGCAGTAGGCGTAGTCCCCTTGCACCTCTCTCTCTCTCTCCCTCTCCAGGCTTTCGTACAGCAGCGCGTGTACTATACGAGGTCTTAGCTCGAGGTGAAAAAGTAGACCCAGACCAGACGGGCCAAGAGCGCAGGAAGAAGTGGGCGGTGGG…	SJ04936	-314	Sja011808
	>SJ00851.1 + Up_Stream_Len 1000	TCTGCTTCAAGAAGTCCTTCCTCTGCACCCCGCCTCCTGTGGAAGAGGCGGCAGGCCTAACGGACATGGTGAAGGCATCCGCCAGAGGGGCGCCCAAGAGGAGAACAGCGATCAGGGAGAGGTAGGCCATCGTCACGAGAAGAAGAGAGGAGGCACAGCAACAGCAGTAGCAGCAGGAGGTGGTGCACAAACCACGAGGTCTCGATCACTTCTTGGGTGTTGCGAAAGCCCTACAGCGGCGTGCGGCGTGGGGACAGGGAAAATGCGGCGCAATTAGAGTGGCTTCGGCTTACTCATCGAGTAACACCGTCGACGCATCAGAGCTCAACGCCTCCCAGACAGCGCGTTGTACAGGGCGCAGGAGAGGTCGTACGTGGAGGGTAGTGGGGGTTCAGGTCG…	SJ00851	-762	Sja013076		>SJ01884.1 - Up_Stream_Len 1000	CTTTCCTATTCTTGGCGCGAACGGAAGCACACTTTCTTATGCTGCGTTTTTATATTTCGGTTCCCGACAAGGCGTTTTTTCCCCTATGAATTAGTATATAGGGCCTTGGGAGCAGGTCGGCCACAGGAAGGGCTCAGCTATAATAGGCAACTCTGACTAGGGCTGAGAGCTTTTCTTATTTTTATTTTATTTCTTCAATTTTTCAGGCTGACTTTCTTGTGGGCGGGTCGGTACTGTATACTGGTACACCATTGCTGTTGTTGTTGTTGTTGTTGTTGTTGTTGTTGTTGTTGTTGTTGTTGTTGTTGTTGTTGGTGTTGGTGTTCTTGTTCTTGTTCTTGTTCTTGTTCTTGTTCTTGTTCTTGTTCTTGTTCTTGTTCTTGTTCTTGTTCTTGTTCT…	SJ01884	-865	Sja003153
	>SJ00152.1 - Up_Stream_Len 1000	TGCTGGGAATTCTGGCAGTATCATACCGGCACACTTGATACTGCTGTTTGTGACGATTATCCAATCCACCCGCAGGGGACTTGGAGAAACGCGCCGCCGCCACCGCCGCCGTCGCCGCCGCCTCAGCATCAGGCAGCAGTGTCACAGGGTACAACAGCAGCAGTAGTAGGGGTACAAGGCCGATGCTCTCGGTTGCCTCATACATGGCGTCTCTGGACCCAACACAGCATCGCAGCTTTCAAAGCGAATCCTACGAGTACGTACATACTGGTATGGTACACGGAAGCAGCAGCAGTGCATCCGACTTCGGCCTCGGGTGTAATGCTATTACGGGTACGTAGGTCCACAGACTGGGAGACTGGGCGTGGGCGTGGTTGTAGAACCGTATATACAACAGAC…	SJ00152	-276	Sja007361		>SJ17177.1 - Up_Stream_Len 1000	CTATGGTCACCCGTAACACTGCTGTGTGTAGGCATGGCACACCCCCCTCTTAAATATTAGCGTCCCCTGAATATGGTTTTTGCTGGTAGAATACGTACTACTACTGTATATACGGAGGACATATAAAATCCGTAAGTACGCGCGATCGAAGTATTAAACTCAGCTAGCAAAGATGAGCTTCGACGAAATCCTCGAGCTCACAGCTGTTGTTTTTTAGTTTTTGAAATATACGTATATTTCGAAGTATATGGTATGATTGAAGTAAGAGCTGCACATTTTTTTATTTTTTTTTTCCCATCCCATTCATTATCTTCGCGCTTCCGCCTTTCTCCCTCCCTAGTCGTAACTCAGATCCGCTGTCACAAAGTTGGCTCCTCTCCCTCCTCCCCCACTACGGTT…	SJ17177	-797
	>SJ22022.1 + Up_Stream_Len 1000	GTCAACTCACGACCACCAATGTTCAACCGCATCTTGCCTTTTTCTGCCCGTCAGCCGTTCTCTTTACCCTTAGTCCGAACCATGGTGCTCCGATCCTCTCGTTCAGTACTTTATCCACGCGCACGTTTGGTACACTACCGAACGAATCAACCTTACTATATGGAGCTCAGTATATTTTGATCTGCGAGTCGTTATTTCCCTATCCAACAGTTTGTCGGGTGATGGTGTTGCTGCAAGCACTAAAGCCTTACCAAAATGTTTCGGCTGAAAAATGAGTAGTTGCGTGTACAAGTGTTTCGATTCGCAATACCGTAGGTTGCCATCCATTAAATCGCCTTTGAAAAGTTCCAAAGGCATTCAGCTTGAGCACGGGGTAACGTCCGGCACTTCACTTTCACT…	SJ22022	-283	Sja000827		>SJ02472.1 + Up_Stream_Len 1000	CACAATCACTCACTCTTGAAGGCTCTGTGTGCCACCTGTGGGATGTTGGGAATTGGAAATATGGGAAGAATATGGTTCAGCCTTCGGGGTAATGAAAAAGGACAGAAATTTCTCGGGTTGTTCGGATTCTTCTCAGAAAGTCCTCGGTTGAATGTACACGTGGGAGAGGTTTGAGATATAGCTGGCTTGTCGTGGGTTGGTGGAAGGGCACCATTCCCAGCTTGAGCCCTGTTGCTCTCCAAGTACACACCTTGTGCCACTAACATACCTATTTGACTCGATCGAGGTTCTGACGCATCCCAGGTGAGCTACGTAGCTCGGCAGGCCTAAGGTTAGACTGGTCGCGCTGGAAAGTTGCAGATTGGACGTCCGCACTCCCACAGCAGAGCAACTAAATAC…	SJ02472	-154	Sja013803
	>SJ06233.1 - Up_Stream_Len 1000	CGTTTTTTGTTTTGTTTTTGTTGCTGGGAACCAGGGAGGTTACGCGCCTTCGGTGGTTCCGCACGCGTGACCTGAAGTACCTGCTGTTACCTGGAGGGGGGACGATCTCCTTGCTGAGGCCGGTCGCCAAGGCCTCCTTCGGCGACGTGTACCACGGCACCTGCGCACCCCTTTCGAAGTGAGCCAGAAGAGAGCAAGGAAGGCAGACTGACTGGCTTGTGCAAACCGAACGACGAGTCTTGGTGTTGTTTGAGGACGGTCGCGGGCGCGACCCTCACCGATCACCGTTCTCACGTTGTGGTGCCCGTTTCTTCCCCCCTCTGGGTGTCGTCTAAAAAAAATGCGAATATGCCGTAGTAAAGGAGCGTTAAGTTCGCACGAGAAGTGCGATCGTTTTTG…	SJ06233	-787	Sja012050		>SJ03458.1 - Up_Stream_Len 1000	GCTGTGGGAATTACACCACTGCTACGGATGGCGCAACAAAACAGTTGATGAGCAGTGTTTTTTTGCTGCTGGCGCCTAGTCTCGGGTGGGTGCCCTCGGGAGCCAGGATAATAATATACAGATCCATGCACCCGAGCCTACCCCCCCTCGGTGTTTGTGGTAGGCTCAGATATGTGGGAGTAGCCATAGCACACCGCGGGTGTGCCACCTAATACGCATGGTGTTGCCTGCTGCTGCTGCTGCCGATGGGCGGCAGCGTTCCAGGGATTCAGGGTTACCCGTATGTCGTACTCGTAAAACGTTCATTGCACGATGTGCTCGGCAGCAGTGCAACGGCCCTGCTGGCCAATCACGGTCTTTGTGTGTACAAGGAAGTAAACGTGGTTTCGGGTGATATGA…	SJ03458	-866	Sja002063
	>SJ06629.1 + Up_Stream_Len 1000	CTCCCTGTCGAGCTCTTTCTCTTGGCACGTTCGTTAGCTCAATCTTGACGCCCTTCCGCCTTCTCAGCGGGCTGAGAGGCGAGCTACACACTACTGCTGTCTCGCTGGCTCTCCACCTGTGTTGCAGTGCCCACGAAAAAAACACGATTTTATCAAATCTCTTGACAAAGAGATACTGGAACCACGTCTACCCCAGTTGTTTTTCCTGTAGGACTTTTCGTAATTCTGCCCTAGCTCTGAACTTTCCCATTAATACAAAACTTGGCAAGGCAGGTATAAGCTCCTTGGTACACTCCCGTCAGTGTTTGTAGTGTGCCTTCGAAAACAGCAAAAAACGGCCGAAACGTACCAGATTTAGTGTACGAGGTCGTACGCACGAAATGTGATGCTGTACGTACG…	SJ06629	-398	Sja011747		>SJ04483.1 + Up_Stream_Len 1000	ACACATATATACACACACACTTCACCCAGTGAGGAAGCAACCCTATTTGTTGTTGTTGTTGTTGTTGTTGTCTTCACATTAAAAACCGTGCCGGTCTCTCTATCCAGTACCTCCATCTGTCCGTACTAATCCAACACTTGACACGGTCGATTCCCGTGGTCACAGGCTAACTTACCCAAAAAAAGGTACTACTGAAATAAAAGTGGAACCCGAAGGGTCCGCAAAGCGATCAAAGCCAGTCAAAAACAGATAGTCTGGAGCCCTCCGCTCCCCTCTACACGCTATGTGAAGGTAAAAATAAAAATGGAAAAGTCAACATCACCAATCGGGGGTACACGCCCCCTGATTCTATCTTGGTGCCCCTATAATGCCGGGGTGTTCCGTGCCGGGTTCACGCCG…	SJ04483	-332	Sja006829
	>SJ20975.1 - Up_Stream_Len 1000	ACGTACACGTACGAGGCGCGATTCGAAGTGTTTGTACCGCGACTCAGATATGGGAACTGGGAACTGAAAACTGAAAAGTTCCACGCCTTCCTCTCACACAACTCTCTCTCTCTGGTCTGTAGAGCCCACCCAACCCTTTTGGGTACGTACCTGGTACTCTGGCTAGTACTATTAGACACTTCTTTACGACTAAAATAATCTACCCGGTGTCTACACATCGATCGTGGCGGTTGAAACAGTCACCGTTCGAACCTCGGGGACCGGGGACACTCACTTTCCAGCAGCAAGAGCGGCGGCTTTGGCCGAAGACACCGCTTCCTTGCAAGACGAGGCATCCATCTTGCCGAAGTTAGAAAGTTAGCAAGAGCTCCGATCCCGCCGCGTTCTTGTTTTCGACTC…	SJ20975	-3			>SJ06914.1 + Up_Stream_Len 1000	GTTCGGACGGCCTCGAACCTCGAAGACAGGAAAACACGTCGTTCCAGTCTTCGTGCGAAGCAAGACGTACGGCACGTTGCGCACCCCCTCACAGGGAATCCCCATCCTTCACAAACCGCTGATACCACGACATTCGTTTTCCTACCCGACGCATATACCTACTGCTGTAGATGCATACCCTACGATCGTACCAGAGGTACCAGGTACGTCGTACGAGTACACGAGTACTCGTTTTCTCACCCCCTGGTACGACACTTCATGTTTCACCACCGATCATGTGATCATGCCGCGTGGCAGAGAGCTACCTCGCATTGAAAGTTGAAAGACACCAACAACAAGCACCACGACTCTCGCCGTCCTATCAAGCGGTACAGTACAGGACACCTAATAAGAAATAGG…	SJ06914	-217	Sja006813
	>SJ19362.1 - Up_Stream_Len 1000	GTCGTGGGTATGTACCGTGCGTCGATCCCTCCGTCTGTACACGATATACCTATACCTTTCTTCTGTATACGATATGCCTATACCCCCGAACGTCCGACTCTTACTACACTTCCGCTTCTTCGAAATGTCTCTGTGGACAGCCTGATGAATAGTGTTTCTACGGAGGAGGTGAGCGGGCTCGCCTACAGTAGTTGGGAACACACCACGCCCCCACCTTCTCACTTCCCTTTCTTCTCCTCTGCCGCTTGCGGCCAGCCTCCTATCACTTTGCTCCGAAGGTAAGCTCAAAGAGAACATTGAGACCTCGGGTGCGTTAAGCAAGAGCCCCAGCGTCCGTCGTTTGATACATACCCGGTATAAGAAACGATGAATACATACGGTTACACTCAGTGCTGTGTG…	SJ19362	-37	Sja003714		>SJ05448.1 + Up_Stream_Len 1000	ACCCCGACGTCCCCAACGTACACGTCCTCCACGACAACACCCCTGTGGCCAACGACGACCTACCACCAACCGACCCCCCACCGGAACCGAAATCCCCCAGCCTACAACTGCTCGCACGCCTCGACACCGACCAACGGTCCAACTTCCTGCGCCTCTGGAACCGTCTGCCGTTGCACCTGCGCGACGTCATGTTCGACCTTCACGGTTCTGGATGGTCGCCATCGGTAATCGACGACCTGGGAGACGTCCTCTGCGAATTCCAGGACGTCTTCTCCACCTCCAAGACCGACTTCGGCTCCTGTTCCCTCATACCCTTCAAGATTTCCGTGCCCCCGGACAGCGCTTCGGTTACCTCCCGCCCATACCGGACCAACCCCATCCTCGCCAAAAAGGAGGACG…	SJ05448	-18	Sja004724
	>SJ14813.1 + Up_Stream_Len 1000	TATATATGATAGGTGCTACCGGTACATTCGTAGGTATGTTGTGTTGTCTTCACATTACAGTAACGCGTTACCCTACTATACCACCTTAGGACATCCGACACACTTCTATTACGGGAGAGGCCATAGTAAATAGTAGTAAATAAGACCAAATATTGTTGGTAAAAATAGGTAAACATGTAGGTTTTTGTGCGTACCGTACGTCTTATTTACTATGGTCCTGCGTGATAATAAACTCTGATGTCGTACGAGGTATATTGGTGTATCGTGTTCGTAGCCTAAAGCAACACACATAGTGCCGCATGTATCAGAATATGGGAAGCAACTGCTCCCGCGATTCTAATGCAGGGTGGGTATGGAGTGCTTGCTGCTGCTGCTGATGTGTTGCCACCATATACCGCA…	SJ14813	-606	Sja003207		>SJ02467.1 + Up_Stream_Len 1000	ACAAAATTAGGCGTATGTACGTACCTATGTATGCATCTCGCCTGGTTTTCAGGCTAGGTGACGGATCGCACTTGGTCCCCGACTAAAGTTGGTGTCTCCCTTTTGTATCGCCGCCGCAATTCCCAGGATGGTGGCAGGGGGGAGGGCCGCCTTTGCAGCCAGCGTGGGGTGGCGTGGGTGTACTCCGAGTATCGAGAGTATTGGACACCGAAATACTGCGAGTGCACAAAGTACTGTACCTGAAGTATCTTTTCTCGAAAGTATTCTAATATTACTCCGAGGTAATGAGAGTATCTGTGAATTGTGAAATGCTATAAACGCCAGTCACATGCTCCCAGAACCTGGGGGGAATGACGGCCGAGTTTTTCAAATGATGCAAAGATGCTCTTAACGTACTTC…	SJ02467	-528	Sja005761
	>SJ02209.1 + Up_Stream_Len 1000	GGGCGGGCTGTATTTTGATCCTTTTTTTTGTCGCGTGTACATCCTTCATACAGACATCGTACTCTATCTACTTGTACCTGAACAATGCTGTATGTAGATGCTGCTTGGGGGTGTCGTAAATGTTACTGCATGCGACGTACGGGAGGAGTGATGGACGAGAAGAACATAACAGGGTCACCAAACGGCCATGGCAGGAAGAGGGGGACCTTTTTGGGGACCTTTTGGTGGACCTTATCCGAGGGGAGGCCCGCCACAAGGGGGTCCGCCACAGAGCAGGCTGGAGGCCCACCACAGGACGGCCAGGTTGGATGGGGTCCGCAGGGTGGTGCAGGACAAGGGGCAACAGGACCGGCAAATCCTGTAGGAGCGGGAGGCGGGTATAATCAGATGGCCCCTCCC…	SJ02209	-34			>SJ22315.1 - Up_Stream_Len 1000	AGTCGATACTTGGGGCAGCATACTGGCACACGCGGACGGCTCGGTAACACTGGGTGGTACAAGCTGGGGGGCATGGGATGCGACTAATTTTGGCAGCGGAGACTTTGCTGCCTTAAAACTGGATGAGAATGGCACCGAAGTTTATCGTTGGCAGGTGATTAACCCTTCCTGCGTGTCTCGTCTGCGACAGTGCACCCGGGAGGTGATTAGAACGTATCACGACCTAAACGCTCACGTTCGCAAGGGAGCCCTGCTACGGTAAAGGTTGGAAGTATAACCGTGTACATGTTTTATACGCACCGGAATCCTCAACTGGAGCGCCACCCACTTGCCATGTGGCTCCCATATGTTGTTTACGATACCGTCAATGTTACCACTATGGGTGGAAATATAAGGATC…	SJ22315	-279	Sja007208
	>SJ21336.1 - Up_Stream_Len 1000	AGTAGTACACACATACATGCAAGTAAGTGCACATGTTATTATAATAATACAAGATGCACATTCACTCACTACTTACTGCTGTTGTACGTACGAGTACATTAATTAGTTATCCAGCCCAGCCAGTACATCCAAAAAGCATCATCACCAAAACACACACCCCGCAGTCAGATTCAGTCGTGTTTGTGTTCGGGAGAATCACCATACACACTCGCGATCAAAAGCGAGAGAGCCAGAAGAGAAAAAACACACACATCACATATACATACGTACATGCACCCACACCATAAACCCTCTACGAGTATCATGCACTATGGGCTATGACAGTAAAAAAAAGTCCTTTTTTTTACTGTGACATAGCCCATATAGATCAATGCACGTACACGCACATACACACAACAT…	SJ21336	-377	Sja008604		>SJ12156.1 - Up_Stream_Len 1000	TACGAGCCCGCGCCCGTGGGCGGCGCACTTGGCGGGCATCCGTCGGCGTGGGCGCGTGGGAGACCGAGCCGGGCGTGGACCTGCGGGTGTACGACTTCGGCGCCGTCGCGGTGCGCTACCGGCTCGGGTTCGACGCGGACCCGGCGTCGCTCATCGCGCTCGGGGTGGAGCTGTACGACCACGAGGCCCTGCTCGCCGACGCGCGCCCGGCACGTCGCGGGCCTGGTCCAGGCCGGGTCGGGCACCATCGAGCGCGCGCACGTCTCGGAGCACGTCGAGGACTACGCGGTCTATTGCGTGCGCGCGTGGGCGAGGGGGTCTCGCCGGGGTACTGGTCGAGCGATCTGGCCCGGCGCTGGCGCGGCTGATGCAAGCCGAGGCGGGCGGGCTGGCCCCCGA…	SJ12156	-825
	>SJ05645.1 - Up_Stream_Len 1000	AATTGTGTGAAGTAACATTCATGTGTTGCATTAATTTTGGTGGTGTACTTCATTCATGGGATTGTGCATCGAGCATCACTATTAAATATTAGTTTCCTTCAAACAAACATTTTCGATGACGTTTGGTGCTTCCCATGGGAGGACCTTCGAAACATTATGCTTGACCTAAGTCGTATCATGCATCTTGTGTTCGTAACAGTTGTCTGTTCCGCGGCATATAATATTTTTCGAGGGGAGTAAGGTCTATAAAACACGCCTTAGGGCCAACCCCACACTGCCCAAACCTGTTACAATGCAACCGTGCGCAGCGGCAAACAAAACGTAGTGTTTATGTTTTAGCATGGCAATGGAGAAAAACCCCTTCCGCATGAACCTCTCTACTGTGGATCTACTTAAGGT…	SJ05645	-458	Sja000204		>SJ01612.1 + Up_Stream_Len 1000	GGCCCGGGGTTAGTATTTGTCTGGTCGGACAGCGACGATGTGAACGCAACTTTTGCGCGCCCTCCGCACAACATGCAACGTTGACCTCTGGACATTTAGACTCGAACCGGCGAAGTGCTCGTAGTCCCACAGAGCATTGGGCTTGCACTGGACTACTGCTGTGCGTCATGTGATTCCTTCACCCGCTCGCAGTCTACACCCATGAATAGCAATCCAACCGCACATATCATATCATAAAGTGCATGCAAAATATAATCATGTGTGTATGAGCGGTTTGCATTTCACCTGAACGAAGCTTGACATGCGCCGCGCCATATTCTTCTCGTACTGCTGTAAGCCAAGCAACTCGTCGACAAGGAGGCAACGGGGCTGAAGCTCCGGCTGGGAAAGGGCAACGCG…	SJ01612	-975	Sja008325
	>SJ09397.1 - Up_Stream_Len 1000	AGCACTCTTCTCTCTTCTTGCTAAAAAGCGCAGCTATGTTAGCTGCTGCTGCTTCTGCTGCTGCTGCTGCTGCTGCTGCTGCACATTGTACTCACTCGTGTCATATACTGGTAGTATACATACACACACACCTGGTACATACTGAATGACGATGGGGGTGATGATGGTGATGATGAGGATGGTCGATCAACTTGGTAGAGTAGTAGTAGTAGTAGTGCTGTGCTGAAGCTGCAGTGATGAACTGCTGCTGTGACGATAGGCCATATTATACCAGGTACAGACTGATGATGGTACACGAAGGAGCGTACCGATCTATGCACATTACGGAATGTGGCGGCTGGGCAGGCGTGTCGAACAGACGAACAGACGAGAGACATGAGATTCGACGCTGGAAGCGGA…	SJ09397	-291	Sja007238		>SJ16131.1 - Up_Stream_Len 1000	TTCGCTGGCGTCCCAAGCCCCTCCGGCTCTGCCGCCCGCCTTCTCTTCCATCGCTGCCTGTAGCGGGTGCTCGCTGCAGTGGGGAGGGTACGCTGGGTACACCGCCCTCGCGATCAAACTCTCTTCCGTCTCGGTGGCGTCGAGGGGGATGCGTACGGCCTCCACACCGTCCACGACTCCTCTGATCTCGCAACGCGCGAGAGGAGGGAGCCGCGCCGCCCCCCCATCCCGTCCGTGATGCCGGCTACCAGCCTCGCCTCCTGCTTCGGCCGACAGCTGGTCGTCACCGCTGCGCGGCGCTCCTGAACCCCGCCACGGTACACCGGGAGTTCCCTTCCCGTCTTCTTTCTCGTCCGACTGTGATTCTACCGGTGTTCCTTCCTCACTGATTGTTGCCGT…	SJ16131	-757	Sja006239
	>SJ09068.1 - Up_Stream_Len 1000	ACAACAGAAAATCCTTTTTATAGCTGGCCCAGCTCGTATACAACACACGTTTTCAACTCCAGGTACGTACTGTAGTAAGCTTCGTGCCGTCACCGCGTAAATTTCGTAGTGGGCGCCGCGCCGCCAACGTACCCCCTTCCCCCCCTTCCGCCGCCGGCGACCCATGCTTTGTGCCGCGTCGCTGACAATATTAGGCGGCAATAACTGCGCGGGATGAACTAAAGATGTCTGGATTGGACGCTGCGGGTCGGACGCGGTACACTGTGAGTCAGTCCGTGTTGTTTCTAGGCTGGCAGAGACCACCCCCCCCTATTTTGTGTACCGGTACGAACGTGAGCGCTGGCACTCTGACCTCTCTCGGAACCGCAGCCCCTTTTTCGTGCGTCGTTCTCTCTTTCT…	SJ09068	-752	Sja014867		>SJ16353.1 + Up_Stream_Len 1000	GAGAAAAAAACGGCTCTGAAATTCGTCCTCACCGGGGCGTGTTTTCTTGTGATATTAAAGTACACGGTAGGAGCCCTCGACCGTGTGTGTTACAGCCGTGCCCGCTTCCAACAGAGTGACCAAGCTGTACATTCCTGGAGAACATAGTACAACGTGGACCGTCTCAGGGGTACACGACAAAAACAAAAACGACATCACACTCCTAAAAAGGATAAAAAAACAACAACTGCGCGATGGGATGGGATTCCCGTATATTTCGGTGGGTATCCGATTCAAGAGCGCCCAAGACAAGAGCATTCGGGATTTAAGAGCGGTCAAATCGCCAGGTCTCGCCTATACTAAAAACTATATATTTCCCACTACAGATAAGAGCGTTGCGTAGTTAAGAGCGCTTGTTTT…	SJ16353	-60	Sja007229
	>SJ08285.1 - Up_Stream_Len 1000	TCTGAATTGAGGTAAGTCCCACTTTGAGCGTGGAGCCCACGGCCCACAAAGAACACCATAGATCTTCTGAATTGAGGTAAGTCCCACTTTGAGCGTGGAGCCCACGGCCCATGATAGGGTGCCTGGTACACGTAAAATTTTGCCGAGCCCCCGGCTGTGATAATATCAAGCAGCGCGGGGTAGGTGTGGGCTGTATAAATCAGATGGAAAAGCGTACAGCAGTACCGCACCAAAGAACACCATAGAGCGTATGTACCGCGTACCACACCTGAAACTAGACATAAAATTGCAGTGCGCGACAGCGTAACCGAGCCCTCACTGAATTGAGGTAGGTCCCACTTTGAACGCTGAGCCCACCGCTTGATGATCGGCTGCGTGGTATGCGCGCAAATTTGCTGA…	SJ08285	-126			>SJ04537.1 - Up_Stream_Len 1000	GTGGTACATACGTACTCTCGTAGATCTGTGTATTTGTACTCTACGTAGATTCCCAAATATTGGAACCAAATCAATAAGTTAAATAAAATTATCAAGCGTGTCGTACAACTGCTACTACTGCTCTACGCAGCTCAGACAGAGCAGACGCATGCGACATGGTATCAACTACTGCTGCACGACGCTTGATGTGTGCCTCGTTCGATGTCGGTGTTGTCCTTGTTTTCTCGTGCGTGTTGCGTGCTTTGTGTGTTTCGTTCATGCGACGGGTCAAAAACGAACCATCAGAGTTCATAAAAAACAGTCGTAACCACAGGTTTTTCAGGTAGTTGCGAGGCGGTGTCAAGTCGGAACGCCCCCGCTGAGTTATTTGCCAGAATTTGCGACTTTGAAGGCCCAGAG…	SJ04537	-878	Sja007726
	>SJ17513.1 - Up_Stream_Len 1000	GTACGAGCAGTCCCACTTCCCACGTGGGTGGGCAAGATAGAGCAGGATGTAATAAACGCTATAGAACCCACCACCCCAAAGACGCCTACGTACAACCCTGCAGTACACGCGGTCGACAGCAACGCCAGGCAACAGGCAAAACACACACATCATCCTGGACCTCACCCCACCCCAAAAACAAGGTTGAATTTGTTCTCTCCCCCAGCCTTGTGACAAGAGGTGTACGAGTAATCGCAGTAAACGGAGGCCGACTGCATGTACCCAAGGCATGCTGTGATATACCCGGCATGTGTCACTACAAAGCATACACCAAAAGAAGCCTGGACAGCGCGCCGCGCGCTTACACCGCAACCAAGGACCCCTTGCAGACCACACAACGCACCTGCACCGTCGGATGCA…	SJ17513	-103	Sja008535		>SJ02454.1 + Up_Stream_Len 1000	CCACACGGAAAAGCAAGCGAGACCGAGAGATAGCGAGAGAGAGAGAGCAAGAGCAGCAAGAGACAAGGAGCACACACAGCCTGCAACAGCAAAACCAACTCGTTTGATGATGAGAGAGGGGGAAGGGATATATGCAGCAGCAGTGCCAAAGGGACAGCAAGGGCAAGAGGAGGCAACGACGAAACATGCGAGCCACAGTCATGTCCACTCACCAGGCTCCACGCGTTCTGTTGCGCTCCCGTCCCGGTTGCAAAGATGGATCTCTCGTGAAGGTGGCACCAGCCTCCTGTGGTTGTGGTGGTACACGGAGGTCCGCTCTCCAAGAAACTCACAAACAACACTCTTTTTCCATGGGGCTCACAACGAGGGGACAGGTTTCCAAACAAACCCTATGGAGGC…	SJ02454	-301
	>SJ05545.1 + Up_Stream_Len 1000	CGTCAACTCTCGTCGAATTTTGCTTACCCACGCTATAATATGCGCTCTCGACAGTCGGTGTCGTTTGAGAATAAAAACCTCCATAAGGAGAATCGAACCCTCGACATCCGGCCCTACAGGCTTCGTGGCAACCAGTTAGACCACTGGGGCGACCGGCAACTATGGGGTCATACCCACTATGCGCGGGCACACCGGGATGCGCGCCTATGCACCTGTCATGCATCCACCCGCAAAGAGGCATCTGTACGTAATCTGTGCGTGTACGAGTATCATATCATAGGGACAGACTCTTGCATTCCCAAAGAAGTGGAGAAGCCAACAACAGCGACATCACAAAATGTCACAACAAATATCACTTCTCCGTCCCTCTCTCTGGCTGGTTGCTCCTCTGCTCTCTCC…	SJ05545	-258	Sja013221		>SJ01865.1 - Up_Stream_Len 1000	TAATACTCTCAGTACTCGGAGTACGAAAAATACTCGATACTCCGAGTATACTCGGAGTACTCGGAGTATCGAGTATACTCGGAGCATCTGTGCACTCTAGGTATAACTTTGGGCTGTACTCGCGGAACACGACGCATGGACTTGAAAAAAAAAAAAAAAAAAATGGAAGCCTGTAGCACTGCAGTAGCAGTACGGCCCCCCTGAAACCACTGGTAGCTGTTCATTGCTCGTTACACCCTGGCTACGAGCCCCTGAGCCCTGAGGCACACGTGACACGACGCGACGTGACGATGATACTACTGATGTTTGCTGCTGTACGTACGTAACTCATTATGCATCTCTGTGGGTTCATGCATACGTAGGCAGGTAAAAATTCAAAACTTCAAACAACGAACGTGT…	SJ01865	-395	Sja002291
	>SJ17370.1 + Up_Stream_Len 1000	CTCTCTCTCTCTCTCTCTCTCTCTCTCTCTCTCTCTCTCTCTCTTTTTCTCCCCCCTTTTCTCGCCTCGCGCGACGCCCTCCTGTACGCATGCGCGCGTCTCCCGCCCCCCCGCCCCCCCGAATTTCGAAAGGGATGCGTGGTTCAATGGTCAAAAGACTACGCAAGGCAAGCAAGAAATGGGTACGCCCCCCCCCCCCCCCCCCCCCCCCCCCCCCCCCCCCCCCACAATTCTACCAGTGGCATCGCGTTAAAAAATGTTCCGGGGGCAAAGAAAAGTACGACTATTGTTAATAATAGTGTATGATACACGTATATACTCCTACTCTATATGTATACCAGGTATACCATATTCATGTACTGCTGTTGGATGTACGCGTCCGTCGATTTGTTGCTGTGT…	SJ17370	-966	Sja008212		>SJ22394.1 + Up_Stream_Len 1000	ACGGTTGAAGCCTCAACGGATATATGTGGACAGCCTGGTGGACAGATGCTTCCCTTCCGACTACAGACGCGTGGCGATAGCAGCGCTCCATGCATCCCGAATATGTACCAGTCGTCGTAAATATCATAGATACAACACGACGAGTTCGTGACAAGGGGACGATTTGAATGCGAGTGCAGCCAAACACCGGCGAGTTGGGTACTGCTGCCGCTGCTGCTGCTGTGCTGTGCTGTTACCGCTTCGGCCCGAATCGCCACCCCATGCTAAGATGCTAAGGGGCGTTCGCATTGTGCGAAGGTCAACATGTCACTCTAGCCCCAACCTCGCCCCCATTTCGTTGGGGGGGGGAGTGATATCGATCACTGATGAAAGCATGTGGCCGTACACAGTACACGCTGT…	SJ22394	-389	Sja005712
	>SJ05412.1 + Up_Stream_Len 1000	TGATGTATTTCCATAACGCTAAATATTACTGAAACCGGGATTTGGTCAAAATCAGCCCCTCACAAGGCATTTGGATGCACTCGTCGTTGTCCCTGCGTTCTCCCTACCAAGGTACCGGGGAGACACAGCACCAAGGCCCGAGACTAAGTGATACTTGGTGTAGCCAAACCCGAAGCTACATTGGCGATGGGATTTGTAGACTTCGAGAAATCAGGCCGGCTGTTGCTGAAAGCGAATTCGCAGCTCAAGCTCCTAGGTAGTCGCGCCGCCCGATTAGGCGATGTTCAACGAAGTAGTCGCTGTGCTAGACCAACATGAAATCGCCCATAACTCCTCCTATATGCCCGCACAGAGCCAATGAACGTTTCCCAGGGTGGTGCACTTTGGGATTAGCACAAA…	SJ05412	-510	Sja014797		>SJ22208.1 + Up_Stream_Len 1000	AGCCGCGTTATCTGTGGCATATGCAACGGATTGGTGGAGGACCGGACCTATGTGCGGGTGGTCTACTCATGTTGCTTGCATCTCCGTTGTGCGATTGGGTTTGTGGAGGACTCAGCTCATGGGAGACCCGGATCGACCTCGATCACATGCCCGAATCCCGCCTCACACTCTGGACGTCAGCATATTACTTTGGGCCCACTCGTGGCCCAGATACAGCTATCTTTAGACAGTTCGAGCCTGACGGGTGGAGTTAATATGATGGCAAGGGTCCTACGAGCTCAAAGGGTCCTTCAGGAGGCGACCACGGCGCAGGAGGTGCTAGACCTGACAACAGTTGCACCGACGCGAGCGGAGGTGGAAGCGAACGAGGATGGGAGCGATGCGTCTGCTTCACAACAG…	SJ22208	-866
	>SJ14082.1 - Up_Stream_Len 1000	TCTTTCACCAGGAATATCTAAATTTTATGAGCATACTCGTACGTAGGTGACTCGTGCTGGGGTGTGTACTTGGTGCTTCAGTAAGTAAGTACGTCCACTTCTGTTCTTCAAGTCTCGTGAACGACATCAATCCGCAGTATACAGATACATATAGTGGTGTGTACACGTGTACTACAACTGTACTACATTACTCGATCTGTATACTATCACTCTCCTGTACAGTACACCACAAGTATAATGCAATACCTATACATGTCATGTAACACAGTACGTACTACTACTGGAGCTACGAGTACTACTACTGTATGTATATCATAGGTATATACTAAATGTGCTGTAAACTACAGCAGTACCTTATTATTAAATAAAATTATTATAAATACGTCAGCTGTGAGTTCA…	SJ14082	-161	Sja001116		>SJ02908.1 + Up_Stream_Len 1000	GATACCTGGTACCAGGTAAAGCAGGAGAGTCAGCGTGCGTGGCTGCTTGCAAACCGAGTACACGTGCTTACGACGATGCCTCACGTCGCCGTCAACATTTTTACGCACGAGTTCGGGGCACCACGTATGGTACATACAGCAGTACGCGTGGTAACACGGTAGCAGCTTCGACGCTGCGTGCGCAGCAGTGGACGCATCGCGATTCTGAGCTTCCTCGGTGCGGGATAGGGATGCCAGACCAGAGAGGCTCCTGCGGATGTATATACCAGGTACAGGGTATTCCTCCAAGGGTCACCGCGAGAACGGACTTGTTCAAACGTTTATTGATGAAAGAACTTTGCTGTCCTTCGTACTCGTACAAGGCTTGTGGAGTCAGCAAAGCAGCTCACCTTCGTGGCA…	SJ02908	-58	Sja007956
	>SJ22503.1 - Up_Stream_Len 1000	AGTCGGGCTATGTTTCCATAGCAACAGTAGTGCATGTGGATGATATATTTGCGGTGGGGAGTAAGAGTAGGTGCGATCAGTTATGTGGAGGCGTGAACCGGCTTGTCCCCAATCAACAAGCTGGGCGAGTTGAGGTGGTATGCTGGTTGCCGTTTTGTGGGAGATTTTGATGCTGGTACTTTGACGATTTCGCAGCAAGCTTCCGCTGAAAACACAGCGGCCAAGTTTGGTGTCTGTTCTGGTCGATATAATCCCCTCCCAACGGGTGTAAAGCTCGAAGATTTCGACCCGAACGAACCCGAGGGCGACTGGCCCCTTCGTGAGCTGGTGGGTTGCTTGATGTGGCTTACGAACCAAACACGGCCGGATTCACGAAAGCAGTGAGAGCGGCAGCTGGGT…	SJ22503	-398	Sja003185		>SJ06812.1 - Up_Stream_Len 1000	TGCTTGAGTTGTGTTGCGTGTCCAAGGCGGCCACTCAGAACAGTTCGTTCTCCACCGCGGGTTCCATGTCTATATCGATGATAGGTGAGCGCGCGTGTACCGTGGACGATCTGCGAAACGAAGCAGAGGCATACAAACGTCAACTAGCGGAGACCACCGCTCAAGCGGTAAGTGGATCAATAACGCGCAAATTTTGTAAGCGTTGCGGTAGGCTCTTCAACGGCGACTGGGCGCTGTTCATCTTGACAATTTCCCTGTAGCTGCAACTACTCGGTCAGAAAGTGACCTTGACATCCACCGCAGGACAATCATGCTACTGCAATTCCACTCATGCGAAATCGGTGCGTATCGGTCTGCACCTTGGCCAGGAGGCTACCCTCGCAAAACAAGGACAGAGCT…	SJ06812	-94	Sja008859
	>SJ05808.1 + Up_Stream_Len 1000	TATCATATGGCGAAAATGTCATAAGGCAAACTTTAGGGCAAAGTCCAGTCGTATGTCGGTATACTATAGACCTGTATGCTACGCGTGTGTAGCAGGCAGCAAGGACGGATCCAAGTGCTACAGTAGACCAGGCGTCTGCGTGTGTGTGGGTGATACCACAGCTGCAGATATAACAGAGGAACACCAAATGTACAATTCTTGATGTCCTTCACTTAACTTCACTCACGATAAATTACCTTGATGATGCACCTGCGGTCACTCGTCCTGTGTCAATGCAGTAGAGCCGCTAGGTAGAGCTGGTCGTTCCAACCAAGGAAAGGTAGACGAAGCACGTCGCAATCTCAGGGTAGGCGGACGAAGAACTGAGGCCGATAAGCGACCGAGAAGACGTGTACTCGT…	SJ05808	-389			>SJ05818.1 - Up_Stream_Len 1000	CAACACACCATGGCCATGGATTCGCCGTTGCGAGTGCGCAAATCAAGTCGCCCGAACGAACACTTGAAAAGGGAGATGTATAGGACTACGTAGTACGCTCGAGCAGGCACGCTGTGGGGGAGAAACGTCGCGGCTCGGCTCGAGTGGTGCACCACGCTTGTTTACACCGTACACTAGGTCGTACATAGGTCAAACTCTATACCTCGTACTCGTGTACTCGTACATCGTGATCATGCGCAGTGCGCAGTATGACGAAGCAGCAGCAGTGCTTCAAATTTTCAATCAGTCACGCCTTCGGTCGGTCGCGTCGGGGTTCCAGAAAAGATATACGTACCAGTAGACCATTTCGACTGATGTTGTGAGCATGATAGAGCAGCAAATATCGCGCAGGAGTGCAAC…	SJ05818	-211	Sja008179
	>SJ08392.1 - Up_Stream_Len 1000	CTCCCCCGCTCCGATGTCGATTCATCCTGCCGCGCGGCCCGGCTCGCCCCATTGCTCGCTCCTTCGCCTGCTCTGCGAAGGCTGGCCCGCTCCCCACCCGGCGCGTCCTCTGCGACGGATGTGCGCCCGTGGCGTGACTGGTAGCGAGCAGTCCCTGCCCTCTATGCCGTGTACGATCTGCGCGTGTCCTATGCGGAGTTCGCCCGTGCGAGGGGAGGCATGCCACCTACACTACGAGGAGGCCTGGTCTACGGAAGAGAGTTTCTAGAAGATTTTAGCCGAGATGCAAGGCTTGGGACCGCAAAGACCAGCGGGCATACTCCTCGACAGCGCTCACCACGCACTCTAATTGTCTAGCGCAGGCGTGGAATGCTGTAACATAATCGTAGGAGCTAAAGG…	SJ08392	-473	Sja001451		>SJ04764.1 - Up_Stream_Len 1000	GTACTCGTACGCGCATGGTGTGCAATACGATACGAATACGGATACATACGTACACGTTGGTAGATATTATACGAGTACAGGTGTGTTTGTGCGGCTTTGCTTACACATTAGCACATAATGCGGTGCAAGGACTTCTCCTCGTCCTGCAAGAACTTCGAAACTCTCGTAATCCCTGGTTTACAGGTGGCGGCGGTATCCTATGTACAAGTAATACTGTAAGAAGAGCAAGTCGCCCAGCGCGAAGCAGAAGAACAGAACCACGACCGAAACAAGAGAGGGGAGGGGGTGGGGGCAGATTTAAGCGGATGCCAATGCTGGGAAAACAGCTCTGTCAGTGCACGTGTACACGCATGCATGTATGCTACTGCTGTATACTGCTGTATCCATACCTGCAAGAAC…	SJ04764	-340	Sja002306
	>SJ01864.1 + Up_Stream_Len 1000	ATCTGACTTCCTGACGAACAGAACCTCAGCAGCCCGACCAACAAGACCTGTGCACCGTATATATAGTCCTGGACCGAAATACTACAGCAGCGGCAAAAACTGTCCTACTGACAGGTGGATAGGTACTACGTTAAGAAAAAACTTGACCGGCCACCAGAAAATAACGAAAACAAAAACAAAGTGCGCTATCCCTTTGCGCGGGTTGGACGTGTGCTGCGACAGAGGTATTGATCGCAGGTTTGGGTTGAAATATTTTCTGAACGATCGAGCTTTCTTAACCCTCTCAAGAACTGGTCCCACGAATTTGGGCACAAACTACTTGGAATTCGTGTGGGTCATGTTTTTCAGTTCTGCTGAATGGGTTAACCCGAAAATCGTCGATATGTTTCATCCTTGTGT…	SJ01864	-416	Sja012212		>SJ13169.1 + Up_Stream_Len 1000	GTTTGTTCCATAAGAGCAAAATATCATCTGTTTCACGCCGCGGCTCAGTACCTTTTCGGTTCCACGACCACTGACAGGTACTACGTGCACACCGACGAGGATCTGTCATTATCCAAATACTGTAATAATGTATTAATACACCAGCAATACTGTTCATCTTTACGTATGCTGGGTGGAGTTCTGCTGCTGACAACGGGCAGTATCCCAATGGACTTTTCGTTCCATTATGTTGGCAATATGTGTACAACCGAAACCCCTACCACGGACCTTCGTCGGTAAGCACGGACTTGTGCTCGATAATAATGGCCGATGACAAGCGGTTTTACGGCTCTCCCGTACACGTACTGACGATAACGGCGAACCCAAATACATAGCCGAATAATCTGTACCATACTGACT…	SJ13169	-336	Sja000237
	>SJ16110.1 + Up_Stream_Len 1000	GAGGAGCCCAAGCGTACGCATATTGTTGTATCCAAGTGTGGCGGTGCTCCATATGCCTCCCTAAAACTACGTACGCTCTACGAGTACCTCCGCCCTCATGCCTACAGCAAGCAAGCAAAATGGCGCGTAAAATACTGGTATTAAATAACTGGTGTATACCTGGTACGTATAAATACGAAGCGGTTGCTCCTTCGCTGTTTTATTTCATGATTTGCCACTCACATATCATACGCGCTTCGTGATACAATACGCGCAGCTTCGTCGCGGCTCAGCTGTCGCGGCTCGCATTACAGCGTAGCAGCGTTGGTTGTTGCTGCTGGTGGTGGGGCACTCCACGGTCCACGTCACCACCTCCCTTCGCGGCCCACCCTCGGCACCTTATCATGCTACCTGGTACTC…	SJ16110	-439	Sja005363		>SJ02569.1 - Up_Stream_Len 1000	TGGGGGAGGGAAGTTGGGGAGGATACATCCGAGGTAACTGGTGCTGTTGTTGTCGATGCTACTGCTGCAGCTGGTATGATGCGACTGCTTGATGTTTACATTTTTGGAAAATATTTTTGGAATAGAATGTATTATCATGTTTGGGCAGCACCATCCGTGCGACGTGGCCAAGATGACGATACATATTTTCCTCACTGGTGTGAGTAATTTCCTGCAAGCTAGCACATGTTGCATAAACCGAACCGAACTAGGAGCTTCCCATCTATACGGGTGGGCCTGTTTTTCACGCCCCGCGCGCTGCACCACAAATACAAATAAACGCGACACATAATTCCATCATAGCTTATGGGCTTGATTTTTTTCCCCCCTCCTTTCTCTGTTTTCATTTTGTTTGTTTGT…	SJ02569	-840	Sja000125
	>SJ14225.1 + Up_Stream_Len 1000	CTAAACAACCGGCTAGCCGATGTATATTCAATCAGCTGCGTGCGGTGGTGCGCGATTCCACCGTTGTTACTCTTGAAGCATGCAGTACAATAATACATAGAATGCGTAATTATTTATGTACTACCTCCTGGTACCGGGTGTAGCTCCAGATTGATTGACTGGTTGATTGGCGGCAGCTACGAGCTCGTATAGTTGCTGCCTAATACTGTATTTTGATACCTACCGTCACGAGCGTTGAGTTCGCACAGGGGGGGGTGATAACGTCGAGCACTATATTTTCGGAAGGCTCTCGACCAGATTTTTCCGCAAATACCTTGTTCGGTATTATTGGCAAACTTCGCGTCCTGGAAAAATCGAGTGCTGAAAAACGATCGCACCCCTGTGTGGGAACTCAGCGCT…	SJ14225	-550	Sja010292		>SJ00660.1 - Up_Stream_Len 1000	TTCCTCACCTCCTGCCGTTCGTTGCGAGAGGCTTTGTTGTGCAGGATCTATTCGCATAGTACAGATAGATCCAACCCAGGCAAACAGATGCTAGATTGATCATGCAGAATATACGGCTCCCACCCGGCAACATGAGCTAAATAATACAAGATGCGGAAGGAGATCTACAGTACAGTACCTTGAAAGGTACATTATATAGCTCATCAAGTGGGAATTAATTAATTCATGATCTGTCCGAGGAACGTTGCCATCGAAGTCCTGTGGGATCTAGGCACTGACAATGAACGTGCATTTCGGTCCTTTTTTATCTCTTCTTGCTCGTGGTCTCGTGTACGATTCATGTCGAAATTTGAAAATTGCATGTTTTGTGTGCCTGGTGGGTGTCTGTGAGCTAAGAGC…	SJ00660	-328	Sja014294
	>SJ09537.1 + Up_Stream_Len 1000	AGCTCGGTACGCCGTGACAACAAAGATGTTACGAAGCATTCTTCTGGCCTTACTACCACTGGAGCACTACGGTATACATCCAAGCTGCTATGCTGCGTGGGTTCCGAAGCCGTGCCGTGCCGTACGTACTGTAGCTCTCAGATTCGTCAAGACCTTGTTGTGTTTGTGGAACTGGCCGTTTATCATATTTTCGCGGCAGGATCGAGATCCTATCGTAGATCGAGGATTGGAGGAGGACCCAAACAAGTCACCCAGGTTGCTGCGAGCACTGCGCACACGTCTGCGTTGATATAACTGTGTCTGAACAAGCCACTGGGCAGCAGTGTGGAGGTACACGGCAGGCATGGCAATCATAGAAGGTGTGCAGGTCTTGCAGTACCCATCATGATCGATCGTCCT…	SJ09537	-525	Sja005340		>SJ20191.1 + Up_Stream_Len 1000	TTGTCCTCGCCGGTGCGGATTATGTCGTTCTGTCGCTTAATGCGTCAGTCAGCCCCGAGACGCTTGCACGTCGCACTGCTACCGAACTGCTGCCGAATCGCGCAAGTGCGTGAGTGCGCAAAAAAATCGAGATTAATTACACTGTGAAACCCTTTGAAAAGCGGGATCCGGGGTTGCGCCGACAGTGAAAATCCAGGAGGTTTGCGCGCCTCCTGTCTCCCTCCACATACATAACGGCTCTACAACGAAGGTGTGTGCCGTAGCCATGAAACATGTAGACTTTCACATAAGCACATGCATACCTGTCCATCTAGAGTATCGGGCTTCATGGTCTTACACCGTGTTGAGGAGCAAAGGAAGAGCATTGTCTTGACGAACGTTTGGTGTTGAGTCGTAAAA…	SJ20191	-739	Sja011702
	>SJ21388.1 + Up_Stream_Len 1000	TCTTCTTATACATATTATTTGCCGTCTTCGCAAGTCGTACATACTCCTTATTTTGTTTTTTGTTTTTCTTCCTGGTATTATTTGGTTTGGAGATACTCGTACATGTGTTACGGGATGGTGTGCCGCAGCTATTAATAGCACCGTTGCCTTGCGTAAGGGTATAATGGTACTCAGCTGATGGTACCACTACTGCTGCGAACTGCGGTGCATGGTGCATGTATTATATTGTGGCTGGTACGTGTTTGTAGTTTCCCGTCGAGCCGTTTCTTGGCGTGTGTTTTGTGACCACGGGCTAGCCGTCAGCGAAATGGGTTCGTATTGACTATTGGTCATCGTAAATCATAATAACCTAATCATCAGCCATCAACGACGAAAGCAGTTTCATCCCTTTCGTCCGAC…	SJ21388	-963	Sja005112		>SJ04172.1 + Up_Stream_Len 1000	TTGATTGATTGATTGATAATTGGTTGATTGATTTATGTGACATGTATTCGTAGATATATACCTGGTACCTAGAGCATACCAGGTACCTGGTATTATGTTTGATACGATGGTATTATTATGATTACGTACGTATACATAGTACGAGTAGACGCATGGGTGGCTTTTCGAGTCACCCGGGCCAGGCCGGCAGGCGGGTGTGGAAATCGACACGATACAGCAATGCCATTAGTCCTTGGGGAAGGCGGGGGGGGGCTCGTATGTAACGATGAAGTCGACCTTGCACGGAACGCTCTTAAACCGGCTCACCGTCTGAAACGATACGTTACATCACTCTGTCCATAAATATAAGCACCGTTATTATTGAATAGTAATGTACAAAATGTGCTTACATTTAGGGAC…	SJ04172	-521
	>SJ18030.1 - Up_Stream_Len 1000	GCAGCTTCGTTGACCGCCAGACTGAGTAGTGGTTCGTAGTGGGTGGGTTAGGTTTCGTACGACTCGTTTCGAAAAAGACAAAAAACCGCCGCAAGCAGTCCCACACCCCGGGGGAGCAAAAAAAAAAACGAAGAACGAGTGAACATCCCCGGATTCCCGGCCAAAGTTCGGCGATTCGTCCCGGCAACAAACAGAGAGGGGCATGCGTCACGTTCAGGCCTGTCTAGCACCAGACACACGACTAGCGATTAGCGAGAGGCATCCCCTGGAGACCCCTGGAGAGAGAGCGAAAGGGAGAGAGAGACGGGGAGGGGAGGGAGCAAAGACGCCATTCCTTACGCAAAACATCGTAGTTCTATTAGCCCAGTTACCCGGGAGATTTTCTAAACACGCGAGAAA…	SJ18030	-458	Sja014327		>SJ16175.1 + Up_Stream_Len 1000	AGTAGTATTAGTAGTAGGCGCGGTGGAGATTGTCACGAGGGGGTAACAACTCTTCAGGTACGAGTTAGAGTGATATACTACTCGTCGTACCAGGTGGACTACAATATTTACAACAACGATTGATCTGTACGAGAACCACTCAGAAAAGTGGGCCGAAAACTACTTACCTGGTACTACTGTAACAAAGTGCCATGTTGATTTTATTTATTTTACATGCACTCGTACGCGTGATGCGCGCATACAAAATACATCGTATCCTGCATGATACCGTCTTGCCAGCCATTCCGCATATATATATATACACACTCTGTGGCCTGCTATTAACACCGGTACAGCTTTTACCGCTCCTGCTGTGTTACGTACCGGTATGTGGCTCTCTCGGTGGTATATAGCTGTGTT…	SJ16175	-587	Sja014828
	>SJ07804.1 - Up_Stream_Len 1000	GGATTCCGGCGGACCTTCCCCTGACAGTCATGGAGAGGTTCGCCGAGCATTCCCCGTCTACTACGACCCTTACACCGGTAACGCAACATACGCCGGGCAATGCATGGAAATGCTCAGGTCGGTCAATCTCTTCCCCTTTGGGAGGGGTGGGTACACGCGGGGAAACTTTGGGCCTCAACAGCTGCCAGCCATGGACCACGCGCGATACGTTAAGATGCGCTTGAATCAGGTTGACCCGCGCTTCAGGAGCCCTTCCGACACGTACTCTTTCGCCGCTGTCGACGACAAAATCAAGGCCCAACTTCATAGGGCCAACACGCGATCCACCACCTACAGCAACATCGACGACGCTCGTGAGGGCTTCATGCAGCGATTGGACGAGGCCACCAGGGCCGAGCG…	SJ07804	-151	Sja000480		>SJ02676.1 + Up_Stream_Len 1000	CTTCGCGTGCGTAGTGGGGCAGAGGACGTCGTCCCAGCCGAATACCGTCACCGCGGGCACCCTCCTGCCATCATCGCAGAAGGCCCCCAGCACAGCCATGCTGCTGCTGCTGGCTGCTGCTGCTGCTCCTGCTGCCAGTTCCGTTCTCGAAGCAAGTCAAAAGTCCAAAAATACGGCTCTTGATTCGTAAGACAGCAGCGCACAGCACAGTCCAATAAATAATACGCGCGCGTACACGATGAAGGACACGCAAGCGAGGCGGACCGCGCGCACCACTGCTCGCCCGTATCGCCGCTCCGATATATTCCTTGCGGCGCGTAGGGGCTGTTCAAGAGTGCTGATGCTGCTGTGTGCTGATGCTGCTGCTGCTGTTCGCGGTATCCGCGCTGCTTGCCTTGT…	SJ02676	-232	Sja003192
	>SJ00158.1 + Up_Stream_Len 1000	CAGCAGGCAGCCAACGTGCCTGCGAGCTCCGCAACAGCAACAGAGAGCAAGCAGCACTGCCGGCGCAGCAGTAGTCCTACCATAACCATAACGGCAGACGGTAAGGGGTTGACATCACACTCTGTACAGCAGCAGCAGCGCAGCAGCAGCAGCAGCAGGCTTTTGCAAGCGTGTCCGACGGTTCACACCCCGACACCGACTCGACTGCTTCATCTAGGGGAAGCCGAGGGACACATACATACGAAAGCTCACCAGCTTCCGGCCATCGTCCACAGCGGCGGCGGGTATGTTCGAATCCCAGTCGTCCCCCTTTCCCGTAGAGGACGACGACGGTGTCTCCTCCTGACTAGGAGAACTCATTGCTCTCGATCAGATCACCTCAGCAGAGCATACCGACAG…	SJ00158	-526	Sja007217		>SJ00905.1 + Up_Stream_Len 1000	CGGGAACCCGGGTACCCGAGGAACCCGGGAACCCGGGAACCCGGGTACCCGAGGAACCCGGGAACCCGGGAACCCGGGTACCCGAGGAACCCGGGAACCCGGGAACCCGGGTACCCGAGGAACCCGGGAACCCGGGAACCCGGGTACCCGAGGAACCCGGGAACCCGGGAACCCGGGTACCCGAGGAACCCGGGAACCCGGGAACCCGGGTACCCGAGGAACCCGGGAACCCGGGAACCCGGGTACCCGAGGAACCCGGGAACCCGGGAACCCGGGTACCCGAGGAACCCGGGAACCCGGGAACCCGGGTACCCGAGGAACCCGGGAACCCGGGAACCCGGGTACCCGAGGAACCCGGGAACCCGGGAACCCGGGTACCCGAGGAACCCGGGAACCCGG…	SJ00905	-711	Sja006433
	>SJ04280.1 + Up_Stream_Len 1000	ACTTCGAACGGGAAATCGCGCGCGCCGTGTCAGCTCCCTCCCCCCCACTCATACCGACCGCCGCTGGCAACACCCGCGCATTCACTCCAAGTGACACCGTGTCACATCCACCCAGAGACCTCCGCGGCACATGTTCACAGCGTTGATTCGCCTTGACCACCCTGCATGCCGCTGCCGATGCATCAACGGCCCAGTCGCCCAGGTAGAGAGGCGTGGAGGAGGGCGGGACCCCGGAAGTAGGCGGATGGAAGGCGGCCGACCTGAGGGGGGAGAACGAGGAGGGACCCCGAACGGCGGAGGGAGGCCGAGGGAGGCGGGCCGGATGAAGGGAACGCGAGGGGGGCCGAGCCCGACAGGGAGGCCCCATAAAAAGCCGCAGGCCGAGGCCGAGGGCGACCT…	SJ04280	-913			>SJ12688.1 + Up_Stream_Len 1000	TTCTGTACAATACAGCAGCATCGTCCCCCCCCCCCCCCTCCCACTCTTTACCAATGAATTTGCGACTTACAGCGTAACTCTAGTCTGAAGTCCTTTTGGGCTTTCTATTGCGTACCAAAAACCAAACGGTAGGCGTCGGGCAACAAGATGGAGCACGCAGGCTGCTGTATGAAGTGCTGCCAGAATGAACAGTCCGCATGGCACAAAAGTCGAAAAAGAACACCCAACCAAAAGCCATCATGTCCACTTGACAATTACCCGAATCTAATCCATGAACGCGTCTGTGTTAGGCACAGCATTATAAACATCGACACTGACTTAGGAATCGCTTCCACATGAGGGGTCTTTCCACGATTCAGGGCAACAATGAAGGCACCCGGGGTGTCGCCCACTCTGCCG…	SJ12688	-653	Sja014036
	>SJ03910.1 + Up_Stream_Len 1000	ACAAACGCGCGCACCGCCCTTACGGAAGGCGCGGCGGCGTTAACCCCTAGCGTTGGCGCTCCTGGGCGTGTCCAGGGATCGACTCCCTCTACCGCCGCGGCCGTCTCGTACATCTTGCCGAAGCAGGAGCCGATGCAAGCGCAGATAGCGTATTCCGCCCCCCGGCTTGCTAACGGCTCGGCGGTTGCTGCCACGGCTGGCGTCGCAACCAATGCCGTTACGGCAGCGGCGGCGCTGACCGCGGCTCCGGCCACTGCTCTGGCGGCTGCTCCGGCCCCGCCGGTAGCGATGGCGGTGGTCGGGGGGGGCGGCGTACCCACTCCTCCTGTCTGGGACGCGAGCGTGGGGAGAGCAGGCGCGGCGGCGGTGACGACGGTGGCGCGTGCTGCTGGTCCAGCA…	SJ03910	-426	Sja005389		>SJ21456.1 + Up_Stream_Len 1000	TCGCGGTGTACCTGGTGCTCTTTGCCGCGAACCGTATTATTGTATATACTACTCTGTCCCGAACTATATGCACCGTTGTTTGTGTATGAATTTATAATCCAAAGGTCCGTTGTGTTTAGGGATATACGAAGCAGTGGTACACCGTACAGACTATTCTCCATTCATTCTACGAGTATACCCTGGTATGTGTGTATCCATTCGCTTGTCGTGGTCTGAGTGATCACTATACAGTACGCGGCATATGTTAAGAATCTGAAAATTGAGAATGTGATACTGAGGTTTTTTGGGGGGGGAAATAAGAACGCGACCTATTTGTACTGAAAATAGTGTGGAACACACCCAGTCTTGCGTGAGAATTCCAGTCTGGCCAGAAATAAGAGATTATTAACATCTGTCTCG…	SJ21456	-852	Sja010813
	>SJ10709.1 - Up_Stream_Len 1000	TTTTTGCAGTATATACTCGTATACCGGTGAAATATACCTCTCGTACCTCTTTTACGTACACCCTCTGGCAGGTATGATACCAAGTAAGACCGTGAGTACGTACGTAGAGATACTTGGATACATACCACGTAAATGGCGTTGTCACGAGGTACACGGTAGTACTGTACGAGGTGCAGTAGTACGAGCATACTACTATCATACCAGGCACTTGTAAGCGCCTCCGAGGCTGTGGAAGCATCGCGCTGAATACCACAGGTACAGCAGTGTACCAGTACGCACGAGGCAGCACACCAGACAGTTCTCTGGCACTTTTGAGTGTGAAGTGTACCCGTGGTACAGAAAGCTTCGTGAGTACGTGTCTCCCGACCAGTTTCTGACCCAGAAAGAGCATATAGGCCA…	SJ10709	-149	Sja006676		>SJ06779.1 + Up_Stream_Len 1000	GGTATAATTAATTAATTTAGCGAAAGAGGGAAAATAATATTGGAGGGGAAAAAAACAAAACAAAACACAATCGTGTGTTTTTTGTTGGTCTCACACGCCTCTGCAGACGCTGCTCTATGTACGTACGTACGTGTGTGTAGCGTCTACTACTGCTTGGCTTTGGGTGTACACTGTGTACACGATGGTTTATATGTACAAGGAATGTGTTGTTACTGTCGGGAGGGTCGGCGTTGGGGAGCCGCCACCACACTCGCCACACCAGCCACTCGTAACAAGATTTAAAAACAGGGTGGTGTTGTATCGTCTAGAAGGCCTTGGACGACTCACCAACATCCCATGTTATTGGTTTTAATAGGTTTTAGTATGGAGTTGGTTTATATTGAAACTCGTATGGTGCTG…	SJ06779	-175	Sja014254
	>SJ04084.1 - Up_Stream_Len 1000	GATGTTGTATTTTTTTACCTGTGGTACGTACGTACCACGAACGAACAGCGACGGCACGTGTACGCATACGTACGGTGTATGGTGTACGGTGCACGGTGCTCGGCATCATCATCAATCAGTACTATACTGGTACTACTACGCGTACAAGTACGAGTACTACCTGTACTACTATTTACTACTGCTTGCTGTGAACCAGGCGCGCTGTATACCAGGCGAAAAGGACTCGTACTAGCTGTTACTGTATTATAGTAGCCCTCTACACTTTGGTTAATTGGATTGGGGTGGTTACGGTCAGGCTCACGCGCCCGGTGTACGGGGTGCGGGGTACAGGGTACAATGTATCATACCAGGTACCAGGCACCACAGATACCATGTATCAGTCAGTGTCATCAATACGTA…	SJ04084	-401	Sja008578		>SJ03206.1 - Up_Stream_Len 1000	TCCCATCCAATCCGTTCACCTTATCTTGCCCTGATACAACCCATACTCCCCTGCTCCACTGGTGGATTGTCTCGGTAAACTGTACGTTCAACGTTTGGTAAACGTGGGCATAGCTACCAATCTCTCGCTGCACGTGTTGCAACATTAGGTGTCGCGATACATACATTGCGTTGCACAAACAGCTTTTGAGATCGCAACCCAATGTTTTAACGCCCTCCGACGATTACACAGCGACCTCAGGAGGAGCGATCTTTCACACAGGGCATATGCGTGTTTCTAACACCAGCTTTGTGGCGAACAAGGCCGTGATCGAAGGGCCCGCCGTTATGAGCGTGGGGTTCCTGGACGTGATGTATAACGTCAATTTCTCGGAGAACGCGTACTACTGCCCAGCCGGGG…	SJ03206	-530	Sja010501
	>SJ13595.1 - Up_Stream_Len 1000	AATGGAATGCAGGGGGGTGAGGACCCCAATCTGTTCTTCGCCCGTGCTGAGGGGAAGCTCAATGTGTTGTCCGCATTGGGTATCAACAAGTCGGACCGCGAGGTTACTCGCATACTCACACGTCGTCTTCCGTCCGAGTTTTACGATGTGGAGCAGCGCACTAGTCTGCTTCGGCCCGGTATCACGCGATCGGAGATAGAGGAAATCGTCCGCACCTCCCACGCTAACCGCAAGACCAAGGAGTTGGAGGATCGGAAGCTAGCGGCGGTCGTGCCAACGGCTGCAGCGCCGTTGGCGGATCCCCACGCCCTCGCCGTTGGTGGGGGTTTTCAGGGCAGAATTGGAGGCACCGGGAAGCAGCAGCAGCAGCAGCAGCAGCATCGGCAGTATGGAGGCGCC…	SJ13595	-831			>SJ12053.1 - Up_Stream_Len 1000	CCCTGCGTCGAAAAACGTGCTCACTTGAACGGCGAGTATTCATAGCAATGATACCTGGACCTGGTATCTACTTGCACGTATACGGCGTCGCAAATCAAGCTACGGCGTACGACCAGCCGCGAGGAACGAGGCGGGTTCTTTTAGTTTCTTGTGACCACAGATGCAACACGCAGCAACACCTGCTGTCGCTGATATCTATAGGTCTGGACCAGAACTACGTAGATAACCTGGCATCCCCCGAGACTCCCAACTCTTAACGGTACGTACTGCAACTTCTCCGCACGTTGTGTAATATGATCGACGTACTCGTACTCACGTGCTCATACAGCCGACAAAGACGTGCGACGACGACGTTCGGGACGGCTGTTGCTGTCTTGCACCGAATCAACAGGAACGAAG…	SJ12053	-607
	>SJ01966.1 - Up_Stream_Len 1000	GAGGAATTGCAACCATTTGTACACGATGTTATCACCCCCATGATACTTGTCTGGTAGCGTGAAAAGTTGCCACTTATCCCGTCTCGCGGCTCCAACCCCGCTCTCTTGTCTGGGTGTGTGTGACGAGTGTACTACATCTTATCCGACGTGCTTCTATCGCCCACGTCGCCATCACCCCCGCCACGAGAGAATACCCCTCGGTGAAAAAAGCTAACAAGACATGTCCGTGATCATCGGGGCTCGTTAGATACCACCCGAGCACAGAAAACCATCCCTAACCTATGAAATGCAACACTTGGAAAATAACCCTAAGCCGGGGGTGTTTCTCACGTCAATCACGGGCAACTGGACGTTGGTCTTGATTATGATATCGCAATGAAGTTCATACATCTTGAGCTA…	SJ01966	-19	Sja004988		>SJ20842.1 - Up_Stream_Len 1000	TTTGTTTGTTCTCTTCCAGATTTTCCAGATGTTCTCGATTTTCTGAATATTGTATCAAGATACGGAGGGGTTCTGTCCCATTTTTGTGAATTTTAACAGAGGACAACATATTTTGAATTCTTAGAGCTCCTCCACGTGTTTGGAAAACTAAACTTGGAAAATCTGGAAGAAAAACAAAAAAATTTGTGCGAAAAAACGAAATGGAAACAATCTGGAAGTTTAGGACAAAGGGTCCTCTGGTAATAACGGCCTTAACTCCTCCATCGTGTCTTCGTCGTCTCGACAGCAGTCCCAGGTCATTCGGGTTAGGGTTACCGTGGCGCTGCGGGGTTTAAAGCCGAGGGTTGTGTTGTAGCCCAGGGTAATCCTTTAAACGTTTCCATCCCCGCTCTCGGCAGA…	SJ20842	-849	Sja004728
	>SJ04938.1 - Up_Stream_Len 1000	TGCATGATGCAAGAAATAGTAAGCACTGAATATTAAAGGGGCGTGTGTGTGGGTGTAGTTCTGAACGTCATTACCGCGAGACTGTTGTCATTTTGTTTTTGTCTTGTCTTAAAGGCAGCTACTTCAGTTTACACTTGCTTGCCTGATACCTGGTACCAGGTACATGATAAGCGGTACGAATGTATACCTACGCAGAGTCCTCCATTTTCAATCGTGTAAACAAGTACAACCATTTCTGGTCATACCTGTCGTACGGTAGTAAACTGTGCACACGGCCTCGCGGCCGCCCGGCATGATCAACGCAACTTTTCTGACCCGGTTCAGCAGGGCTCCCACCTGCACGCGCTTCAATTCGTTTTTTTTTTTTTCAGTGGACGATGCATGCTACGGTAGAGGTGC…	SJ04938	-796	Sja004540		>SJ08837.1 - Up_Stream_Len 1000	ACATATATACCGGTATCACATACCAGGTACCAGGTATCGTATACCATGCCAATTTCCAATTTCCCCTTACGTTTAAGAGTCGGGGTCAAGACTAGCTAGTCAAGACATGACGGGTTTGAGAATCGTCAAAAATCTTAATCTTCGGTGGTTTGGGAGCCGCGACGGAAAACGAGTGATACATATGCATACTGGTATTTCATGTAGGAGAACACAAAAACAAGTGTCACGTGCGACATAGAAGTATTACCAGGTACATGATACGTCATTCTGGTTATATGTGCGGGCGCGCGGTACAGGCACACAGGCTACTTACTATCAGGTTACCGTGTACGGCATATACATTTCTCTCTTTACTCGACGTTGGACTTTAACGTTGGGAATGTGGTGGCAGTTGGTCAT…	SJ08837	-325	Sja014216
	>SJ07643.1 + Up_Stream_Len 1000	GCCCCAGTCGCCTTCATGGCAGACGGGGGCGAGCCATGACCCGATTGTTTTGATTGTGGACGGCATCTCTGACCCTTGGTTGAACAACTCCTACAACTGCTGGCCTTTGGCAGAACACCACTACGCAGAAGTTTTCGCTGTTAGCTCGTCCTTCAATAACGAGGACCCTCCTCTCTGGGCCAACTTTCTTTCACCCACCGCCCGTGCCCAAGCATTCCGTGATAACCGGGGACACTGTTTAAACTGTCACGAGGACACGCACTCTTTCAAAAACTGTCGACATCCATTTATTAATGCGAGCGAACTTTTGAACCCTGACCTAGGTAGCCTTGACGACGATAGCGCTTTCCGACGGTGGCAGGCACGCATGTGCAGTTACCGCCGCGAGGGTACACGCCC…	SJ07643	-737			>SJ09233.1 + Up_Stream_Len 1000	AAAACTCAAGTCATTTCAGACCCCCATACAAAAATCAAGTCATTTCAGACCCCCCATACAAAAACCAAGTCATTTCAGACCCCCCATACAAAAACCAAGTCATTTCAGACCCACCATACAATTTCAAGTCATTTCCAGCACTATACAAAAACCAAGTTAGTTCATACCCCCCACACAAAAATCAAGTCATTTAGGACATCCTATACAAAAATCAAGTCATTTCAGACCCCCAATACAAAAATCAAGTCATTTCAGACCTACCATACAATTTCAAGTCATTTCCAGCCCACTATACAAAAACCAAGTCATTTTCCAGCCCACTATACAAAAACCAAGTTATTTCATACCCCCCATACAAAAATCAAGTCATTTAGGACATCCTATACAAAAATCAAGTCA…	SJ09233	-846	Sja009472
	>SJ04226.1 + Up_Stream_Len 1000	TGAACGAAACAGAAAAGGTGAGAGAAAGAAAGGGCCTGTGGTGGGGCGTGTGCCTTGTGTTTCTCCGCGAGTATGGTGAGCTTGTCTGTCGGGAATAGACGCAGCTGCCTGCGCGCAGCGCGAGTTGCGCCGGTGCGAGGACCTCTAGGCCTCTTAGGCAAGGCCCTCCGTGTAGCTCGTGGCAGTGTTTTGTCTCGCGCGGCCGGGGTGAGACTTGAAAAGTTTCTGAGACCCCGCTGTGCTAGGTGCTAGGTCGATGTCGAGGAGCATGTCGCACGGAGACATGGAGAATCAGTCGGTTGAGATAGGCCATAGATAGGCCAGCCTAGCCGCACGTAGAGAGAGCCCTGCAACAGCTGCCTGCTGTATCATGCACACCTGGTAGGATGCTGCATGTTG…	SJ04226	-669	Sja009041		>SJ02111.1 - Up_Stream_Len 1000	CGTTCGATGTCTGGTGATCTGGTTTGGTTAGTTTTGGTCGGTTCGGCTGTTTGGTTGTTTTGTGTTGATTGGCCAATTGGTCCATGGTTGGTTACGGTTAGTTGGGGAGATGGTTGCTGGTCGATTGTTTGGGTTGAAAGGTTGGTTTGTTGGTGTTGGTTGGTTGAATGGTTGATTGATTGGTTGGCGTTGTTCTGATGATTGGTTGGGAGGTGGGTTTTGATTGGGTTGATTGGTTGGTAGGTCGATTGGTTGGCAGGGGGGGGGGGGGGGGGGGCTGTACTCATGTTGTGCACGGCCCGTAGTCATATGCACCATAGACCCTCGCATCCCTACAATGCGGCGACGGAGCGCGTTTGGTTTTCACCAACAGGCAGACATTGCTTGCACCAGCGCGAA…	SJ02111	-589	Sja003790
	>SJ01344.1 + Up_Stream_Len 1000	CGAAGCGTTGACTTACGTCGACCCCGTCGTGTGTCTAGTCGTTATTGGGAGCTAGCCCTGACCCTGTCCTGCAACAAGCCAAGCCGAACTGCTACTGTGTAGTACGCTTACCATATGTACTCGGCATCTTAAAGCGGACGTCACCTTCCTGACACGCAGCCCTTGCCCCTGTAATTGTGTTGTCCTGAAATCGGACGTAACGTGATATTTCTGCTCAAAAATTCCTTTTCAAACACTAAAACTAGTATAATCAAGTCTAGTCGGCCGTCCGTCACAAGCCCGAAGTGCCGTCTCCTGACATTGCTACTATGTCCGAAAATATAAGGATATATTTATCAATAATAGGAATACCTAAACGTTCCTTACATTTCCGGACATTGTTGGGTACTTTTTGTACCT…	SJ01344	-866			>SJ04029.1 - Up_Stream_Len 1000	ATTGTACAGGTGCGCAGATCCTATGTAGTATCTCACAACAGAAGGTTAGGGTATAGGATCTAGATCGTGATCTATTTGGCCGACGTGTCAACAGGCCTCAAGCTCTCGGGTGCTTGGCTTGCCCGGTCTTCGAGCCAATCAAGCAAGGGCCAGGTCAAGCTTGTGGGTGGTTCCTGCGCTGATATCCACTAATCTGCATCCAATAAAAAAACGAGACACCCAACACCCAACACCAAAGTAACCAGAGACGAACGATAACCCCAGGGGGAGTCGCTTATCGTGTACATGCAGATTATACGTCGTATAAGCGGCTGGGACCGACGCCAAACAGAGTGCATGGTGCCACGGGGTGGGGGCTTGCTCCTGCCAACCTCATCATACCCGAGTTGAACCAAGAGG…	SJ04029	-279	Sja002311
	>SJ08936.1 - Up_Stream_Len 1000	CGTTGCAAGTACCCCCCCCCCGAACCGACGAATACCTCACACTTTGGGCAAAGTGCCGAACAGGACGTTGCACAATCTAGGTGCATTATAGCAGGTTGCGGCACGTTGTGCCCGTCTCCCCAAGGTACTAAGGTTGTGGCTTTCTGACAACGTCCCGCAACGTAGGCAAATGGCCACCTGTGTACGTAGTCCTTCATCCGCTAACCCGTGACGTCGCATGACGTACACGGGGTGTACGTCTGTACCACCTTGAGCCAGGCGGAGCGAGGCCAACAGTATCGTAGTAGTAGAAGCTGCCACAGGGCCGCCTCGCCTTCGCCTCGCTACCTAATTCTCTAGTTGTAGCTACTCCAGCAAATAAATCGCTACGTACTGCTCTATTTTTTTCGTGATAAGTAC…	SJ08936	-223	Sja007928		>SJ00170.1 - Up_Stream_Len 1000	CGCGCAGCAGTTTGCAGTGGTTCTTCTGCGTTCAACGTCATGTGCCGCAAAATAAGGCAAAAATTGAAAACTTCCGATTCGTGACTTTTAGTACGCGTATGATACGTATCATAGCGTCGCCGAGAAGAATGTAGGTACTCGTATATAGCAGCAGCTGCAGCAGCAGCAGCAGCAGCAGCAGCAATAGCAGCGGCAACAGCTGTAGTGGCCTCGGCCTGCTGGGTAATGTAGTAGGGCCTGATTCAAACACCATGCATGCAGCAGTGCCATGTCCTTCACGTTGTGTACGAGGCCTGGTTATCTTATTATGTTGGACGAGACTCACCCAGCTCAGCCGCGTGTCTCAAGTCCGCGTCCTTATCCGCCAGCAGGCTCCACAGCTCGTCGATCTCCCCTGCA…	SJ00170	-925	Sja002201
	>SJ06494.1 - Up_Stream_Len 1000	GGGGGAACAACACGGCGGGGCCGTACACGGAACGAGAATGGGGAAGAACGGCGGGGCCGTTCACGGATCAAGAGGAGAAGAACACGTCGGGGCCGTGAACATAACGGGAATGGTGATGAGCGGCGGGGCCGCAGACGGATCAAGAGGGGAAGAACACGGCGGGGCCGTGCACAGAACGAGAGGGGGGACGGGCGGCGGGGCCGCCCACGGCTCAAGAAGGGAAGGACACGGCGGGGCCGTGCACGGAACGAGAGGGGGGAAGAACGGCGGGGCTGTTCACGGGTCAAGCGGGGAAGAACACGGCGGGGCCGTGCACATAACGGGAATGGGGATGAGCGGCGGGGCCGCACAAGGACCAAGGGTGGAAGGACACGGTGGGGCCGTGCACAGAACGAGAAT…	SJ06494	-23			>SJ02124.1 + Up_Stream_Len 1000	GATATCTCATGCACCCCGATGAGTTGAGCCAAGTTGAAATATATTATGGATAGCTCTTGATGTTTTCTTTTGGATGCGGCTATTAACACGCTGGGCATCCAACTTATAGCGCTCGTGGTGGCGGCGTTGCTGAGGGTACCTCGATGGGGAAAAAACGCAATCATCTTTAAAGCTACAGCCACCCGCGTAAAAACGCCGGGAAATAAATCGAATTATTTTCCTTTTTTTTATATTTTTTTAGAATATGCGTTGCTATTAAAAAATCGCTGGAAGGACGGTCAGGTCAGTCAAGGAGTCAAACCGCGGTCTCCTCCTTGTATACCAGGCAGTACATACGCAGCATCTTTGCTCCGAATGGTTTTTCTTGAGCCTGTGGGTACTCTGTGTGTTGATAGGTGT…	SJ02124	-772	Sja010364
	>SJ14242.1 + Up_Stream_Len 1000	ATCAGAGTCTTATTTAATTTCGTGGTGTAGAATTTTGGGGGCTGATAGAGTCGTGACATACTTCGTATGTGACCTGCCAAACCAACAGTAGATTGTGTTTTCCAGGTGGGTACTCGTACGTAGTTTCCCTCAGTCAAGGGAACCGGCGAGTTCGAAAATGCTTGTGCCCATAATGGTCACCCCTATATTATACCGCGACATGGCTCAGCTGTCTGCCCGTGTACAATAAGCTCGAGTTTCCAAGTTTGGCATGTGCACAACGATATCCAAGAGCTGCTAAAACCTTGCTTGGCACAGCTTCAACAAACAAAAGTGTTTTTAGTGCAGCTGCCTGCATACCCTATAACGTGAACCCTACCCCCGACCGCCTGGGAAATGTCTCGGAATGAATATGCAGTG…	SJ14242	-218	Sja009993		>SJ13927.1 - Up_Stream_Len 1000	CCGATTGAATACGCGTACGTAGCGTGCGACCGCCGCGCGAGTAGTCGCTCCATCGGTGCTGCCAGCGAGCGGTACAGCCAGTCCCTAAGGTCTCCTGGAGTGGTCCTTTTTTTTTGCAGCATCGCTGGTTTTGGTTTTGCAACGTGCTTTGCTTTGGCCCGCGGTGAAACTATCGTAATAAACTCCACTCTCCACTCCCTCCACACATGACATACATTATTCGTACCGTACATGCACCTTATTTTTCTATTTTTTTGTACTTACTTGTTGTTGTTGTTGTTGTTGTTGTTGTTACCATGAACAACGCCGACGAGCGGTTGAGAGCGAGAATAGACAACGTCGACGATGAATCATGATGATGTGTATCAAGTGTGTATCTCGTTGTTGTCATACACACAC…	SJ13927	-409	Sja007661
	>SJ16643.1 + Up_Stream_Len 1000	ATATGGTATTGTAGTGTGTGACAGATCACCCAGCGAGGCTGCTGACAGCTGTAGCATTCTCGTACGAGTACAGTAGACTTCTCTCCCTCCCTGCCTCTTGCTCTCTCTCCTCTCCCCCCCCTCCACCCTCTTGTGTCTTCGCGCGTACGAGTACTCCGCCAAGCCTACGAGCATAGCAGCAGCGTCTACGTATGTATATAGTAGGCCATGCTGGCCCAAGACTTTGACTGATACTACACCAGTATATATATGGTTGTTCAAAATAAGCATGTCTTCATGTCAATGATGTCCGTATCTACTGGTGTACGAACATGGTATATATCATATCATACGATTGTACTCTTGTGCCAGGTTATACTACTGCTATTAATACTACTGACTACAACTCTGTAGTGTACC…	SJ16643	-403	Sja009949		>SJ19140.1 + Up_Stream_Len 1000	GGGGCAACGGCAGCACTGGTAAGTCGTCACGAGTGCTATGAATACTACATTCTTACGTACCGGTACGCAAGCTGCTTGCTGTCGGCTAAATTATACTACTGCTGTACGTCGTATCCGCACTAAGGACGTTCATCATGTATACGAGTATATGATACCTGGTATATACGTACCACAGGTATCATACGTACGTACGTACGTGCTCTCCGAGGGGGATAATCAGGAACATCGCACCTGCTTCCGAAGAGTCTTCAAGTTATGCTGAGCTCGCCATTCCGCGCAAGCAGCTACAACCCAGCAGAGCCAGACCGTAATGAAAAACTGCGCTGTTCGCCTGGGGTGTAAAGCAAATCGAGCGTTCAAATGCTCCATTTAAACAAAATACACAGCACGGCAGTGAGC…	SJ19140	-514	Sja014975
	>SJ20195.1 - Up_Stream_Len 1000	CGTCAAGGGGTGAGCTGGGGCGGGGGCGGGGGTGCTGGTAATTGACGCGGCAGCTCATACTCAGTACTACCTGTAGGGTGGCCGGTTGAAGGTGCATACCATCGCGCAGGGTTGCAACTCGACGTCTTTGGCGCGATTTGCTATCGGTAGGTACACGCTGTGATATTGCTGCTACTACTGCTGTGGTGCTACTTTTGGTTGTGTGTTCCGTGTTTCATGTGTACGAGTCTCATCAAGCAACGTACGTGACCTACTGGCAATGTACTCGCATGCGTCTGGCGCCTTGTACCGAGGTATCTACTACCCCATCATCGCACAGGAAACACCGCATGGTCACACGCGCTTGTACAACGTACACCATCACACCACGTCCCATCCTACCCCACTCACTCACAGAAA…	SJ20195	-151	Sja011707		>SJ06233.1 - Up_Stream_Len 1000	CGTTTTTTGTTTTGTTTTTGTTGCTGGGAACCAGGGAGGTTACGCGCCTTCGGTGGTTCCGCACGCGTGACCTGAAGTACCTGCTGTTACCTGGAGGGGGGACGATCTCCTTGCTGAGGCCGGTCGCCAAGGCCTCCTTCGGCGACGTGTACCACGGCACCTGCGCACCCCTTTCGAAGTGAGCCAGAAGAGAGCAAGGAAGGCAGACTGACTGGCTTGTGCAAACCGAACGACGAGTCTTGGTGTTGTTTGAGGACGGTCGCGGGCGCGACCCTCACCGATCACCGTTCTCACGTTGTGGTGCCCGTTTCTTCCCCCCTCTGGGTGTCGTCTAAAAAAAATGCGAATATGCCGTAGTAAAGGAGCGTTAAGTTCGCACGAGAAGTGCGATCGTTTTTG…	SJ06233	-146	Sja012050
	>SJ06374.1 - Up_Stream_Len 1000	ACGTACGTAGACCAGATTCAAAATTCGTTGTGATGATGATTAAATAAAATTATTATATGATGATTGCGATCTTGTCCCATTGTTCCACCGCGGGTGCAACTTTGAACATTTTCGGCGCCATCTGCCCTAAAATATTTGAATTCTTGTCTCTCGCCCGTTAAAATTTGCACGTATCGTACACGCAGAACGCAGAACACAAAACACAGATCGTCGTCATCAAAAAATTCCATTCCACCAGCCAACAATACTGCTGCTGCTGTGCCGCGCCATCATGGAGCTTGAGAGAGCCATTGATGAAAGCATCACGTGCGTGGCACAAATGTACTCGTGGGTACAGGACGCCTGCTACGTATGATGTACGACTGGCTGTTTATCCGACTGCTGTCTATGCAGCAGCAG…	SJ06374	-176	Sja001106		>SJ06353.1 + Up_Stream_Len 1000	TGTGCCTTCCTGAGGGTCTTCGGCCTACGAGAGGGTGTGGTGCGGTCCGCACGTTGTCGATGCTGGAAGCCATTGACTCCCACAGGGAGGGGCACTTGGCGGTGCGCAGTTCGGAGCTATATGGGCTACAACAGCAGTATGAACTCTGTGGCGGATAGCATGAAAAAAGAGCAGTTCTTTCTTTTATACTGCTGCTGCTGTGCCTCCACGGCCCGTACGAGGTTCGGAGTTGGCGACGTGTGTTCCACGCTGATGGTCCACGCCACCGATCCACCCGTACCACAGGGTCTCGATCGCCCCGGCCTTCAGCATGCTGACTTGTTTACGTACTGAGCGGTGCGGTGGTCGAATCGTACAATCATTAGAGCTCTCGAGCGCACAGTTTGAGGCATGCCCACA…	SJ06353	-813	Sja005698
	>SJ17220.1 - Up_Stream_Len 1000	CCCTTCCCTCTCTCCCTCTCTCCTCTCCCCCCACCGCCCCCTCCCCCCCTCCCCCGTCCCCCCCCCCCCCTCGCCGGGCTTCACTACCCCTCGAACGTGCTCTCGTCCGCGGCATTGTAGGGATGCGAGGATATTTGGTCATAACGACTACGGGTTGTGCACGACCATGAGTACACGCCCCCTTGCACCCCGCGTCCCCCTCCCCCCGCAAGGATAGTAAGGAACCTCCGCCCCCGCCGACCTCCTCCCGCCCTTCGCTCCCCCCTCCGGCACACAGGCAGAGACCGGCCTAGTCGTGCCTTGATCTATGCCGGGAGCCAGATAGTCCAGGGTAGCGTGCGCGCTGCTACGACCAACCCATCTCGCTCGATGCGGAAAGGCGATGTAACCCCTTCGGCA…	SJ17220	-171			>SJ00285.1 + Up_Stream_Len 1000	ACATCTCTCACACAGACACGCGCGACATCACGGCAGCTGGTGTCGGCCACGTTGCAACCCAGTAGTGCCGACATGCCAGATCATAGTATCGGTGATATATGGAGTACATTTAATATTCCGTTATTCCGATTTGTAACCGAGCTATACACGCACCGCGTGCTATGATTTCATTCGAATATTGGCTAGCGTGTTGCTTGCTCCTGACACGTGCGTTAGTGCGTACCCAGGCCTGACGTCCGGGCGTCCTTTCCGGACACGTCACTCTCTCTTTGCTGCTTAACACAGTTTCCTGGCCATACGTCTCCGCTGCTGCTTGGTGTTTATCACTATCTCCATGTCGTCCCGCCCTTAACAACAGGCGATAAATAAAACCCGGTGCTTCTGTGATTTGCTCTCTCG…	SJ00285	-590	Sja000893
	>SJ18502.1 - Up_Stream_Len 1000	GCGAATCCCCCATGCCATCCCAACCTTCGTTGGCCCCTTGGTGCGAAGCCGACATACGAAGCCGTGCCCAATTTACTTCGAGGTGTCATTTCTGGACAACAAACGACAGGTGATTTTGCGACGGACGGAGCTTCGCTGTGCGAAATGATCTCCACTACGAGTACACATGGTTATGGTTTATAGCCCGTCGTCGGACAGATCAGATCACTGCTGTTCAGCTCACACAGATCATTTCACGAATCTGCATCAACTAAATGTACTATTTTCCACAGGGCTGATCTACAGGGTATCTGACTGATCTGTACATGCTCTCACAGTAGGGATCCACAGGGTGCGATCATATTATCGCGAGTGTACCCCGGGTTTGCAAGCACGTTGTGCACTCTGATCTCTGGTACG…	SJ18502	-408	Sja002112		>SJ12925.1 - Up_Stream_Len 1000	ATACTCGTAGTACGTACGTATTGGTAGAGTATAACGGGGGGGCACACGTAGTAATCAGAACCCACAATGATCCCGAAAACCAGGTATCCCCCTATGTTTACACACAATTTTTTGGTCATCATGATTGCAAAACGCGTACCAGGGTACGTACTTCTTGCCCCCCGGTAATATTTAGAGTGACACACAGAGGTACAGGTCTTTGCTGAACCTCAATATTTCTTCCCCCACCTGTACGATCTCGTCTGCTTCCTGGGCTGGGTCAGTGGCCCCACGTCCCGCCACCGGTCTCCCCTTGACAGGGTTGAGATGCCGTCGGCTCGCGAAGTCGAGCAGGAGGTCGTCGTACGAAAAATCGGCCTTCTCAAGCCTGGCAAGTCGGCCCACAATATCTGGCAACGG…	SJ12925	-419	Sja004781
	>SJ00634.1 + Up_Stream_Len 1000	CGCCTCTCCGCCTACTATCGAGCAAAGCCACCGTCCACTGCCACGCGAGAGGGGGACATCGATATATTTGCTGCAAGTACACGTCTTGTTCTTTGTGCCACATAGGGTAAGTGGGCACGAGGGTGCTGTGGTTGGACCAGACGTAAACGTTAGGCGTCACAAACATGGTGCATGAATGGGGGTTGTTGATATGGCACCTCGACCCTGATACCTCATGTGGCCATGCCATATTTAGATTTGGGGCGCAGGTTGGTCCATTAAGCACAGAGCTGGTGGCGGAGTGTTGTGGTGTGGAACGTATCGGTTGTAGCTGGTCGGGGGTTATTCCGCTTGACCATTCTTGTGGTCAATAGTTTTACAGTAAATCATCTGCGTACCATTCAATAGATTTCGTTCTAC…	SJ00634	-508	Sja012344		>SJ14091.1 + Up_Stream_Len 1000	TGAGTATTAAACTACAGGAAATCCTTACATTTCCGGACAGAGTGGCATATTTGAATTTTTGATGGCTGTGTGAGGTGTTGATCTTGTTGACATCTGACTGCGAAGGGAATCAGCTGCCTGCCTCCAGGCCAGGCCGACAACGCATGCGCCACTCGCTCATTGATATGCGACGCCAGGGCAGTGCTCGAGCAACAGGCAGCAGCACATACATTCGTAGTGGATACCACGCCCTCGGCTGTCGGTTCTAAATTCAATGTTCAGAATACAGCGCAATTGCGAACGAGCTCAGCTTTTTTTTTACAATGAGCGAGAGAGGATTATGAGAGAGGAAAGATATTTGGTACACGAGACTGGAGACATGGCACTAACCAGAACAGTAGTAGCACTTTACAGCAGCGT…	SJ14091	-341	Sja014910
	>SJ10286.1 + Up_Stream_Len 1000	TCATCTGTACCCGAGGTATGATACCAGGTACCAGAGGGTACTGCTTTACCCACGGGTACGAACGTATGATACAGCAGTACTGGTATCGTCTCTGGTGCCTGTTGCGCGCGACAGAGCTACTACTGTAGTACTGTAGAGCTCAACATGCCATATTATACGAGTATTGTAATCTGTCGTGCCATCTACAAGCCGACTTGGCCAACTCGGACCGGTGTTAGTTACAGCCGTAACCACAGCCGTAACCATAGGCGTAACCGTAGGCGTAGCCAGAGCCAGAGCCAGAGCCAGAGCCACATAGCCATGTGTTCAGTTTGTTGTGGTGTGTATCATCGGGTATCCGTCGTGTGTCCCTGTGGGGTGTGTTCGTGGGGTGTCTGTGGGGTGCCTGGGTGGTGTCTG…	SJ10286	-570	Sja013999		>SJ12849.1 - Up_Stream_Len 1000	ACTCGCAGCCCTGTGTAATGTAATCTAAATCAAGTGTATGTTCTGTAGGGTATACCTGTGCCCGGGGCATGTTCGGTGTGCGTACCGAACGTACCGAAGTGCCAGAAACCGGTATTGAGGTCGTACCGAATTTCTACAAATGCCGGGTGCCGTTATCGAGGTTGTGCTGAACGATAACGGAGTGTTTGGTAGGGTATTAAGACCGTACCGAATCAAACCGGTAGGTAAATACCCCCGGGACACCCTTACCCAAGTGCCGGGTACTGTTTCGAGGTCGTACCCAAATTACCGAAGTGTCGTGTACCTGTATTAATATGTTGAGGTCGTACCGAAACGTACCGAACCTTACCGAAGACGTCGGCAGTCTACGTAGCGAACACACACCCTCGGTTATGTTCA…	SJ12849	-298	Sja008810
	>SJ06596.1 + Up_Stream_Len 1000	TTGCCTTTTGAGAGCCTTAGGTGACCGGCCATGAGTATCATAGCGTATGCGCTCCACAATCAATAGGACAGCGACCAATAGACTGCAGGTCCTCGCGTTAACGATGGCCCAAAACCTGTCGGTAAATGGTAGACCTGTGTGCTACCCGTCTGTAGCAGCCAGCGAGGACGGATCCAAGTGCTACTATAAAACAGGCGTCTGCGTGTGTGTGGATAATTCAACAGCTGCAGGTTTGACAGAGGAGAACCGAATGTACAGTGCTTGGTGTATTTCACTTAACTTCACTCACGATAAATTAACCTGATGATATACCTGCGGTCACTCGTCCTGTGCTAATGCAGTAGAGCCGCTAGGTAGAGCTAGTTGTTCCAACCAAGGAAAGGTAGACGAGGCACGTCG…	SJ06596	-454	Sja003896		>SJ09562.1 - Up_Stream_Len 1000	CACTGTTAGAAGAACTGCCCGTCGAAGAGGCAGTTGAGTCAGTTGGGTTGATTTGGGTACGTACGTCGATTTGTCTTGAGTATGTTTCGCTCGGGTGATTGTGCACGATCGTTGGATACTGTCATGCTAGGGGATTATCGCCGGCATACAGTACAGCAGCTCCCATTGAGGTTGGTGCATGATTGTTACTGGTCTATCGTGGAGCAAAATCAAGGTAGTTTAGTGTGGTGTCGGGTTTTATGTTTTTTCGAAGACCCAGGTAGTGGACTCAGTAGTGTAAGGTGGCAGTGGTGTTATTCTATTAATAGTACTCGCGACTGTCGGTACGTGCACCTTCCACGCAGTTCCGCCTGCCGATATATTTCACAACTATATTGTTTTTCAACATTGGTACGAGTG…	SJ09562	-664	Sja012414
	>SJ13249.1 + Up_Stream_Len 1000	TCTTGTCGCCACACATTACAAACTTTGCCGCGGGGAGCGGGTCGGGGCAGCGCCCCGACCCGCTCTCCGCCCAGCCGACAAACCCCGTGTACGAGTCAAGGATTCCCTCTCTCTCTATGTATGTCTACTATGGAATATATCGATGCGATAGAGTAAGTAAGTAGAGGAGTGCGTCAGGCGTATTCTATATAGATAGATACGTAGTAAGTAAGCAGCAAGCAGCAAGCAGCAGATAGTTCTTGTTCTTCGAGTACAAATCATTGCAGCAAGATGAAGGGGGTAGACCCACTGACACACAGACGACACACGGTAGTAGTAGTGCAGTTTCTGGTACGTCGTAGCAGTATCATCCAGCAGCAGCAGCAGCAGTAAGTAGTTCATACTACGAGTACGACTGAT…	SJ13249	-86	Sja000562		>SJ13098.1 - Up_Stream_Len 1000	CGCATGTTTGTCTGGCATTCACAGCAGTATGGTCCCTTGGATTTATGTACGTACGTATGCCGTGATGCCGCGACTCGAGGCATGACATGTGAAATGGACTCGTTGTTCATGCACACCGCGACCAGACACAGAACGAATACCGGTATGATATGATATGATACGTACTTGTTGTACAGTTCGCCTACTTGTGCCTGAAAATGCAACACCATGGACCTGTGTGAGACACACGAAACTGCCCCACCATATAGCCGAGACAACGGGGCACGCCAAGCAGCGCTCTCACCGCCTCCTTGCATCTCTCGGGCCATGCTCGTGATGGTCGCGGTGGCCTTTCTGCTGCTGTGCGTCATCGGCGAGGGCATCGATCGCCCTGCCGGGGGCGAGGTCACAAAGGCGCTG…	SJ13098	-515	Sja002296
	>SJ02572.1 - Up_Stream_Len 1000	AACAGAACGGTTTTTCGGTGAAAAATCGACAAAAAATCGGTCGGTTTCAGTCGTTTTTTTGCTAATAAACCGAAACAAAAGTTGGTTTTCGATCAGGAAAAACCGAGAAAAAAAAACGACCGAAAGAAACAACTTTTAGGTTATATGCGTTCACAACCCTGGAGATGACTTAATGTTTTTTAAGGCAATACCTGTCAGACCATAATATAGATTCCCGCCTTTTTAACTTGCGACACATCCGGGATTGCAAGTCACGTGCGTACGCACAAACGTATTCGTACACGAATATATATATAAAAAAATTAAATATATATATTACCTGGTCGTTGTTGTGTTCTCACATACACTCATATCTCATATATATGAAACAGTTGTACCACGTAGCGATAAATATTGATA…	SJ02572	-278	Sja007679		>SJ07964.1 + Up_Stream_Len 1000	CAGACCCTAGTCGAGTACGATCATGTCACGTACCCGGGCCGTACCGTACCATTTATATCACTGGCCCCGGCAGGCGAGCCACCCAGTCGATGCGCCATCCGGGCACAGATGACTCAGGTGTCCACGACGCTTTGCCATACAATAACGAAACCCCAAAACTCCGTAGACCAGTGTCAACCACCGCAGTATGACAAACGTATTGGGAGTGTTTCTGGGAATGTTTGTTGGAATGTTCGACACCTCGAAGTTTAGGTTCATGCGGTTGTGCAGCAAGCCCCCGGAGAAGCACAGCAGCGGGGCTCGCTATGCTCGTTTATGAAGGATAAACCAATGAGCCACTTAGTCAGCGCTGAGTGAGTGGCTCGGTGGTTTCTCCTGTATAAACGAATAGCTTACACC…	SJ07964	-447	Sja007925
	>SJ05502.1 + Up_Stream_Len 1000	TAGGGGAGGGGCGGAGATGAACAGCCATGAGTTTTGGACGGGAAAAAAGAACACCAGCGTTTTTTTTTCCCCCCCCATCCCGTTTACCATATTTGCCTTTCTTTTCTCTCTCCCTCTTAGTCGTACGTCGGATCCGGAGTCACTAAGTAGGCTCTTGTCCTCCCTCCACCCTGCGGTACTTGCCGTGCATTTTTTTATCCCGAGACGATTTCAGCACTTTCTTCCCTCGTCGACTCGCGTCGAAATCCGCCTACCCACTCTACGGAAAGGCGCTCTCAGCAATTGGGTCCTTTTTTTTTTTGCAAATTAAGTCCAAATCTCACCGCGGTGGGATTTGAACTCGGGTATCAATGCGAATAATAGTAGCATTTGTAGCTGACCACTAGACTACCGGGGCGA…	SJ05502	-461	Sja004320		>SJ09384.1 + Up_Stream_Len 1000	AGGTCACGGACCTAGACCCAACCAGAGCAATGCAGTATGGGAATCACAGCACCGTGGCAGAACACATGGATCTAGTTTGGGAAAAAACTGCATGAAGATATTAGACGAAATCGAGTGCTAGTGTTTGACAGAGAATCCGCTACCTCATTAAAAGGGCTACGGGTGGCACCTCTGGGGGCGGTGGTCACACAAAAGGTCAGAATCATTAACGACTACTCGTTTGAGGCTGGAGCGGCCAGGGGGGAGAAGGGGGGACTGAACAGAGACACACAAACTGAAGAGGTACCAAAATGTCTCTGTGGTGACGCCCTCCCCGCACTTCTAAAGGCTCTAACAGACCTTCGAATAAGGTTCCCCAACCGTCGTATACTTTTGGCAAAGGCAGACGTAACTGACGCT…	SJ09384	-632
	>SJ19374.1 + Up_Stream_Len 1000	TTGCTTTTTTATCGCCCACATTGTGCAAGTCCCGGCCATCTGCGACGAAGTACCGCCTAGCCTTCACAAAAAAACACGGCTGAGAAAAATTATATGGCTTCATCCAATCCCCATAAGATCTACACTGGAAAATGATCGGCGGCAGCGGAAAAATGAACGCTGGATTGAAAGAGAAGCCGGCTCGAAGCTGCCCAATTATACGTCTTGTTTTTTAGAGAGAGAGAGAGAGAGAGAGAGAGAGAGAGAGAGAGAGGGGCTTCCGTTGAAGAAGCGCAGCATCGGCCGCTTTTTTTAGCGGGTCTGCAATACACAGCACCAACAATATCTCCGGGTAGAGTAAATCAACTCCCCGGGACACAATGCAGGGCCAAGAGGAGGATACTACAAGGACGCAGGAAA…	SJ19374	-542	Sja006582		>SJ16455.1 - Up_Stream_Len 1000	TTATACCACGGGTCGTAGGTCGTAGGTATCATTCGAGTATGCACGGCGGCGGCTATTGTCGTTGCATTGATCCGTGGTACCGATCGACGTGTACGTAGCCGACACATGTATGTACGCATGTATGTGCCAACCGCTCTTAGACTATATACGAAGTACTAAACGAAGTAACAGTTCAGTTATTAGAATAGTAGGGGGGGGTCGAAGAACGCCATACCAGGCTGCGAGACCCACTCTTTACGCGACGGTGGCGGGTGTACAGTAGTACGAGTAGTATAGGCCCTTTAGTTTTTGTTGGGCTATACCTGAAGTTGCCCGTATCGCGCAGCTTTGAGAAGGCCCGAGTCGCCCAGCAGATCTTTCTCGTTGACGTCTGTGGCTGGATTCCGGACCAACGCACGA…	SJ16455	-88	Sja008686
	>SJ00527.1 - Up_Stream_Len 1000	GGGATTTTCGGCGGCCCTTCCCCTGACAGTCCTGGAGAGTTTCGTCGAGCATTCCCCGTCTACTACGACCCTTACACCGGTAACGCAACAGACGCCGGGTAATGCATGGAAATGTTCAGGTCGGTCCATCTCTTCCCCTTTGGGAGGGGTGGGTACACGCGGGGAAACTTTGGGCCTCAACAACTGCCAGCCATGGACCACGCGCGATACGTTAAGATGCGCTTGAATCAGGTTGACCCGCGCTTCAAGAGCCCTTCCGACACGTACTATTTCGCCGCTGTCGACGACAAAACCAAGACCCAACTTCATAGGGCCAACACGCGATTCACTACCTACAGCAACATCGACGACGCTCGTGAGCGCTTCATGAAGCGGTTGGACGAGGCCACCAGGGCCAAG…	SJ00527	-153	Sja006291		>SJ06575.1 + Up_Stream_Len 1000	ATGAATGGTTTGGCCGTCGTTTCCGCGACCCTCGCCGGTATTTTTACTGTGTTTCTTTTATGTTATGTGTTTGCCATATCTGATAACAACATATATAATATGTGAAACATGTGCTCCGTTCTAGCTACCACAACCACCGGCGGTAATGAACAAACAAGCACAAAGCAGACTCATCATCATCATTATCATCATGATTCGTTGATTGATGCACATCATTCGTATGTATGTCTGTATAGCCGAGGTATAGCAGCGTATTTATTACGCAGTATGCCTCTGGCACCATGATGATGATGAGCAGAATAATAACCAGGCACTGGATGATGTGCAGACTGCATGCAGCACAGCCGTACACATACTCGTACATGTACCTGGTACATATTATGCCAGGTACCAGGTATA…	SJ06575	-806	Sja009030
	>SJ05831.1 - Up_Stream_Len 1000	AATATGATACTCGTTGGCACCCTCGGTCCTCGGAGAGGGGTCACCTATTCCTCTCTGAATAGCTGCAATAGCTCTTAAGCTTAACGCTATACACAGAAGATGCCACACCACGTATATACGTGCGTGAGCGTCTCTTGTTTTTGAGCAATACAAGGCTCGAGTTCTGACGTAAAGCAGCGTGTGTCCTACTCGAAATTCGATCGAAAAGTCTAAAAATGGCCACGTTATTATCTTCGTTCCAAAATTCGAGCCTGAAACTCTTAAAATCCCTATCGTAGTGCTGAAGTGAAGAAAATAGATTAATTTATTCGGAGCTGTTATCCGTATGCAAGTCCGCCTCACAAGCGGTTCTTAGTAGGATGCGGCTCACCACCCTCCATGCGACTCGCCGAATACCTC…	SJ05831	-783	Sja014944		>SJ09068.1 - Up_Stream_Len 1000	ACAACAGAAAATCCTTTTTATAGCTGGCCCAGCTCGTATACAACACACGTTTTCAACTCCAGGTACGTACTGTAGTAAGCTTCGTGCCGTCACCGCGTAAATTTCGTAGTGGGCGCCGCGCCGCCAACGTACCCCCTTCCCCCCCTTCCGCCGCCGGCGACCCATGCTTTGTGCCGCGTCGCTGACAATATTAGGCGGCAATAACTGCGCGGGATGAACTAAAGATGTCTGGATTGGACGCTGCGGGTCGGACGCGGTACACTGTGAGTCAGTCCGTGTTGTTTCTAGGCTGGCAGAGACCACCCCCCCCTATTTTGTGTACCGGTACGAACGTGAGCGCTGGCACTCTGACCTCTCTCGGAACCGCAGCCCCTTTTTCGTGCGTCGTTCTCTCTTTCT…	SJ09068	-459	Sja014867
	>SJ06027.1 - Up_Stream_Len 1000	GTTGATTGCGGAGAAGTTTCAAATTCCTACAGAGTTGCACCCTTGTCGCTGATCGCTGAAGCAGGCGGCGCGACACCCACGTATGTTTCCAAGTTGGTCGAGCCTGTACCGCCGACGAAATCCCCTGTGCTGTCGCTTAAACGTTACGCACATCCTCTCGATCGGTGGGGACGGCAAGCCGCCGCCTTTGTCGGTTGCAACAGAAAAGTCGATTTGGTTACCAGCGTGGTCAGAGTTTCGTCATGAGGATGCAGACTCCCGAAACCCGTCTGTGATAGACACGTCTGTGATAGACACCCCAGTTTGTGTTGTTATTTTTGCCAGAATTTCACCGTTTTAGAGGGGGGGTATTAAAAATGAACCCCTCTCACCAGACACCCCAAGTCAAAGTACACGCAG…	SJ06027	-390	Sja009823		>SJ09340.1 - Up_Stream_Len 1000	TGCGGGGTCTAAAATTACTTGATTTTTGTATGGGGGGTCTGAAATGACTTGGTTTTTGTATAGTGGATCTGAAAAGACTTAATTTTGGTATGGTGGGTCTGAAATAACTTGATTTTTGTATAGGGGTTCTAAAATGACTTGATTTTTGTATGGGGGGTCTGAAATGACTTGGTTGTTGTATGGTGGGTCTGAAATGACCTGATTTTTGTATGGGGGTCTGAAATGACTTGATTATTGTATGGGGGGCCTGAAATGACTTGATTTTTGTATGGGGGGCTGAAATGACTTGGTTTTTGTATGGGGGGCTGGAAATGACTTGAAATTGTATGGTGGGTCTGAAATGACGTGATTTTTGTATAGGGGGCCTGAAATGACTTGATTTTTGTATGGGGGGGCTGA…	SJ09340	-744	Sja010141
	>SJ03776.1 - Up_Stream_Len 1000	ACGTACACGATCTACGATATCTTTCTTGTTTGTAGGGAAAGTAGACTAAAAATAAATGTCGATCAACAGATGCTACAAGAGTTTTAGCCTTTTAAACTCGATTTCCACCACATTCTCCCTCACTAAACCTGACTTATATCTTCGGTGTAAGTCAGGAACCCCGATGATACTCTAGTATCCAAGTTTTACCTCCGACTTTTCGGTACTGGACTCAGTATGCAATGATCGCATTGCTCTCATCGTTCCTTTCTGGGCGTTTTCTAAGTGAGTGAGTTTTACAGGTTCTTGAACATGAGATTTTTCCCATTTTTTCCTTTTTATGGGATGAAGGTGAGGATCGAGCCATCGACCTCACTCTTCAGAATCTCACGTCCTGCCGTCGACGCCATTGTAGGGAAA…	SJ03776	-3	Sja014302		>SJ09884.1 + Up_Stream_Len 1000	GGCTGGTTCTAACAGTACAGTGCGGCGCAATCACAGCACGACCTTGCATCCAGCATCACAACAACATCACAACATGACACATTGACAGCAAATCCGCAGAAGCAGCAGAAATATCAGAGCAGAACACCGGGTCTCATGCCGCACCGAACCGGGACTGTGGCACAATCCCGAGGCAATTTTAAAAGCCATCTATCCAGCCTTGCTGCTGACATAAGATTTTTAATTGCAGTTGTGGCAGTATAATGTGGCTGGCATAGTACACGTCAGAGGTCGCTGGCTCTTTGTAGAAGATTGGTGCTGAACAGACCCATCGTGGTTTGACAACACCCGGGGACAATAATGTCCCATATCTTGATAATAAATCCCTCTATATATTTACAACTACAAAACAACGGGGAC…	SJ09884	-257	Sja006075
	>SJ00976.1 + Up_Stream_Len 1000	GTGAAACACTACGTAGCCCATGGCGACCTCACGTTAGCTGCTACCACGTATACTGTATGCCCTCACGCCACCCCCCGTGCCATGCTATGCCAAGCACCTGTCATGATATGGTGTCACTACGGGGATGCTTCCTCCACAGGATCACAGACGAATATCCACCTGATCCTGTATCGGGTATCCTGTAAGTAACACGCGGGAATATCATGCGTGTACGTAGGAATGATCCGCTGACGCTGGCTCGTATGTGCGTCGGCTGCTACCCTTCGTTACACCATACCAGTAGCACATCAAGCAGCGGCTGTGCAGTACCGGTATATATAACGTACGAGAGCACCAAAGGATATTTGATGTTTGCTCCAGGGTACATTATCGGCATCTGGTGGTACCCGTACTCTTCTT…	SJ00976	-207	Sja001164		>SJ13164.1 - Up_Stream_Len 1000	ATCATCGTGCTTTAGTGGATCACCGAGGCTTTTGGAGCTGATGGATCACCGACATAATAATGGATCACACCGACTTTTATGGCATGTGGATCACCGCGCTACTGTAGTTGATCGAAAATCATACAACGACTGCTAGATCACCCGACTACAGTAGTGGGCCGTACAAAACGTAATACCTACTGTGTTCAGAGTGCTCACGTACTCGATGTAGGGATATTTATGTAACGGTATTTGGGAGTTCCACAGAGGAAACATGCGTGTTTCTCTGTGGAGCACTTGGCGGTTTGGGCGATCTCTATCGCCCACTTCATGTTTCTCCCCCTTTCTTCTGTGTACGACGGTAATACATATACATCACGTGGAGCTTCTACTGTACTTCTTTCCCGGACCCAGAGTATC…	SJ13164	-658	Sja007769
	>SJ10184.1 - Up_Stream_Len 1000	GACCGATCTTCACAAAATAGCTAAGTCGAAACAACGGACACGAAGAGTAGTTAAACTGGGCTGGGAGTTTCACAATGATATTGCCTTCTGGAAGTGGGCAATCGACCACAAATTGGTTAACGCCGGCGAGTCGCTTGGAGCACCTTTTTACGCACACGTACAACGAACTGCCTCACGACGATACTATTCAGACGCAAGCTTTACTGCAGTCGGGGGGTTTTGTCCGGAGCTCCAGGTGTATTGGAGATACGATCTGAACCACCGGCTGTCCGAGCTTCTGCGAAAACAGGTGGTAACGAAGGGCGAGGACGCAATAACGATCAACTTACTCGAACTCTGTGGCATGGTAATGACAGCGTACGTAACACAAGTCCTGTTGAAAGATAGGCCGAAAATACC…	SJ10184	-632			>SJ11466.1 - Up_Stream_Len 1000	GCCCCCGATTCGAGTCCCTCACCATACCTCCTAGAAACCCCGTACAAGATCTCGGAAAACAAACTGTCAGGGTCTCCAACACGCTATAAGGAGTTGCACCCCGTTCGTCCACTACTCAGATACCTGACGGGTAATACCCAGACCTGTCACGGGTAGGACCTATCACCCGCCGGGTATTTGGACCTGGGTACTTGGATGCTCGACATGAACGGATACCGGGTACCGGGCGATTTACGAGTCCCAGGTGCGATATCCCTCACCATGCCTCCTAGAGACCCTACAGAATATCTCAGAAAAAGCTGTCAGGGTCTCCAACACATAACCCTCATGCATTTATGCACGTGGGCAGCTCTGTATGGTGTCCGGGTACCCGTGTACCCGCGCTACCCGGGTGCGTGT…	SJ11466	-372	Sja007004
	>SJ00529.1 + Up_Stream_Len 1000	CTGGTCAACAGCAGCCAGGGTTTGTTGGTCAACAGCAGTCAGGGTTCGCTGGTCAACAGCAGCCAGGATTCATCGGACCAGCGGGAACTCAGAGGTGGCAGCACCGTGGGGTGGTTACCCCATGATGCAGGGGTGGAGACCCCAGGGAAGACAACCATCCTTCCCACTAGGAACTGATGGATCGCGGATCGGACAGCTTAATCCGTTATACGACATAACCGGAGGGTTTCCTAAAGAAACCCAACGCATGGTCGACCGCCTAGTCAAGGAAATAGGGGTAGAAGGACGGAAGAGCGCTTACGAGTCGGTGCTGCAACCGGGAGCGGTAAGGAAGCTCTCGATGAAGAATGATCAAGTGTTCTTCGTTGACGAGATGACTAAATTATTCGCAAGACACCC…	SJ00529	-551			>SJ08308.1 - Up_Stream_Len 1000	TTTGGACCCCGAGTACCCGTGTACCCGTTGATTGTGCTTTACGGAGCCCCCAAGACTGGGATATACGCTGATTTATACATATAATACACTGTGTGCCCCTTCTGCTGTAGACTCTCCTTTTTCCTTTTCCCCTGCTACTACAGTACAGTCTTCGCACAACACGCGACTAGGGTTGCATCCCGTCTGACTGAGAACCGGGTACCCGGTGGCGGGTACCCGAAACCGTCGGAACCGGAATCGGACCGGAACAAATAAATGTACCCCGGGTATTTGGAGAGGCAACCTTCTTCCTTCCATCTTCTATATTTGGCATGATTCGTCGAGATAATAGACGAAATGAAGTCATTCCCTCCCACCGTCCGCCTTACCACGACGCCTGCGGACCGTTCAGGCCCGCTG…	SJ08308	-18	Sja006342
	>SJ20946.1 - Up_Stream_Len 1000	TTCTCTGTCGAGTTTGCCACTATCGATAATCGGGGATCGAATCTAAACCGCGCAAATAGGGGGAAAGGGGTTGCAGTTGTCGTCGAACGGTTAGTCGCCAAGATCAGATATTACAGTATGAAGCGTCGCCTCTGCGGCCGAATGGGTGGACTTGAACACTTTTTCACCACCTGGGTGGTGATCGAATATTACATGTTCAAATTCAAACTCAAATACTGCTACGAGTTATACTCGTAATCATATTTATACGGCGCACGCCACTGATTCGGGGTCGTACACGGTACAGTAGTCTCAACTTCGTTGCAGGATCAGTGACGTATCGGCCGCACACTGTAACTACAGGACAGGCCCTGTCTTCCCTGGCAGCAATGCATCAGGGTCAACACGAGGGCGACTTTG…	SJ20946	-274	Sja005815		>SJ04867.1 + Up_Stream_Len 1000	CCAATAAGCCTGCCACAATACCAGAGTGGTTTCAAGACCGTGCAATGCTAAAAACAAAAACTATCGCCGACGAATTAATCCAAGCTCTCCCTACCCGTAGTCGGTTTACCGCTCACTTAGCAACAGCTTTGCGATACCACCTTCCTCGTAGCAGCAGAGCAATACGAGCCCCGAGGGCTGTTCTGCGACATATTGTTACAGGCGGCGGCAGCGGCAGCGATTGCAAGGACATCACAGTCTCGCTCGCGGCTAACCAAACGGCACCAACAGTGTCGATTGTAGCCGCCCGCCCACAGAAAGCCGAAGCAACACCTTGTATCTTCAAGACAAAATAAAAACAAAAAACACAATGTAACAATTATGTGATGGACATCTCGGTCAACTGTCCTGAAATACAAT…	SJ04867	-712	Sja005785
	>SJ17765.1 - Up_Stream_Len 1000	AGTAGGAAAGATGCACCGAAGAAGTGGCTGAAACTTCTCGACCAAACCTGCCTACGTAAAAAATCCACTGCGTTTTTGTTTGCCTGTCTGTCTTATATATGGGGTCTGCGTTATATTTATACGCCACAATTAATACAAAAAAAACAAAAAAAAAAATGCATTCGCTATGAGGATTCGAACTCAAGCCTACATTCAAAATCGGACATGGTGACATTTGACTAAATGACCAAAAAATATCTCTCTCCATATGTCACGCGTGCGTGCGTGTGCGGTATCCTGACCTTGAGCGCCACAACAATAAAATATTGACAAATTTTAATATAACAAATTTTTTGGCGGGATCCTTAACAAATCTCTAACGGTCGAGTCAATATTATTAATGGTTCCATCATATTTCCG…	SJ17765	-747	Sja008438		>SJ02675.1 - Up_Stream_Len 1000	CCCGACAGTTCCGCAGCCAAGGGGGGAGGGAGCGAAGGCACTCGAGCCCACGATCAGCGTCAGCACCAGGGAAGAGGTGCCGGCTAGTGGGGACTTCATACCAGTGCGGGAACCGCAGCAGGACGCACTCTACTCGTAGGTTTGCGGAGCCTGGATGTGTGTCGGCATCTGGCTTGTGCTGCGCTGGCGTCGAAGAAGCTACTGACGAACAGAACCTGTTTTGTAGAAACGCTTTCCGAACCTGCTCGCATTGAAACCCACATTTTCCTTTTTTCGTTGCACACCGTGCTCCAGAATCACGGAATTACACTTCGCAACTTCTGCAGCAGGTGTATACGGGTATAGCAGTGGGTGATGCGTTGCTCATGACTGCTCACGCCCTCGGCTACTCTACTGGCA…	SJ02675	-862	Sja003191
	>SJ03256.1 - Up_Stream_Len 1000	GAATTTACTGCAGGGAAGATGGACGAGCGTGTTGGCGACAGTATCGTTCGCTATCAAATTTGGCGCCAAAACACGAGACCACTGATCAGTGATCAGTCATTTGGTCTAAGAACGGAAAAGCAAACTAGCAGCCTGCCACATCTCTGCCCACCCCGCACCCATGAGAACGGGTGACCCTCTTACAGTAAAATGTTGCTGTAGAATACCTCGTGGCTGCAGACGTTGGTGTGCTTGACATACTTCCTTGCTTCAGGGCTTCGAGCTCAAGTCCGCCGAGTAGTTACGTAGAGAGGTACAGTAGGTAGAGGTACGGTAGGTAGCCTCCTTTCCCGTAAATATGACGTTCATCACCTCCGCATCTACTGTGGATTGCGCAGTCAGTGTCTGCGTCTTGGTCCC…	SJ03256	-457	Sja013292		>SJ03028.1 - Up_Stream_Len 1000	CGGCGCCTAAGCCGAACTCCCGCCCCGAATCCTAGCATTATCTCCAATACAGTAGTATGTCTTTGGGTAGCAGGGGTATGGGGATTTGTTTTGGAGTAAGATGAACGTTTCGTCAGAATTCAGGCGCTGGATGGATCCGGGCCTTGTGAAACAAATGTTGCCCATTACCTATGGTCTGTACCAGCGCTCACAGGGAGTAGGTTGGAATATTATCACTGGGGATAAGCCTTTTTCGGTGCGTAGGGAGTCATGTAAGATCGGACGTGTACCATAAATATAATCGAAACTGAAAGTAAAAAAACGCATTCGTTTCTTTCAAGACTGCAGTGCTCTTAAAAACAATTGTAGGAAGTGTGAGAAATTATGATATCATGGTTCGATTTGTGGAACCGCATTGCA…	SJ03028	-263	Sja011812
	>SJ10260.1 + Up_Stream_Len 1000	AGTAGATACAAAATGCTGAATCTCTGCACATTCGTGTACGTACAGCAGTACATGTAACAGCAGGTAGATGCTGTGTCCTTTCCGTTACGCTCCTCCTCCAGTGCACACGGACAGGTGTGGTATGGCTGCTGTGTCATGCTGTGTCATGCCGGGTGCGGGTGCGTACAGCAGTACGTACCAGATTCCTGTAACGTGCCTGCCATTTTCCTACAGCATTCTTAGACGTATGTAATGTATGTGCATACCTCAGGTGTGGTATGGCTGCTGTGCCATGCTGTGTCATGCCGGGTGCGAGTGCGTACAGCAGTACGTAGCAGATTCCTGTATCGTGCCTGCCATTTTTCTACAGCATTATTAGACGTATGTAATGTATCAATTTCAGGTGTGTTTGCATGAGTA…	SJ10260	-33			>SJ18773.1 + Up_Stream_Len 1000	TAGGAAGCGCAATGACAACGCTACCCATGAGGCAGGCAGCAGTAGAAGAAAACTGCGGTTGCTGTGCCGGTATTTAGGAGCTCTGTTGGCTGCCTTGGGCATTATGGCTACGGCTGTTTGTGTTGCTACAGGGCAGTACATAGGCGTATTGTTTGACCAACACCCATCAATCGTCATGTATCGGCACGGGACGGCAAGAGCAAGCAGCGGTGACCCGGTCACACCGCTGTTGTTGTAGGTGGGAGCTATAATATGTCGATTTCGTTCAGATTGCTGCGGTTGTCTACGAGTACGGTGGCTGGCGGTCTGCGCCTTCTACTGCACATATTGCGAGTCACACATGGTACGTACGTGACGTAGCGCGGTAACCGTTTTACTGCAGGTCAAGTACCTGGTATT…	SJ18773	-661	Sja009105
	>SJ10403.1 - Up_Stream_Len 1000	TCCAGCGGTCAATCGAGAGATAAATCCCCGAAAACCCCAGCCCTGAATATTTCACGCGTTTTTCAATTTCGCCCACGTCGTTTGAAAATCGCGTTGGATTCCATAACGTCAAGAAACATCGCTCCTGGACAGTATGGATACATAGCCTTTCCGACTGTCTGAAACGAACTATTTCCAGCAACTGGACTACTGAGCCACCGCTACCCACAAGCGTGTGATCGCTTAGCCTACCGATTGGCGAATAAGGATCGCGAACCAAGCAATCGAATATGCTGTACACGATGTCTGCCAGGCCGAAGCCGCAGCCATCAAACTGACGTGCGACCTGCGTAGCGATCGATGCACTGAGGCCAGCGCAACACGCGCCGAACGACCGCAAACTGGATCTCGAATACGTCA…	SJ10403	-275			>SJ16350.1 + Up_Stream_Len 1000	GATTGCGATTCTCTTTATTACTCGTACTGCAACACGATGACCCATCGCTTGACACTTACTTACCTGGTACTTTACACTAAAATTGTCGTACACCAGGTTCATGGTATATACATGATACATATAGATGTGGAATGTTGACGTGCCAACACGGCATTGCCGCCTAGACAGGGGCGACGCAGCAGCAGTAGCAGCAGGCCTAAGCACCTCACTGGTTACAGCAGCAGTATCATACATGCTCATATTGCTGCTGTCTCTGTTCCCCTACTGGACATACCTGCTCATCATGATGCTGGGCGCCATCCGTACACGCGCTCCGTGCCCGAACACCATTTGGCGCACAAGTGAAGCCATATTTGACGAAAGAAAAACCGACCCGCCCCAAATATATGTCTCGAAGTT…	SJ16350	-303	Sja007237
	>SJ18073.1 + Up_Stream_Len 1000	CAAGGGAGGCAGTCACTGCTTCGCTCCCACGCCCCCCCCCGCCCGGAAAGCTGCGCACACACATTATCTTCGTGCATTAATGGGGCGAAATTGGCGCGTTCTACGGCGGTATATTGCTTTTACCTGGCACTCGTATTATATATGTTGCCTGGTGAGGAGCACGCTTCCCCCCTGCCAGGCTTTTCCGACGATTCATCACACACGATAATGTTATGAAACAAGCATAAGCACCCCAGATACGTATCGTACGGCCGGCGTATAAATGGCAGGTGAGCAAGGCATTTGGATGTTTCGAAAGTCGAAATGTCAGATATCAGGTACGAAGATGATATGGCAAAAAAACAAAATAAAAACTCAGAAACAAACAGGACACGGCAGAGCACGGAAACATTAATAGCA…	SJ18073	-556	Sja006270		>SJ00528.1 - Up_Stream_Len 1000	AAAGATAAACCCCACATTTTCCCAAATTTCAAACTGTTCTGCAACATACATCCTGTCGCCCTCGGCACATACATCCACTCGCACCACGCACACCGCACGCCCACTACCTCTGTCCCAAGTTGGGCACCCCTCCGTCTGGTTGGTGTTCTGTTGCGTGTAACTACTCCCTTCTTCGTGACCTTCGATTTGATCCTGTCCGTGGTATCCCGTGTGTGTATCAGGCGGCGGCAAGCCCCGGCGAGCGGCGGCGAGTGTATGATTCTACAGCAGCTGCCTTCTTCTTCTACTGCAGCTGCCGCCTCGCTGCTGTGGCTGCCCCTCTTGTGCGACTGCTGTGGGCGACTGCTATGACCCTTCGTGTGGTTGCTCGTACTAGACTTCTGTTGGTCTTTGGCTGCG…	SJ00528	-918	Sja000480
	>SJ03937.1 + Up_Stream_Len 1000	CTAGCCTGAGATCCGTCACTATACCCGTAATTTATCACGCGCTTTTCCAGGTGGTTTGATCCTCTCATCGCTAAAACAAATATCCCACACTAATTCCAAGTTTCCCCCCCCAAAATATGGTGGGTGTATATAATTAATTAGAGGTTTTCAATGATCCGTTTGTTGTCCCAGAAAGCGTGCGTAGCAACAGTTTTTGAGGGGTGAAGCACTTTCACCCCTGCACATTTGTGTATCCTACACTAATTTCAAGTAGTTCGTCCCTTAAATTTGTGGGTGTAGTTAAGAATGGGTTACACTTTGAAACAATCCGTTTGTTGCAGTAGTGTATTATGCGGGGCACATAAACCATTCTACGGTAAATATTTCAGATGGAAATTACCCAATACAATTCGTTCGAAT…	SJ03937	-830	Sja014180		>SJ19464.1 + Up_Stream_Len 1000	GACGAAGTGAGCGTATGCTAGTTCCGGAAGAACCGCACGAAGACACGCCCCGAAAGGCTCCACACCGACTAGACGCGTTCCCGGGGGCCTCACACTCCAATGGCTTACCTAAGCGCCATATCACTGTCGGAGGGGCTCGAAAACTCGTACACGACTTTCCCACGGGACAACCAACGGTAGCAGAACCCATATGCAGCTAGGCTAGAAGTTTGGGGACAATAAGGAAGAGAAAGAACCCGCAGAAAGGATAAGAGTCAAACGAACGACGTCACTGAGATAAGAGAAAGGTCAACAAGTATGGGTGTGATCTCATGCCGCAGCAGAGAGGCCTCATTGATCCCAAACTATATACGAAGTACGATTTAACCTACGACGCAATGTTACAACAGTAATCTGACA…	SJ19464	-147	Sja009999
	>SJ11837.1 - Up_Stream_Len 1000	GATCTTCGCGAGCTGGGCGTGGTGAAGGCGCCCGAGGGGTATCGCCTGCCCATGGAGCCGATGCGCCGGCGCTTGCGCGGGCTGGCGGCGACCGGCGCGCTCGAGCGTGTGATCCGTCAGTACGTGGCGGCGTGGACGAGGCGCTCGGGCTGATTGTGATGCGGACGGGCCCGGGGCATGCGCAGGTGGTGGGGGCTTAGCTGGACCGGACGCCGCCGGAGGGGCTCGCGGGGACGATCGCCGGCGACGACACGATGTTCCTGGCGCCCAAGACGGAGGCGGACCTGCGGGCGCTGGCGGCGATGATGCGCGAGATGGCGGGGCTGGAGGTGACGCCGTGAGCGTGTTAACCGAAACGATTCCCGCCGCGATCGTCGGCGCCGGGGGTACACGGGGTGC…	SJ11837	-387			>SJ14082.1 - Up_Stream_Len 1000	TCTTTCACCAGGAATATCTAAATTTTATGAGCATACTCGTACGTAGGTGACTCGTGCTGGGGTGTGTACTTGGTGCTTCAGTAAGTAAGTACGTCCACTTCTGTTCTTCAAGTCTCGTGAACGACATCAATCCGCAGTATACAGATACATATAGTGGTGTGTACACGTGTACTACAACTGTACTACATTACTCGATCTGTATACTATCACTCTCCTGTACAGTACACCACAAGTATAATGCAATACCTATACATGTCATGTAACACAGTACGTACTACTACTGGAGCTACGAGTACTACTACTGTATGTATATCATAGGTATATACTAAATGTGCTGTAAACTACAGCAGTACCTTATTATTAAATAAAATTATTATAAATACGTCAGCTGTGAGTTCA…	SJ14082	-166	Sja001116
	>SJ21014.1 - Up_Stream_Len 1000	GCCGACTGCTGACGTATGCGCGTACACGTACTTGCTGTCCTATACGTAGTCTATCCCTGCAGGATGCGATGGCTGCAACGGACAGACAATTATTGTACCAGGTTTAGGGCTTTTATATTACCAATTACTACTGTAGGTGTACGCATCATTCGTACAGCAGTTCAGCAGTTACCCCATGGTACTTTCTCTGTGGGGTTAGCTCCGAAGCGGTTTCACTGCTGCTGCTTTCTTGCGCACGGAAACAGAGCAACACAACCACAGCACACAGCACACGGTCTACTTTGTCGTATACCTGCTGTGCCGAGTGTTGGCCGAGTGCCTACGAGCTACGAGCCTATACGTATACTCGTACAGCCTGCGAGTACGTAGAAAGTTACGAAACGTTTCGAACTTCGAAGT…	SJ21014	-22	Sja012877		>SJ21789.1 - Up_Stream_Len 1000	ACTAACTCGTGTGTAAATATGAACACATTATCCGCGATGTTAAGGCTATTTCGTCGTGTGTATGCCTTCGCCGTATGCTCCCATCGTTTCCCTCCCAAATTAACAAATACCATGTTTGTCAAGTACACTATTGCATCTGTAATATGCACAGGTTTTCCGTAGTGTTATAGCTACTTCGTCGTATGCCTTCGTCGTATGCCTCCCACCATTTCCGCCAAAGTAAAAAATACCCTTGTCGTCAATCGCCGTCCAGGCATGTGCCGCGGTGTGGTAGCGCTACCGTTTCCGTCAAATCAAAGCTGCCGAGTTGGGCGTTACATTTCCCTTGCTGGGCATGGGAATACGTCACCATTCTACTGAAAACGGTTTATTTGCTGTTATCCTTGTGTTTTACGCCCA…	SJ21789	-758	Sja004701
	>SJ05411.1 - Up_Stream_Len 1000	GCCTAACGTCTGGAAGAACCTCTACCACTGTATTTTTTCCCATAGGACATTTCGTAATTCTGCTCTAGCTCCAGCTTCGCAGCTAATCAAAAAGTCCACCACCCTGCGATGGGCTCCTTGGTGCTCTCACTACCGCGTGGCAAAGCGGCAGCAATTTTCGTGTCCTCTACGAACAGCGACTACGTCGCTGAAGTTTGAAAATGTGGTTCCAGGCGGTTGAATTACGCGGCTTTTTCAAAAGGCGACGACTCCGTTGGAGAATGTTTTCGAGCACTCGTACACGTACGTACAGCATCACATTTCGTGCGTACGACCTCGTACACTAAATCTGGTACGTTTCGGCCGTTTTTTGCTGTTTTCGAAGGCACACTACAAAGGCTGATTGTGGCAGCGTTTGTG…	SJ05411	-277	Sja010961		>SJ18074.1 - Up_Stream_Len 1000	TTCCCACCTGCCACCCCGAGGCATTCTGCGAGACCCCCCGGGAAATCCCTGCATGGGACTTCTGCGGGATCTCATGGTAATTCCCCCAGCGAACCCGCCTAAAAACACAATGATAGTCTAAACGATGTGAATATGTTGTGTCCACGTTGCTCGTGATTAGAGGTGGGCACCTTTAAGAAAAAAACCGGTTTAAACCGGTTTTTGGAAACCCAGCAGGCGTGCCCGAGTAGACGGTTTTTGGAAAAAAAAAAACGCGTTTCGTGATGCCATGATGCACATCGCTGGGGCTTAGTCTGAGAGCGAACCAGCGGGCTATTTTTTGTCTCCGCCACCAGTTAGAGCGTTGACCGGTAAAGGAAATGAGCTGCCTCCTCTTCGGCGTTGCCTGTGAACTATGTA…	SJ18074	-641	Sja006269
	>SJ04868.1 - Up_Stream_Len 1000	CGCGCCACGAAAAAGTCAAATAATGTAGATCCGTGCTTTTGCTCGACACTGCTGTTTGTTCGATGTCGTGGGGGAACAAGACGATGTCTATGTTGGTATTTTTAATAGTGACCAATGATCGATGTACACGGACTCATCAAGATACTATTAATAGCTTATTTCGACTCAGAATATATACCACCGACTCCGAATTCATTTCATGTGCCGGTACTAGATACCAGGTATCTGTGAAGAACGCACCATGCCACACCAATACGCATACCAGGTACTACACGCATACGATCTGGTCGAGATCTTTCCTTACGAGTAGACGACCCGTCGCTTTTTCGGCGTGCGTTTTCGGCGTTCTCCCACTCCCCGTTCCGTTGTCGAGAAAACCAGAACTGAAATTCGTGCGAC…	SJ04868	-124	Sja005792		>SJ03344.1 + Up_Stream_Len 1000	TGAATAATGAATAAATAAATCTTCCTCAAGTAAGTGAGAATTTTCCATCCGGCTACGTACCTGTCTGTGTCTGTCTGTTGTCTGTGTGTGTGCAGAGCAGTACGAGTAGTACCTACTGTACCTGGTGAGGATAGCCCTGAATCCCTTGGTAGTACGAGTATGCGTAGAAAGTCTAGACTCTACTTATTAAATATTATTAGTAAAAGTAGTGAGTGGCGACATCATCAGCGACCCGAAGTTTACATAATCAATCATCACTCTCGCTCACCTCGCCTACTCGTACATACAATGCGCTGCTATATACGAGTGAGTACACTTTACTTTGTCGCGTACATCATGCCCCTGCCCCCGCGATGATATAAAAAAAGTGACATCGACCAAGCCTATATCGTCGGGACA…	SJ03344	-854	Sja006218
	>SJ07451.1 - Up_Stream_Len 1000	ATATATATATATCGACAACATGCTCAACTATATTAAGAATGACTTGCATTTCCCCCCCCGTTTTATGTATTGTATCCCACATGTTGGTACAATAATGTGGAGAAGCTGTTTTTTCATGGCGTGCCCCGCGATCGCCCGTTCACTGTTTGGAAAATGGATCAGTCGAGGGACGATGGTTGCCTTGACAAGAGCAATAGTTGGGTTGACAGGGACGTGTTGGTATAAGTGGATGTGTCTGGTGTTCACTGGGGTGGCGGGCGAAGAGCGGAGGGTCGATACCCAACCAAGAACTGTACTCGTAAACACCTGAGAAGACACATTACACAAACAATTGTGGTGAGACCTGGGCCATTGCGCGTCAACACACGTAGATAATATATAAAAGCGTCACATCTGACA…	SJ07451	-599	Sja006792		>SJ04538.1 + Up_Stream_Len 1000	CGTCGTACATCTATACGAAACGAATACACCTTGCTGACCGTGACTCCAGGGACCTCAACCATGTGGTTTTCTTTATACGCGATCTCTCTCGTCGACGCTCATTTTATTTACCGCTGATATATTTTCACTGACAGCGCGGCCCTTTCCACATGCAAGATCATTACAGCAGTATCCTGAATGTAGCCCGTTGCCTCGTCAAAGCATGGGATGCGCCGATCCCTTTCGGCATGCACAAGCATGGCAATGTCGTATGTGCCTTCTCTGCGAACACGCTCTAATGTCAATACAGGGTACACGTAACGGTTACGCTATTGATCTGCTTGGCTTGTGCTGTTGTTGCTACATTATAAACTGCATCAATGGTAACCATCCAGTATTAAGATTTAGACTAATCACTGC…	SJ04538	-291	Sja011266
	>SJ13857.1 + Up_Stream_Len 1000	CACCATTGCACCACCCCCTCGGGATGGACGGGCTCGGTGTTCAGATGTGTTGTCTCGCGGTCTTGTTGTGGCTGAGTGTTGCTTGTTACTTTTGACTTGTCTCTGTTGTCTTGTCTTCGTCTTTTTCCCTTCGTTAGCCTTTTGACCTTTCTGCCAGGTTACACTGCCTCGCAGGCCGGCGGTACATCAGTCACACGGGAACCATAGTTCCCTTCCCCCGTATCATGTCTGCGTTTATAATTCGGGTTGGAGGACTCGATTTGTTTTGCCTTGGACCGGTGTGAACCCGCACGGTAACACCCCGGCATTATAGGGGCACCAAGATAGAATCAGGGGGCGTGTACCCCCGATTGGTGATGTTGACTTTTCCATTTTTATATTTACCTTCACATAGCGTGT…	SJ13857	-338	Sja011713		>SJ06129.1 - Up_Stream_Len 1000	TACCGCAAACCGCAAAAAACTCTGTCGACTTTTATTCGAACTGAGAATATGAGGTTGCCCTCAAAACGTGGACATTGCACACTCTGCATACGAATAGACATGCAATCGTAGGTAGAGCAGCTCTCGGGGGTGTTTGCGTAACATGCACAAGGTTAAGGTTACGTATAACACGACGTACGATTACGGATAGGAATTAAAGGCTACGAGCCTCGTAAAATAGGACGCATGATGCGAGGTAAAAGAACGCGAATGTCGGTGGACCACGAGTACGTAATTACCAGGTACGAGTACGCGTAACAAATTAAAATTACTGCTGCAACGCTGCTGAAGATGGAAGAAAACGACTGGCCTCTCGTTCGAGGGCGGAACGTATGCCTCTGGTGGGAATAGGACACGACC…	SJ06129	-824	Sja001311
	>SJ18670.1 + Up_Stream_Len 1000	GACATTACAGCAGAGCTTCTCCTTCCCCTCATCAGGAGGAGAGTGGGCCTTACAATACCACCTACATCATAGAACTCCGAAAACAAAAACAAAAAACTCATCGCTGTGACGTATTTTTAAAATGTTATAGAAAAACCGTTATGATGTTTTACGTCCCGAAATTCAAAAAAAGGCATGTGTGCCTGTAAAACACACACGTTGTCGCACCTAGCTCGACCAACTCTGAACGAGTTGCAGCGATACCAGCACGAGAAGACTTCGTTAAAATGTGTGCGTGCACAGAGTCCGACGGGACTGGCGTTGGTGCCGTGTACGTTGAATGCGGTGTACAAACGTCGATGTTGACTGTCGCAAACAAACACACAGAAGAAGTCGTAAAACACCACCCTACATGGATTT…	SJ18670	-308	Sja007898		>SJ08392.1 - Up_Stream_Len 1000	CTCCCCCGCTCCGATGTCGATTCATCCTGCCGCGCGGCCCGGCTCGCCCCATTGCTCGCTCCTTCGCCTGCTCTGCGAAGGCTGGCCCGCTCCCCACCCGGCGCGTCCTCTGCGACGGATGTGCGCCCGTGGCGTGACTGGTAGCGAGCAGTCCCTGCCCTCTATGCCGTGTACGATCTGCGCGTGTCCTATGCGGAGTTCGCCCGTGCGAGGGGAGGCATGCCACCTACACTACGAGGAGGCCTGGTCTACGGAAGAGAGTTTCTAGAAGATTTTAGCCGAGATGCAAGGCTTGGGACCGCAAAGACCAGCGGGCATACTCCTCGACAGCGCTCACCACGCACTCTAATTGTCTAGCGCAGGCGTGGAATGCTGTAACATAATCGTAGGAGCTAAAGG…	SJ08392	-168	Sja001451
	>SJ11748.1 + Up_Stream_Len 1000	TTGTGCGTGTTTTTACATCGTCCGTTGCCCAACCGACGCCAACCCAACCTATAAACATATATCCATATATTTATAGGGGGCAGGAGCAGGGGTGGGGGGGTGTACTCATGTTGTGCACGGCTTAGTCATATGACCATTAGACCTCGCCATCCCTTACAATGCCGGGACGGATCCGCCGTCTGGGTTTTTACACCAATCAGGCATGACATTTGCTTTGCACCAAGCGCTCGAAACGCCGTGAGGTATTGGGCGAGTCGCATGGAGTGGTGGACTGCATCCTTGCTAAAGAACCGCCTCTGAGGGTCGGACTTCGCATCATTGAACGACAGATTCAATTAGTTTAATTTTTATTTTCTGGTGTGGCCACTTCCGCGAGGACAGCAATGGTTACTATGTAAC…	SJ11748	-636			>SJ20814.1 + Up_Stream_Len 1000	TTTGGCGAGGTTTTCGGCAAGAACCGACCCCAGATGTTCGGTAAATTGCCACAGTCGCTGAGAATAAACTTCCAAGAAGGATATTCTATGGTTTTGGTAGCCGATTTCATACAAATTGTACAATCTGGGTGCGAAAAACGATAAACATACCCGAAAAAGTCGCGAAAGTGACATTTTCCATGCGAAATATGCAGCAAGAGGGGGGGCAGTCCTTTTTGGCGGGATTATTTGCCGCAGGTCTCACAACACCACCCTGGGGCACAATCGCTTTTGACACATCCTCCATCAGCAGCAGCACCGCTACTTACAACAATCCAGTCTGCTGCCCGTCCTACTGCGTAAGGACTGCAGTCACTGTCAATCGGAGACGCTCCTCGGGTTCTGCGGTTTACCTCCACC…	SJ20814	-720	Sja000594
	>SJ10421.1 - Up_Stream_Len 1000	AACATCTCTTAACGGCAGGTTAGCATCTCTCCCAGGTAGATTATCTACGGTAGATCGTGCTCTATCGGAGGAGCTAGGTGTGAAATGTCAACCAGAACTACGAAGTACAACAGTAGTACTGTAGTATATTACTCAATTAAATAAGGTGTCCCGAAAATAAAATTATAGGACACGCGTGGCGAAGTCGTCAGTACGCATACACTACTTATGTTAGTATGCTGGTATCAGGCTAACCTGCCAAATTCGACGCACCTTTATTTTGTACTACTGTACCGACTGCGCGTGTCTGCTTGCTACCTGCTGCAGCAGCTGCACGGATATATATATCTGCTATATTTAGACTCTGTAGATTTTAAGTCGGTCAGCTTCTTTATTTAGACTCTGTACGTGTACTCGTAC…	SJ10421	-892	Sja010722		>SJ13769.1 + Up_Stream_Len 1000	AGAGAGACGGACCCAACCGTTCGGAGTTAGTTACCCCTCTTGCGGGACATTGGCTTACCGATGCCCGAATTAATTATTTCAACGGCAAGAAGAGACAGGCCAGCCTCCTCGACCAGACGGTCACTTCACACCTTTATACCCCGCGTGCCTCCGCCTCCCTCCGCCTACCTCCTGCATTCCTGCCTGCCTGCCTGCCTGCCTGCCTGCCTGCCTGCCTGCCTGCCTGCCTGCCTGCCTACCTGCCCCCCCCCCGCCCTCTCCACGTTTCTGCTGCCACCTACCTACCTCTGCCTGCTGCCTGCTGCACAAGCCCGTAGAGGACTACTTGGTATATAGGACGCCACGGCAAGAGCCTAAAGAGGAACGCCACCAAAAGCTCCACCAACACCAACAACGACA…	SJ13769	-938	Sja012737
	>SJ15895.1 + Up_Stream_Len 1000	AGCAACTCAATCAAGTCATGGTAGAGCCTGTTCGGTAGCTTGATTGTGCTTGATCCTCCTAGAGTTGGATTAATTCAGTTTCCTGCAGATGGAAGCAGGTAGCAGCTTCGGTCGAAGCAATTACGCCGCCTGTTTAGGCAATCTTCACGGCCGAGGTCGCGGTGGAAGGCGTGGACGAAATCGCCCAGAACTCTTCCTGTGCCCGTGTATATATGCAAGGAAGGTTTTCAGGGGCGGGAGATATCGGGATCGATCCTACAGACGGCGTAATCGGCCTCAGAAGTGTGCCTCAAAAATCAAAGAATCGTGTACAAAAACGCAGTCATTTGTTTCCTGCTGTATACGAGTACTCGTATTCATATTTTTCGAGAAAAATATTCGTTTTGAGCTGTAAAAAAC…	SJ15895	-306	Sja009269		>SJ21536.1 - Up_Stream_Len 1000	AACAATCCTACTCTTACTTCTCACGTGCCGAAATTCCAAGAAAATTGTTGCCAGAACGTGGGCGCGCTCGTTGTCGTGTTGCGTAACCGTACGCTTGCTTCAACGTGCACAGGGATACCAGGTACGGTACCTGGTATACGTGTACTACAAGGGTACTTCGAGCAGTGGAGCGCCTAGACACTTCGACGGCCGTGACACCAGTCTCCCACGGGTTGAGCCCCGCTCAGCGCTTTGAGCTTTGCGCTCGAGACAACAACAACAGAGTCCGGCATCGCTGGGAGGCTTTACGGCTCACGGTCACCGTCGGTTCAAATAACGGCGGTGGCGATCGATGTGGGGCTACGTGTAATGTTGATGCTCTTCATTGTTGTGTTCCTCAAAAGTTTGGAGCTACTGCTG…	SJ21536	-139	Sja004418
	>SJ01832.1 + Up_Stream_Len 1000	CCTGAAAAAAACGCCAACATGCCGGCTTATTTATACCTTTGCCCTTGGTTGATCAGATTGATTTTGAACATGTCGCGTGCGCGAAATGTTCATGGCGCCCTGCTTTCGCGAGAAAGCAATCCAATCTGCCCACAGTAGCAATCTCCTTAGAAGCCATGGCTACGCCGTCCCGGGATACATCATGCGTATGCTTGTGCTACCTCTGCTGTGTGCTCTCAGACCGGACGCCTATACTCGTACTGCAACGAGCAATTCAAACAATAACAACGGTGATGACAGACACTCACAGGTTCATCACTTTGGACCCGAGCTTCACGTGAAGCCCAAGATTCGTGCGATCAAACACCGGCATCGTCGGCGTACTCTGCGCCTCTGTGGGGGGCACCTCCGGTTGAAGAT…	SJ01832	-784	Sja012895		>SJ11111.1 + Up_Stream_Len 1000	GTGGCTGCCCCCGCCGACCTCGTGCTCCCCAAGGGGTCGGGGTTAGGGTTAGGGGTGTGGCTGGGGTTGGCTTGGTCTGGGTCGACGGGCAAGGATGAAATTGGCCATACACAGCCTGCACAAAAACTTTTGCAGATGCAACCTGCACATAACGCACGCCTGCCATCTCATTATTACTGGAGGGCCATAGTAAATAGGACCAAATATTTTTAGTATAAATAGGGAAATCTGTAGGTTTTTGTGTGTACCATAGGTCCTATTTACTATCGTCCCCCGTAATCGTCGTATGGGGAGGATGTTAATGATGCGTCTGTCTGTATGCACCTGGTTCGTATCCCGTGACAGAAATACTGCTAACTAAAATAGGGTGCAGACTGCCGCAGTAGCATACCGGTACAC…	SJ11111	-394	Sja013624
	>SJ12576.1 + Up_Stream_Len 1000	GTTCATTATGATTTTGCGATGTATCGACCCTGCAATGTCGTGCCTTGTCATGCACCGAGCAGGGGGGGGTTATTATGGTTGTGTATAATGAGCAGGGGGGATGTTGATTGTACCCAGTAACACAACGCATAAGATCCATCGTATAGGAGGAGTTCCACATGATTGATAGGAAGTATTGTAGTGGGATATGGGACATCGGGATGTTTTATGAGCCGCTTGATGTCACTCGATGCGTACGACGAGTCAGCTCGAGGTTTGGGCCGAGCCAGCTCGGCAGCAATGGTAATAATGCGTAAGAGAGCTTCTGTGTTACTGTTGTCTTGAGCCACCACGACGCCTGCCTGTGCCAAATGCGTGTACATCTTTAGAGACCATTCAACAGGTGTCCTTACCGCTATA…	SJ12576	-354	Sja000492		>SJ09537.1 + Up_Stream_Len 1000	AGCTCGGTACGCCGTGACAACAAAGATGTTACGAAGCATTCTTCTGGCCTTACTACCACTGGAGCACTACGGTATACATCCAAGCTGCTATGCTGCGTGGGTTCCGAAGCCGTGCCGTGCCGTACGTACTGTAGCTCTCAGATTCGTCAAGACCTTGTTGTGTTTGTGGAACTGGCCGTTTATCATATTTTCGCGGCAGGATCGAGATCCTATCGTAGATCGAGGATTGGAGGAGGACCCAAACAAGTCACCCAGGTTGCTGCGAGCACTGCGCACACGTCTGCGTTGATATAACTGTGTCTGAACAAGCCACTGGGCAGCAGTGTGGAGGTACACGGCAGGCATGGCAATCATAGAAGGTGTGCAGGTCTTGCAGTACCCATCATGATCGATCGTCCT…	SJ09537	-331	Sja005340
	>SJ10937.1 - Up_Stream_Len 1000	TACTTAGAACCGGACCGGCTTGTAGCTTACGATTAATGTCCCATTTTTGTTTCCCGAGCGTGTATGCTGTTTCAGTGTACATTGTGGCGTAGAACATGCGTAACGCAACCCCTGCGGGCGGTGTTCGTTTTCGTGTGCTTTTATTTTACTTTATTGTTTTGGTCATGGAATATGGTATGCTTTGAGTTCTGTGATCACGGGCTTGAATGAGGCGATGAGCGAATGTGAGAAATAACAATAACAATATGTGCGAGCATGTTGGATTGATCAACGTGTCTAACTTTTTTTTGTTATGCGACGTCCGATTTTCGAAGGATAGTTTAGTGTATTTATTTGGACCTGCGTGATCACAGCCGTCCCATCCGTCGTTCGACTGCATCGTAAACGTACCCGCTGCCC…	SJ10937	-446	Sja002079		>SJ14273.1 - Up_Stream_Len 1000	TACTATTAATACTACTACTACTACGACGACTACGACTACTACTACTACTGCTGCTGCTACTACTGCTGCTGCTGTACGTACTGCTGTGCTGCTGTGTAATGATATGGAATTTTGTAGGCCGTATATAGGGCGTAGGGTGTTGTACGGCGTGGGATGTTGTAGGCCGTAGTATATCTTTTCAGTTGCAATTTGTGTGGGGAAACGTCTGCTGTGGGCGGTGCTGTGAGCGCCCTCGGCGGTCTCGGCCACGGATTTCGACGAGGGAGGGTTTGCTGGGGTGCGCAAGGGGCGAAACCGGCCCTCGGGTGGCGCGGCGGCCCGCGCTCGCCCGGGCACGACGGACGCCCCAACCTCCCTGCGGCTGCTGTACTTTCGTCGGAGGGGGGGCGGGGGGGGGGT…	SJ14273	-700	Sja005069
	>SJ17783.1 - Up_Stream_Len 1000	CAGTTTTGAGGCGTATATTCGCGCATAGATCAAGCATAGATCGCAATTTTTTCGCCTCCGGCAACATACCTTGCGTCACGCGCAACAGACGCCGAAGCACTGCTATTTCATGCCCTGCTCCGTAGGACACCAGGTGTGGTAGCGTGTGGAGTACATACAGTAGTGCCGGGTGCCGCTATATACATGTATAGATGTATAGTGCCAGTGCTGTTGGCTGGCGCTTACCGGCACTATAGAGGGACCACTACTACTGCTGCTGTACTCGCGGTTCGTGTTCTTGTTCTCGTTCCTATTATCGCTCTTGCTATTACGGGCAAGGAGCATAGTAAATAGGACCTACGGTACACACAAAAACCTATATATTTACCTGTTTTTACTAACAATTTTTGGTCCTATTTA…	SJ17783	-705	Sja014201		>SJ04632.1 - Up_Stream_Len 1000	ATTTTCCTACTGTAGCACTGGTGCCACCACTACTACTGCTGTACGGCATCTACAGCAGAGCTTACCCGTCCCCTCATCAGTGGGAGGGTGGGCCTTACAATGCCACCTTCGTCATGTCGTAGGGACACGGCCCACACGTTGCTTTGGTCGGACATATTTCGCTACAGGTAGAGTCGGTTTTCGTTCGGTAGAACTAAAAAAAACAAAACCGTTACGATATTTTACGTTCCGAAACGAAAAAAAAACATGATTCAGCCATGAGCATGGCCCACAAAATCGTCAGCATACGGCAGCAGCAGCAGCAGCTGTGGCGGCCACAGCAACAACAACGGAACAGCAGTATACAGCAGCAGCAGCACGACACACGAGGCCAGGGCCAACGTCACTGTACGCTCGGCT…	SJ04632	-665
	>SJ13800.1 + Up_Stream_Len 1000	AACAATAGAAGCGCACGGCTTTGATGAGACTGGGTCGACGATAAGGCACACCGCAGTGAAGGCATAAGTATATAGGCATCTCCACCACGGTACGCGTGTACGTACACAGCAGCGGTATAAGTGGCATGGCTTTGTAGAACTACCGGTTTATACACGCGACGATAAATGTGTTGTAACCTGCGGTAAGGTCAGGTCTGGGTCCTTTTGGAAACAACTTTCAACCTTTTACGATCGTTACGGGTAGAAAGCATTAAAGGAACAACTGGCAGCAGTCGCCGACGAAGCAGGCAACAGCTCGAGTTATTCGTGCGTAGGTAGCTAGCTGCTCTGTTTAAGGTCAAGCATCAAGCGAGCCCTTGTGCGCACCTTTTTTCACGCGAGACAGCAGGCATCAAGCTC…	SJ13800	-95	Sja005679		>SJ05456.1 + Up_Stream_Len 1000	CCGAGGAGCTTACTCCGCCCTACGGATACGCTCGTACACGGGGTCAGGCTTCCTCACGATGGGTGGGTGGCTTGCGCACAGCGGCGGCATCAGGCAGCCAGGAGAAGATGATCAGACACAAAGTATTGTATTGAATCCGCCGTGAGTAGAGAAGCTGTCCGTAGAATAGGTGTAAGTGCAAGTCGAAATCGAAGTGTGAGTAGTGCCCCGAGGTGGGCATTTCATAACCGTCACCAAAGGCATACCATACTTACCACAAAGACACTTACTTGATTCCTTGAGCCACTGGAACCTTCCTAGGGATACCTCCCGTACACTACTATAAGAAAACAATCGGCCACTTTTCAACCATGTTCTGGCTGTCATTCTCCAACCAACCACACATCATACTTAACGAGA…	SJ05456	-34	Sja002592
	>SJ04228.1 - Up_Stream_Len 1000	AGCCCCAGTTCGCTACAGCAGGTACGTAGCTGGCAGGGGGGGACTCCCGTACGTCGCACGGAGGGCAGCTTTCCGTTACGATCGTGATGGTCCCTTTTGGCGACGGTTTTATTTTTTGTCAGGAAACACAAAAAAACACTATTCAAGCCAAAATCTAGAAAAATCCACTTTATATCCAAGACAAAAAGTCGCGGAGATCGGGGCCTTTTTGACCTACACCCAGTGCTACACCCTACACTATAAAGAAAAGCCACTACGTACATAAAACGAGGGGACAGGGGAAAAAACGTCCGACCCGCCACGTATGTATGTAGGCACGCACGTGATACGTGTATCGGGACTTTTGTAGGTAGTAAGCGTCTGTGCTGAACAAAATCTGGCTTGACTTGGCGGTTCCGC…	SJ04228	-434	Sja007908		>SJ07029.1 - Up_Stream_Len 1000	CGCCCTGTTAATACTTTATGATGCAGTGATGTTTCGTTAGCCGATCGGTGTCTGCCGAGGACTTGGGATCTTGCCGCTCCCAATGTTACATGTTTTCCCTGACCTCTTCACAGCTCGATATTCGCCCAAACGTTTGCCAGGAATTGATTTTGTGTTTTTGTGTCAACGTTTGAAACCTTTTATTCGAAGAACAGTGCCCACAGCAAGCAGTAGTGAGAAAGTTCGGCGTCCTTTTGTTTTTATGCAAACAGAGCGCTCCCGTTGTCACCGGACTATAGGCCGTTTATGTGTATCATCTCCCTTCCTTGGCCGACTAACGCCCGTGTACTACTTAAGTTGCTCTGTTCATAATTATTGTTTAGGTTCTGGAATCTACACAGCCCTCAACCAACTAGCTTA…	SJ07029	-322	Sja000252
	>SJ05379.1 + Up_Stream_Len 1000	AGCAGCATTACGTTACGTAAGGGTAAGCACGTACTCGTACCGTGTACGTACACACTTCAACCCAGAGCAATATCGAAGCGCCGACAGCGCCGAGATGACACCGCGAATCTGCATCAACCACGCCTTCTGCGTCTCCCCTGGAAGTTACAGTCTGGTAGAGGTGGAGTCGACATCACATCATACATACTGCTGTAGCATCTCGTAGGCAGGGAGAGAGGTCTACAGCCTGCAGCAGTCCACAACGTAAGCTGATGAACTACAGTACCACTACGTGCTACTACCTGTACTGCTGTTACGCTCCCGACCGCCAGAGGCCATCGAAACTGACAGTCCCGCGCAGGCTACGATATCAATATGTCCGTACATGTAAGCACCGTTTAGTAACACAATTAATGATAA…	SJ05379	-41	Sja007113		>SJ17784.1 + Up_Stream_Len 1000	CGCGCCTGTTCTCAAACATACAAAAAACGCAGGTGAAGGAAATGGGCGCCGTGGCGTGGTTGGACATGCCGTTCCTCCCCGCCTCCCCACCGCCGCCGCCGCCTCCTCCGTCGGACACAACACAACAGCAGCAGCAGCAGCAACAACAACAATCCAACGAGACGACATCATCATCATCAGCAGCAGCAGCAGCAGCAGCAGCTCCTCCTCCTCCGACTGGCCGTTCCGCTGCGTCGCAACCTACATCAGAGCAGCATGTCGATCGAGGGTGTGTGTGAGAGAGCTAGAGAGAGAGAGAGAGAGAGAGATAGAGATAATCCTGAGAAGGAGGCAATATTATTTCGGGGTACCATAGTAAATAGGACCAAATGTTGTTAGCAAAAAAAGTAAATATATAGT…	SJ17784	-832	Sja014190
	>SJ01858.1 - Up_Stream_Len 1000	CGTACTGGTGCTGTAGGGACCTATTAATAGCAGGTATACCCAATGAATAAGCGCTCATGATGCGTGGGTGCGTGGAAGTACTCGTGTACACTACGAGTACGAGTACGTACTGCAAGTGCAAGTACTCGTCCCTACTGCTGTGTGGTGATATGATACCTGGTACGTACGAGTATATACGTGGGTGCGTGGGAGTACTCGTCGTGTATCGTACTTTGTACACATCATCAGCAACAGCCAAGGTACTCGTCCCTCTATTCTCTATTCGCAAGTAATGGGGCCGCAGCCCTTACTACTCCTGTTGTTGTGTACTGCTGTACTACTCGTCCACTCGTCAAGCAGCAGTAGGGGGAACATGGAAGGACGAGAACCAGCGTCGCCACTGACCGCCACACCCTCCAA…	SJ01858	-662	Sja012894		>SJ08001.1 + Up_Stream_Len 1000	CTGCCTCCTTTTCCTACGGCGGTGGTGGCCCCACCGGAGCGAACGGGCTCGGCGCGGGGGGACGAGCGGTTACCAAGGGGGCAGCCTGAAGAGAGAGGCGCCGCTCCGGGCCCCACAGAGAGCCGGGAGATCACAAGGGACACCACGCTATTAATAGTAAGCCTATGTATCTATTGCGGGGTGGATGTACGAAACACAGAGAGGAATACGGAGGTCGACCATCTGAGGACAACGATCAGTTGTGACCATGACCACAGAGAGTGGGTACACGCCGGCTGCATGCTGGATCGTGCGGAACGCCTCGCACGTGGGCACACAGACCCGCGGCCATGCGTCGAGTGTGGCTCTGAATGGACAGTAAGAACCCGACCTCCCCATCCGGCAGAGTTAGCGGAAGAT…	SJ08001	-265	Sja009380
	>SJ08482.1 + Up_Stream_Len 1000	AATTTGTCTGAGATTTAGATCTGTCTTCTTGTGTACTGATTTGTGTATACGATGCGTATGTATGTGTGTTGTATCATGTGTCATGATGTATGTCATGTGTGTGTTCTGCTTTTTTTTTGTCGCATACCCATAAAGTGTCAAATCCACAGTCAGCGTACGCTTGGCCGGGGACTACGCGTTGCGTTTTCTGTGTGTGTCTCTCGTATGATACCTATCGTCGTGTGTGTGAGCGTTAGTTTCGTGTACGAGGTACATGTACGCGAGATAGGATGAAGGAGATCAGGTCGTCGTCATGATGCCATACGAGGATGTCGATGGGTGGAGAGTGGAGAGAAAGATGAAGGAAATCTGGAACAAGATGAAGAAACAATGTAACTGTACCGTAACTGTAAAAAAGAG…	SJ08482	-240	Sja007377		>SJ22641.1 - Up_Stream_Len 1000	ATGAAGTACTACTCGTACTACGTGCGACTGTTTCGTACCTACGTACGTATAGATACAGCGCACTACAGTATACTACTATAGATATATATATATCGTATATACAGTTGGTAGTACTGTAGAAATATAACAACAGCAGTAGACCAAGAGTAGACTGGTACTACTTTGTACGGTACGTGTACCTGGTCTGGCAGACTGAGTGCAGTACACAGAAAAGAACTAGCAGCCCTTGAGCAGCCCGTTCGTTGAAGTTTTATTATGCATGTGCCAGGGGGGCACCCTGAAGCCGGCATCCACGGCGAAAATAAGGGAGATTTTATGCTTGGGCCTCCCAGGTATCGATTGCTTGCCTCACTCACCGATAGATAGGTAGCTGGTCCCCGATGCCTGGTGGCTAACAAT…	SJ22641	-173
	>SJ19129.1 - Up_Stream_Len 1000	CCAGTTACCCCCTCCTGCGGGGGCCGTCAGTACCGGCCTCGCAGGAGGCTCATTCAGTTTTCCGGTGCAGTTTTCAGTGGGGCCAGCCCACCCCTTTGTAGTACCTGCGGCGCAGTACGCCCGTCCAGAACCGCGGCGCAGTACGCCTACCCAGAACGCGGCGCAGAACGCCCAATTCAGAACTGCGGCGCAGAACGCCCATTCAGAACCGCGGCGCAGAACGCCCACCCAGAACAGCAGCGCAGAACGCCCATGCAAAATCGCAGCGCAGTACGCCCATTCAGAACGCGGCGCAGAACACCCATTCAGAACCGCGACGCAGAACGCCCATTCAGAACCGCGGCGCAGCACGCCCGACCAGAACCGCGGCGCAGAACGCCCATTCAGAACCGCGGCGCA…	SJ19129	-712			>SJ02973.1 - Up_Stream_Len 1000	GGTCGAGAGGCATGGCCTCGCTCGGAGGCATAGCTGCCGTTCCTTCATAACCACGCATGCCACGGTAGAGGTGGACCATTTTTTGTCGGGGCACCTCACCTGAGGAGCGCTCCCATATCCCACCCGAGAAACGTTCCAGGAGGAAAGTAACAGGGCTACAGTACCCGATCAACAATCCCATGTCCAAAAGTATATTGCGACAAATGTCGCAAAACAACAGAATCAAAGCCCGACGATCTCGGCTTGAGGAGCCCGACAATTCAGAAACGTTTTCAGCGAAATATGCCACCTCTATGGTAAGGACGCGTCTAAACGTCAAGACAGAAACGCGCCGTGGCGTGCAACGTGTGCCCCCTGGGAGCTCCACAGCGGCGAGGGCGAACGAAGGCCCTGCGGCCG…	SJ02973	-445	Sja014474
	>SJ15673.1 + Up_Stream_Len 1000	AGTAGTACCAGCGATCACTTGCTCCTCCCGTTGATTTCGAGGCGCATATGCACGCCGTCCAGACTCAGTAATGAGCGCGCTCTCTTGATGCATGCGATCGGCTAGTACGCTTGCAAATTTTATGCCCTCTACTACGTCCCCCTCGCGCGTCCTTAATTTTTGAGACGTACCCAGGTCAGGTTGTTCTCTGGCTTTTTGTTTTTTCTAAATATAACACGTGCCGACGCGTACCGATTTTTGTGCGATAATAACACGTTGCTCCTTAGCGTAGCGTTCAAGGCTTCAGGCTGAGTACGTGTACCCATTGCCCCGTAGATTTCTCTTTGTTTCCATTGCTTAAACAGGATGTGCTTACCTATGTACAGCAGTACAGCAGTGCACGCTACATCATAGTCAGTG…	SJ15673	-295	Sja000492		>SJ10597.1 + Up_Stream_Len 1000	TGAGGCGAAGAGGAGGGTGCGGGTCGTTAGCCTACGATACCGAGATTCGAATGCCTGCAACTTTAACTTTGAGAGGAACGGACCAGGTGCCAGGTGGATACCATTCTACACGAAGAGGATACGAGCTCGTAGTGTACCAGCAATATCACAGGTTGCTTTGAGAATGGTACGTGGCCTTTGCAGTGTACACGTATATACAGAGCACAAAAAGAACAAAAGGGGAGTCTGTCATGAAGCAGGCATCTGCACAAAAGCAGTCGCTTCGAGCTTCCGAGAGGCGGGTGTATAGCAACAACAGACGGCACAGCCTTATGCGCGTCCCTCCCTCCCTCTCTCCATCCGTCTCCCCCTCCCTCCCCCCCTCCCTCCCTCCATCTTCCTCACCGTAGCCGAGGAGCA…	SJ10597	-185	Sja012849
	>SJ04633.1 + Up_Stream_Len 1000	TTGGCTGAAACGGGTTCTGAATGACGCGGGGCTCCTTAACCCAAACTCGTCGGACCTTCATTCTTGTGTTGCAATATGTTTCGTCGTATGCTTAGCCATGAGGATTGTTCATCGGGTTGCACTTTCATATTCCTCCAAAAACAGTCATTTGGGTGAGGTATAGGGTATAGGGCTCTTCAAGTGACCACCATCAGAAAGAACATGGTGCACCTCAACCTTAAGGAGGGGGGGGAGAGGGGGGGGGTACTCATGTTGTGCATGACCGTAGTAGATGCATGCTGCGGTAGAGGTACATGTGATGTGGTGCCTTAGGGCTATAGAACGGTTGAGACATCATTATACCGGTGAAAGGCTTGTGACCCTAAGATTATTCTCGTGTACTGAAGTTTCCTTGGTAGA…	SJ04633	-375	Sja004724		>SJ09422.1 - Up_Stream_Len 1000	ATGCTCGTACGTACAGCAGTGCATATTTACGAGTACGAGCAGCCAGTGGGGTGCAGGTGTGTAGATACTATCGGTATTGCTGTACAGCTACCGCGTACGTCGTAGGCATCTTATGTCCTACCAGGTACCCACGGGTATAATCCTTCTTCAGCTTTCCAAGTAAAAAGTTTGATGTTTGTGATCAATCCACAGCAAGCGGTGTGACCAGCTGCTGCTGCAGCAGCTATACGAGCCGACATCACGTCACTGCTCAACGCGGCGTGCGGCCTACATATACCTGGAACTACGGTAAGTGTACTTGCCCTAAGTACCCCCGCCGTGCGTACGTACAACTACAGCAAGCAGTATCTGATCTGGTACAACTCGTACACATCACATCTACCTGGTACTGGTACACTG…	SJ09422	-492
	>SJ02122.1 + Up_Stream_Len 1000	GGGCGGGCAAGGGCACGCATTCAACACCTCCATGCAACACCCCCATACCACCATACCATACATATACCAGGGGCACCAGCTAACTCTCACCGGCGAACTCGCGACGCTCCTCGTGTTGCTCTCTTGCGAGCCTTTCTCGCCTCAGGCGGTGGGCCCGACATCGGTACGCCAGCACGCTCGCCACTAGCACCACGGACAGCAGGAGAGGAATTACGACGAACCTCAATTGCAACTCATCGGGATGCTGAACTGGTGAGGTGTCAGTCGTTCGCTCGCCATCCATAGCCACCGTTTGCCTGGGAGGAAGCGAGGACGAGTAGCAGCAGCAGTAGGCAGCAGCAATGCTGAATGCGGTGTTCCGCGGAATTGAGCCGCATGTGTCTCACGGGACTGTCGCAA…	SJ02122	-631	Sja004633		>SJ01846.1 - Up_Stream_Len 1000	ACGGATGGACGGACGGGCAAGGATGGATGATGGGTGGGTACAGCCGTACGATACGTGCGTATAGCATGGTGGTACGAGGGTATATCGCTGCACAAACACAACCATATCACTGAGTAGTACGAGTAGCAGCGCGTTGTTGTTGTTGTTGTTGTTGTTGTTGTCACATTTGCTCTCTCTCACCCTGACTGACTCATTGCCAAAAATCCAGTCCTTGGTCACAGCACAGACAGACCCGGTTCTCGTGCCTACGGTAGATTTTCAAACGTGCTGGGGGCTGGGGGCCAGGGGTGTGTTGCATGCATCAATGTATGTGTGTGCTGCGCGCGTTCTACTTATGATATGATGCATCTCGCAAAGAATGCTCACCATTTTTTTTCATTATTATTGGGTCCTTCGTTG…	SJ01846	-541	Sja012901
	>SJ17049.1 - Up_Stream_Len 1000	CACTGTTTTGGGAACTAAACACCTTACTGATTAGAATACGATCATTTTTGGAGTTGGAGGGTATGAAGACCTATCTACATGATACCTTTCGTATACGTACACGAGCCAGAGGCCAGGACCAGGCATGCAACATACATGCAATGTACGAGTACGAGTATAGTCTCCCGAGAAGTTTCTTTGAAACGGCTCGCAAATCGCAAACAACGAACAACCCGCACATACATCACAACAGAACAAAAAAAAACGTTTCAGGAGTAGCCAGAGTAGCCGGTATTTTTATATACGACGTATCGACGGGTTTTCACGGCGTTTCAAGGAGAGTATACTTGATTCAAGGTGGCACGCTAGCTTCTAGGTCGCGTGATGCATGTGGTGCATCCGGCAAGCCTCTCTCTTCGA…	SJ17049	-97	Sja000615		>SJ05696.1 + Up_Stream_Len 1000	CAGCGTGAAGCAAGCTGCACGTCGAGCCATGGTTTCAAACTGTGAGTGCTTGTCTGACTCTCTGCCTCGCTGCTCGAGTGCTGTGTCGCAAAAGTCAAGTCTCAGGAGTTCGTACAGATATTCGTCGGGATACTTGTAAGAGAACACTCACGTAGAGATGGCTCCCGGATTCGTGGGAACCGGGTACCCGGAGGCGGGTACCCGGAACCGTCGGTACCGGTACCGTCCCGGTTCCATTTTCATTACCCGCGGTACTGGGTATACCGGGTACCCGGGTTCCCGGGTACCCGGGTACCCGGGTTCCCCGGGTACCCGTTATTAGTTACGCTCCACGGAGCCCCCGATAGACAGCGCACAGCACACAATGCACAGCATACCCTACCTACCTTCACACAACAC…	SJ05696	-731	Sja005391
	>SJ15643.1 - Up_Stream_Len 1000	AAGCAAGGAAGAAAGGAAGGAATACAAGGGTTGTGTTGGTGGCGCTTGGCCTTTGCCTTGCTATATAATAAATATGAACATAATTCGACCTGACAAGGAAAATCTACATTATTACTGCGCACGGGCATAATAAGCATTGGCTCTACCTGCCCCCGGTAGCCTACAATCGATCGTCTACTCGTACACGAAACTTGCAGTGCTATTATTGTAGGCTAGAGCTCAAAACATACCAGGTATACCAGGTACATGGTTATAAAATTACAAACAACCGCGCAACAGCTGTTTTTTGTTAGTCGTTGTTGTATTTGATATTTCGGTTCTTACGGAAGTGGGCACGGGGGTAGATGGGGAGGAGGTAAGAGATTGGGAGAGAGGAGGGGGTAGGACGAGGAGGGGGCG…	SJ15643	-181	Sja003392		>SJ04084.1 - Up_Stream_Len 1000	GATGTTGTATTTTTTTACCTGTGGTACGTACGTACCACGAACGAACAGCGACGGCACGTGTACGCATACGTACGGTGTATGGTGTACGGTGCACGGTGCTCGGCATCATCATCAATCAGTACTATACTGGTACTACTACGCGTACAAGTACGAGTACTACCTGTACTACTATTTACTACTGCTTGCTGTGAACCAGGCGCGCTGTATACCAGGCGAAAAGGACTCGTACTAGCTGTTACTGTATTATAGTAGCCCTCTACACTTTGGTTAATTGGATTGGGGTGGTTACGGTCAGGCTCACGCGCCCGGTGTACGGGGTGCGGGGTACAGGGTACAATGTATCATACCAGGTACCAGGCACCACAGATACCATGTATCAGTCAGTGTCATCAATACGTA…	SJ04084	-57	Sja008578
	>SJ16448.1 - Up_Stream_Len 1000	TCGACGGTTTTGGGGTGTGAGAGTGACGTCGCCGTGAGTAACCTGTCTGTATGCCCCACCATGTGGATACGTACCAGTACACGACGAGAGTATGCAACGCCATTGAGACCCAGCACCCATCACAGATGATAAGGTCTGCTACACGCACTGCTGTGCTTGTAGTGCGCTATGTAGACCGCAAAAGGAGGTCGTAGGGATCATGCAACGGCACGGCGAGGCAACACAGCACGAAACGGTAAAACTACAGTATATACAACCAGGCACTGCTGTTGCTGTTGTTGTTGACGCAGAAGTCCCCTCTTTCTCTGCCCCCTCTCCAGTCTTGAACCCGGGCGCGTGATCAAGACAAGCGATGCATCGTCGACTACAGCCACCACAGCCGTCGCAGCCCCCAACCTA…	SJ16448	-77	Sja008690		>SJ08517.1 - Up_Stream_Len 1000	CTACTCGTATCTAGAGCAAACAAAGACGAACGGTGTACTCTGCATCACGATGTATACCACGACAGACTTCTACACTATGTACTGCACAATACGGACGTGCTCGTACCGCAACCTCATGTCCATTGTATACCAGGTACCAGGTACTCTTTAGGGCAAAGCATACCCACCAGCAGCGTACTCGTAGCCCCTACGTACATACTGGTACCTGGTAGTAGATACGGCAGGTGCCAGTCTCACGTTACGTGTACGGAGACGGATCGCACGTCCTCCAGCCGGTGGCTTCAAATCAATGACCTTCATCGCATGGAAATATTGAAATATCAAACCCACAGTAGACCCTCCCGAAGCAGACCCTTCTGAGCAAGGCACTCTCTCACCTTCAGAAGACTCTCCTCAAGC…	SJ08517	-242	Sja011536
	>SJ12914.1 + Up_Stream_Len 1000	ACCAAGAACACCAGTTATGCGTTTACGCTGCACCTGTGGGAGAAGAACAACGCAAAACATCGAAAACTCGTGCCAAAATACGTGTACATAAACTACTCGTGACTGCCGTACACACATTTGGCTTCCGCTGCGCGAGGTCTAGAGCTCCACGGCTGTCCTCCACCGTGCTCCCGGGTACCACGAACTGCCTTACGCCCACCGATGAGGCCACCTGGCAGAACAGTGGCAGATCAACAGCCGCACACGATATCGTAGAGGTCAGTTTTCGACACAGGTGACAGCAGCACCAGCTTCCAGCTACGAGTACGTACTACGAGTATGTACAGGCAGAACACTTTTGTCTTGGTCGTTGGTCGTTGAACTACTGCTTTACATCAGTGGTACTATTAATAGCAGCCA…	SJ12914	-81	Sja004786		>SJ10882.1 - Up_Stream_Len 1000	CGTTTTGTCCCCCGCCCCTCCGCGATCACCTCCCCATCGATTCGGTCCGGGTCGAGCTCTACTGCCTCTCTGCCCCAGTGAGCCCCGTGGCCCGCCTCGCGTGAAGCCCGGTGCTCACCGTGGCCGTCGTCCGCCCGCTCCATCATGATGGTGTTCAAACCGCGTGGCTGTCTCTCTGTAAATAATATGTTTTCGATAAATAAGCACCGCTTAAATGTTCTTTTACACAAGGATACGAACCTTATAATTTCGGACATACTGGATTGATACAGCAGCAGCAAAGGCAGACACGGCCCCTTCATGCTTCCCTCGTGTCTCGATGGGCACGCCATGCCTAGCCACAAAAAATGTGACCGCGCTCCTCCTGACCCCCCCTCTACTGGCCAGCACCCTCCCGTA…	SJ10882	-643	Sja012657
	>SJ03404.1 - Up_Stream_Len 1000	GCAACGACTACGTACTACGACGACTGTGACCAACCGTGGTCCGTACAAAAAAACTGTCTCTCTTTTCGTACACAGCAATCAACAGCGGCAACACAAACAACAACAGACACATCAGCAACGACGCAACAAACAGGTTCCACCGCGTAGTAGATGCATCATACGTATACTACTACAACAAACAGCTCGTACACACTTGCTGAGCTTCAATGGGGATGATCTTGCTTGCTGTCCACACCCTCTCTTCTGGCACTGTTCGTTGTACACGCACAGCAAGCGGTACGACAAACACAGTAGGAATGTACAAGTACTTTTTTTTTTTTTTTTACTTTGCACGACGTGGCACGTCAAGCACGCACTCAGGTGCATCGTAACTGACTCTTCGAGCAACACACCAGCAAC…	SJ03404	-259	Sja014580		>SJ07643.1 + Up_Stream_Len 1000	GCCCCAGTCGCCTTCATGGCAGACGGGGGCGAGCCATGACCCGATTGTTTTGATTGTGGACGGCATCTCTGACCCTTGGTTGAACAACTCCTACAACTGCTGGCCTTTGGCAGAACACCACTACGCAGAAGTTTTCGCTGTTAGCTCGTCCTTCAATAACGAGGACCCTCCTCTCTGGGCCAACTTTCTTTCACCCACCGCCCGTGCCCAAGCATTCCGTGATAACCGGGGACACTGTTTAAACTGTCACGAGGACACGCACTCTTTCAAAAACTGTCGACATCCATTTATTAATGCGAGCGAACTTTTGAACCCTGACCTAGGTAGCCTTGACGACGATAGCGCTTTCCGACGGTGGCAGGCACGCATGTGCAGTTACCGCCGCGAGGGTACACGCCC…	SJ07643	-390
	>SJ19307.1 + Up_Stream_Len 1000	GTCCCTCCCTGCCGGGACCGAGGAGGCGCCCACCGCGCCCCCCTGAGACGAGCCCGTCGTCTCGGCTGTTTCGACCCTCCCTACCGGGGCCGAGGAGGCGCCCACCGCGCCCCCTTGAGACGAGCCCGTCGTCTCTGAATTCCCGTCGCCGGCATCGCCGGCGGCAGTGTTTCGACCCTCCCTACCGGGGCCGAGGAGGCGTCCACCGCGCCCCCTTGAGACAGACCCATCGTCTCTGAATTCCCGTCGCCGGCATCGCCGGTGGCAGGTGCCTGCTGGGCGCGCTCCTCCAAAAACGCGTCCAAATCGAACCCCCACGTCAAATCGAGGTCGTTCAGGCGAGCCAAACCTTCGTCCAGCTCATGCGCTTGCGGCAGTGTACAAGTTGACGATGTCTAG…	SJ19307	-883	Sja008118		>SJ13356.1 - Up_Stream_Len 1000	GCAGTACCGACACCAGGTACAACAACAGCAGCAGCAAGCAGAAGCGTGCATTCATTTCAGGTTTCACGATGCGCCAGGCAGAGCACATCAACAAACCAACCTCATCTAAGTACGAGCTGGTCCAGCTGTAATCGCGAGGCAGTACTCGCCGGCGTTTTCCCAACTCAGTTTTGCGAATTTCGAACTGAAATTTTGTGTAGAGCTGCCTATGAGCATAACGAAGCGATTGCCTGGGGCTCCATTTTGTTTTGCTGAAGACGGGCAAAATTATGGCCGTTTCAAGAAAAACCACGTCGGCATTTTGGCAAAAAAGTACCGGAAAAAAAAGTCGAAAAAAAATGGAGCCCCAGGTAGAGTGTCGACAAGAACGATGCGAATCACGTGTACAAAAAATCAGAC…	SJ13356	-381	Sja012842
	>SJ10470.1 - Up_Stream_Len 1000	GCCCACTATACAAAAACCAAGTCATTTCAGACCCCCCATACAAAAATCAAGTCATTTCAGACCCCCCATACAAAAATTAAGTCATTTCAGACCCCCCATACAAAAACCAAGTCATTGCAGACCCCCATACAAAAACCAAGTCATTTCAGATCCACCATACAATTTCAAGTCATTTCCAGCCCACTATACAAAAACCAAGTCATTTCAGACCCCCCATACAAAAATAAAGTCATTTAGGACATCCCATACAAAAATCAAGTCATTTCAGACCCCCCATACAAAAATCAAGTCATTTCAGACCTACCATACAATTTCAAGTCATTTCCAGCCCATTATACAAAAACCAAGTCATTTCAGACCCCCGCAAGTGAAGCAGATCCTCATTGCCACAGCCTGCGC…	SJ10470	-708	Sja009482		>SJ08936.1 - Up_Stream_Len 1000	CGTTGCAAGTACCCCCCCCCCGAACCGACGAATACCTCACACTTTGGGCAAAGTGCCGAACAGGACGTTGCACAATCTAGGTGCATTATAGCAGGTTGCGGCACGTTGTGCCCGTCTCCCCAAGGTACTAAGGTTGTGGCTTTCTGACAACGTCCCGCAACGTAGGCAAATGGCCACCTGTGTACGTAGTCCTTCATCCGCTAACCCGTGACGTCGCATGACGTACACGGGGTGTACGTCTGTACCACCTTGAGCCAGGCGGAGCGAGGCCAACAGTATCGTAGTAGTAGAAGCTGCCACAGGGCCGCCTCGCCTTCGCCTCGCTACCTAATTCTCTAGTTGTAGCTACTCCAGCAAATAAATCGCTACGTACTGCTCTATTTTTTTCGTGATAAGTAC…	SJ08936	-608	Sja007928
	>SJ06929.1 + Up_Stream_Len 1000	GACCCTGGGCACAGCAGTACTTCGGACACAGCAGTACTACGTGCGGTACCTGTGACCTCAATCTGTAGACTACTATTAATACTACTGCCTACTGCCGCATCGCAGAAGGCGCCTTATCAAGTCTCCGTAGAGATCTATGATACCAGCTAATGGTGGCGAACGCAATATCAACAAGGTAGTTACGTAAGGCTCCAGGATCAAAGCGGAATGAGCTCCCAAACCCCACAAGCCACAAACCCACAGCAGTCTCTGGCTGACGTACTTGTACCTCTGAGTACGAGTACTTGCACTGCGGTTGTTGTGTGTGATCGTGTACTCGGACTGCTGTCGAACAAGCACTTATGATACTGCCACGGACGTACTTGTACTTGCGAGGAGAATCAACCCGCACTTGCTGCG…	SJ06929	-310	Sja002906		>SJ20218.1 - Up_Stream_Len 1000	AGGAGCACGCTCGGTGGACGATCGAGGGCCTTGATGTGGGAAGTAGGGGTGGGAAGGACTGGCTCCATATTACGGAGCCAGATGCGTGTACGAGTATACCAGGTGAAGTACGTGATAGTGCTGGAAATAGAACGGCGACATGTGACGTACCAAGTACGTACAGAAGAGGGGTTTTTAAACCCGAAAAAAGTGTATCGTTGAAAAATAATTTCGGCTTCCGTTGGCATGAGTGCGGACGAGGTTTCGACGTGCTATAGATGCGAAGGCAACACAGCCGGGCTCGTGTGTGTGTAGGATGGGTGCGTCGACCACCACCATGCGACAAGAGAGCAGCACGCCGGTCAAGAACCAAGAGTCCGTCAAGTCAACGTCACCACTCCGCGTAACAGATGATGATCG…	SJ20218	-85
	>SJ13929.1 - Up_Stream_Len 1000	CTCCGAGCGAGGGGTGATCAAATTTAATCAATTGGTATACTTCGAAGGCCAAGGTGCTGTACAAAGCGTAATAGTTCTTCCATGTTCCATGGGAAGCCGGCTACCGCCACCGGACGGTGCCATACTTTATGCAATCAACCCACCGTCTCGCCTGCCTCTTTCTCGTCCCCTCCGCCGTTATTTTTGTATATTAAATTTTTTCCATCCCATTTACTATCTTCGCACTTGAGTCTTTCTCCCTCCCTAGTCGTAACTCAGATCCGGGGTCACAAAGTAGGCTCCTCTCCCTCCTCCCCCACTACGGTTCTTGCCTTGGTTTTTATCGCGAGAAGATTTCAGCACTTTCTTCCCTCGTCGACTTTTTTTGTCGAATTTTGCTTACCCACGCTCTCGCGCTTT…	SJ13929	-962	Sja007625		>SJ05946.1 - Up_Stream_Len 1000	TATGCCATCACACCGGCCACCAAAAGATAAGATGCAGGAATACTCGTTGTTGCCGTTCATATCATACAAACAAGCGTAACTCCCCGGCTCGGGCCTGGGTATTTTCGTATGATCCACCACCAACAGATAGATATCATATATAAAAACAAGCACAACTCCCCGGCTCGGGCCTGGGTATTTTCGTATGACCCACCACCAACAGATAGATACAGAGTAGTACTCGTAAAGGATCCTTTTCGTTTCGATAGCACTGCCACGTACGTATAGCACGCACCCCCACACCTAGCCTCTCCATTTTTCTGCCACACCTTACCCCCCCCCCCCCCCCCCCCCCCCCCCCCCCCGCCCTTGAGTGGATCTTGGCAACAACAAGTACCGTCGCGAACTCGCGTACTGCTT…	SJ05946	-951	Sja014300
	>SJ04112.1 + Up_Stream_Len 1000	AGTACCCGCAGTGTCGGACCCCGAAATACCCCGAGTACAAGCAGTATCGAGAGTGTTCATACCCGAAATACTCCGAGTACGAGCAGTATCCCGGAGTATCGAACCTCGAAATACTCCGAGTACAAGCAGTATCGAGAGTGTTCATACCCGAAATACTCCGAGTACGAGCAGTATCCCGGAGTATCGAACCCCGAAATGCTTCGAGTACACGAAGTGTACCCGAAGTATTTTATCTCCAATACTCCTTACTTCACTCGAAGGCCCTCGGAGCATCTGTGGAGTACTGCTAACTGCTACGTTGCGGCGGGCGGCGTCGTATCGGTCAGCAGCGTGTACGTATAATACGGACTCGTATCTCGTATACTCGCATAGCAGCAGCAGGTAAGATGATGCGTAACT…	SJ04112	-330	Sja007342		>SJ03732.1 - Up_Stream_Len 1000	GATCTTCGATTGTATTTATAGTGTATCCAGCCACCATGGATTATCCCAGAACGGGATCAACTCATCACGGTACTTGACGGTATTTTTTGGGGGGCAGGATCCAACCACCACGGAAAAGATCCATCGACCGTTTCAAATTGACTTTTGATTGCATGAATATGTATATTATCGTCCTCCTACCCAGGGCTATTCGAAAAACTAAAAACAGGCACGACACTTTTTTATTTTTTATGTACTCGTATTTATCCCAGACGGGGGGAGTATACTACAACCAAGTAGAAATAATACTGCCCGTTTTCGTGGCCAAACTACTTGTAATTAGTGTGGGGAGTTGTTTTGCCGGGGTTGAAAGGTTCAACACCTCGGACAGACAATCGCTTCCCTTTTCATCATCTGCTG…	SJ03732	-578	Sja011495
	>SJ01249.1 - Up_Stream_Len 1000	GAGTACCGCAAATTCCATACCAGGCGCCAGGTACGTCGTACGTACCAGGTATGATATGATATCGATACAGCAGCAGTAGCAGTACTGTTGTAGCAATGATTGAAATGTGAACCCGAACTCTGCTGCAGTACACGAGGGGGCTTCGTACCAAATACCTGGTATAAAATGTACCTGGTACACAGCAGTAGCAGTTACACCAGCAGTACCTGCTTGTGCTCCTTATGTCCATCTTATGACTGACGTCGCGACGCCTCGACACTCGACACATGAAGTCTTTCCCATCATCTTTTTTTATCAAAAGTTTATCTTTGCAACAGCGTTCCTCGATCCAGGTGGCCTATCTCTTTCTACTGCTGTACCACATTATCTTTGCGCTTGAGCTACAACCACGCCATCGCA…	SJ01249	-128	Sja007367		>SJ07763.1 - Up_Stream_Len 1000	CTGTCGGATGAGAAATATCATGACCGACGTACATTCCGAAACATTATTCGTCACAAAAATGAAAGTCCGACGAATTTGGGTTAAGGAACCCGATCGTTCAGAAAACGATTCAGCCAAAAAGTGCTACCTCTACCGTAGCACGCGTCCGCAGCAGAATTTTCTGAGCTCCTGACATGAGGAGCTCAATATCTCACGCGAAACACGACTGACTTCGGAAGCATTCGTTCGCCCAACCCGACCATAGAACTTTCAATGCGGAAGTCTAAAAACAAACTTACCAGTAAAATAGTAAAATAGTATCCGGTGGTTACCCACGTGAGGAGCTCAACCGGTCAGAAAATTTGGAGCCAAAAAGTGGTACCCCTACCGTGGGATTGCTCGGCGGGGGCTCCTTACCTT…	SJ07763	-585	Sja003092
	>SJ10287.1 + Up_Stream_Len 1000	AGAACGTACGTGTACTGGTATGCGTTATCCACACACCTGCCGTAACGCACTGCTCTGTGCGGTGGGTATAGGTGTACACAAGTTGTAGTAGTAGGTGAGGCATACGAGGCATATGAGGCAGCCCACGCTCTGTCCGACGTATGAACTGGGTTGCATTCTATCTCCTATTAATAGTCTTCCGTTTAGCCTATTCAGCTATTTTAAGCTCGTGGGGTCAGGAGCAAATACCCCTTTATTGGTAAAAGTGTGCACATGTTTTGTGCTTGTAATTTTTCCCTCGCGACTTTCATTGATCCTCACCTTCCACCAACCCCGGGCTTTCGTTTTCGGCAAGACGAGCTGTACGCGAGGCCGTAAGTTGTCACTAACCAATCATCACGTTTGTTTGTTTGTTTTCCC…	SJ10287	-9	Sja014000		>SJ17749.1 + Up_Stream_Len 1000	GCAGCAGCAGCAACACATAGCAGCAGCAGCCAGCAGCACTACCTGGCACTACAGCACTACATGCCAATACGATACTCTGCTCAAAACGCGAACACCGTTGTGAGCTGCAGGGGCCTCTCTAGAGAACGGTACCCGATCTAGACCAACTGCTACTGGCAATGTCAGCGTTGGGGTGTACCCACCTGACGGAGGCTCGGCGTTGCCATGCCGTGTGACGAAGGCGATGTTGTGCAGGAAGTCAAAATTCAAACTTCAAACTCCTGCTCTCCCTGTGATTCGCCTGTCGTGACAACCACAACCTCCCTCGATTCGCGTCTTCTGGTTTCCCGCGACCCGTTCTATCCACCCACATGCATGCAGCCCTGCGGTGCTCCAGGTGCTGCAGAGGAGTGCCCCTAA…	SJ17749	-914	Sja014939
	>SJ21996.1 + Up_Stream_Len 1000	TGCTGTACGGTACACACTAAAACCTATATATTTCCCTTTTTTTCTGTCAAGGTTTTGTCCTATTTACTACTGCTGTCCCCCGTAATGGTGCTATGCACAGCAGTGGTTAGGTATATATGGTCTCTTTTCCAACTTCAAAAAGGAACTTACTCAAATTCGAAGTTTTGTCTCTTAACCCCTTAAGAACTGGTCCCACGAATTTGGAGACAAACTACTTGGAATTAGTGTGGGACATTGTTTTTCAGTTATGAATGGGTTAAACGAGAAGGTCCAGTGGCGAAGGGATTGAGGCCGAAATCGGCCTTTTTACGCGCCGAAAATGACCGTCTCGTATTCTAGAGTCTTTAGGATTTCGTGCTTTTTGTTGGATACAACCGTTTTTTTGTTTTTTGTTTTGAT…	SJ21996	-549	Sja005085		>SJ07852.1 - Up_Stream_Len 1000	CTACATCGTTGGACACCATCTTCGCCTTGTACGACGCAGCTTCGTCGAGTACATCGGGTACAACCCAGCGTCGTCGAGTCCGTCGTGTACTGCGCAGCTTCGTCGAATACATCGGGTACAACACAGCGTCGTCGAGTCCGTCGTGTACTGCACTGCCTCGTCGAGTACATCGGGTACAACACAGCGACGTCGAGTTCATCTTGCTCTACACGACAGCCAAGCGAGAGGTTTCGTCAAAGGGAAACGGGCGGCGTCCCGGGGAAGGGGGGAGGAGTGATGGAAGGGAAGAACATAACCGGGTCACCAAACGGCTATGGCAGGAAGAGGGGGACCTAACCGGGTCATCCAACGGCCATGGGAGGAAGAGGGGGACCTTTTCGGGGACCTTTTGGTGGACCT…	SJ07852	-84
	>SJ13799.1 - Up_Stream_Len 1000	TTCTCGCATGTGGGAATGCGAGACGTTGATGGCGGTGTATAGCTTTCCATTAATTTCGAGGTACTTGTAGACTTAGGTGTGGCGCACCGGTACGTACTCATATCAGATCAGATGGGGAGTACCAAGTACTTTCGTACGTACACCCATCTTATCTGTATCATACGGTACATTACCTGGTGCACCTTGAATCACGAGCATTGATTGTGAATCAACATTTGGGAGGAAGGAAAGCAAAAAAAACACCTGCTTGCTGCTGTCAGGTACACGTACGGAACAAGGATGAAGGTTGTCGTGTTGCATTCCCGATAATAAAAAAGGAAGAGAATAAGGACGGGAGGACACCCACAGCTTGTGCTATGGGAGTGCGTCGGGGGGGGGGGGTGGTGTACGATAGCCACT…	SJ13799	-261			>SJ10299.1 + Up_Stream_Len 1000	CAGTTTTTTTTTGCGAAATCACATTCAAATAGGATTTTATTTTCCAAATTGAATTTTTGCTGTCTTCGTTAAGATGGGCCCTTACGACAGTTACAAATAAAATATCCTGCCCCACGAGTTCCTAGCGACAGCTACTCTATTTCCAAGTAGTTTGTCTTAAAGGGGTGCAGTGTTTTGCATCATCATATCACTCATCCTCTCGACCTTAGCCACCGCGTACCGCGCCACCTCCGCCGCAAAACTGATGGCTTTAGAAGATAACGCCGAAGAGAAATGACAACGCGGCTCTTGCTACTGCTGAGCTGCCTCGCACGACTGTTTTGTTGCTGCTGTGTCCCACGAAAACATGATCTCCGATTCAAGATATATCCGTACGTACACGTATACAAGCAGCGCGAT…	SJ10299	-376	Sja004684
	>SJ06488.1 - Up_Stream_Len 1000	TCATCATCATGATGGTTGAAGAAGCACACCATGAACAAGACAAAAAATGGTAAACTTCCCGCCAATGGAGGATGTGGATTGTGGAGATAGAAGATAGATGCAGATAGGGCGGGGGGGGGGGGTGTATGGATGAATCGCGGATGATGCACGCACATGGATGGATGGAGGCATGCATGCATGTCGTCTAAAATATCATCATGGGTGGGTGGAAAATGGTGGGTGGGCACATGAAAAAGATGGATGGATATTTTAAGGATGGAAGCACAGCAAGCAAGAGGAAAGTTTTGTAAAATTTCTTAATAAAATTTTCGGCAGTTATTTTAACGTACGAACATACACTACCGAAACAACAACAAACATGAAAAACATCAAACACGTACCGGTACACACGAAGTTGTT…	SJ06488	-849	Sja009955		>SJ17771.1 + Up_Stream_Len 1000	ATATCTATATAGCTCATGTTGCCGGGTGGGACCCCGTATAATCTGCACGATGTACTGTTGTAAGCACATGTTTTCCCGGGTTGGGTGCGTACAATAGTGGGTGGATGTTGACTGGTCCTTTCGGTGAATATAGCACGCTCTTACTACAGCAGTAGGTGAATTTTGACTGGTGCTGTATGTAGGTGGATATTGCACGCTGTTACTTGTAAGTATCATAGGTGGATAGTGACTGGTCCTGTAGGTTAATATTGCCTACATTTACTACCGCAATAGATATTGACTGGTCCTGTAGGTGGATGTTGACTGGTGCTGTAGATCGATATTATTACCGCACACTTTTACTTCAGTAGGGTGGATGTTGACTGGTCCTGTAGGTGAATATTGAGGCGTTCTACGAAA…	SJ17771	-741	Sja014190
	>SJ00372.1 + Up_Stream_Len 1000	CGACGCTTGATATGGTCATACGATGAGAGCGTTTGATGTTGTCCGACCTACAAACTGTACGAGTACAACACGAGAACCTGAACCAAATCTCTCCTATTATATCTCTTTGTTTGGATGTATCCAAGCCCATATCGTGTACTGGTCGTGTACTGGTGCACGCTCCCGCTATTGATAGACGGTTTGCCACAGACCTCCTACAGAGCAGCACATGCTACATACTACTGCTGTATGTACTGTACAGTTTTGGTGATTGTTTCCATCGCAAGCGAACGGCCGAGAGTTGTCGCAATCCGCACGCACTCCGCACAAGGCCAGAGCGCCTGCTCATACTGCTCACCCTTGACATAGATGGGATATTCCGCCATGCCATCGCAGTCCTGCAGCTGCTCCTCGATTATC…	SJ00372	-133	Sja003946		>SJ22619.1 - Up_Stream_Len 1000	TCATACCTGCGCATCACCTGCTGTGTGTGTGGCTGTCCACAGGTGGTACGTATTCCTGCTGCGCCTGTGTCGCCGGCAAATGCTGCTTGCATTATTTTCTGCTCGTACTGTACGTACATCTGATATCATACGACTCGCACATAGAATTCGCAACTCGTCGGACGTGTTGGTTCACTACACACACACACCCTGCCCTACGTACGAGGGCTTTATACTACTACTACTACTGCTGCTGTATGGCACGGTCGTCCTGATCATATGTATGTTGATCCTGACGGCATCTGGGGGTAGGTCACACCGACCCACCTAATAATAATATCTATGCGAGAGAAGAATGTACGTACGTGCTGCACACACGACCAAGGTAGGTGTCATGCATGCAGCTTCCAAAATTGCTCA…	SJ22619	-884	Sja007928
	>SJ03907.1 + Up_Stream_Len 1000	CTCGAGGATGCGTCGCGCGCGCCACAAATCCGCGTCGGTTGTGCCCGCCGGAGCCTCGCCCCTGCTCTGCAGCAGCAGCAGCCTCTCGGCCCCGAGTGTGTCATCCTTCGTGTACAGCAGGGTGCGGGGGTCGTTGACGCTGTAGAAGTGGAGGGTCCTGCCCACGAAGGTGGACATATCGTACCGGGGGCCATCCGTGCGGAAGGGAGGCACCGCTCGCGCACCGTTGATCTCGTCCACGGTCGAGCTAAGCTCCGCTCCCATGGTTGAGCTTGCAGGTTGTACGGCTGGCTACCCCTGCCTGGTGCGCTAAGCGGCTGGTCTAGGCGACGGCGGTAGCGGTTGCTGCTGCTGCTGCTGCTGCTGCGGCGGCTGCAAACGCGGCTGCTGCTACTGCTG…	SJ03907	-109	Sja009095		>SJ17486.1 - Up_Stream_Len 1000	AAGAGTTCCACCGAAGTTTTTTGTTCGAGTTTTAAGTTTCACCGCATGCGAGGGATCTTGAGACTTGGGAACTCCGTGATCGATCGACCGTCCACACGCACTCTCTTTCACTCCTCTTCTTCTCTCCTCCTCCTCCACTTCATCCTGTCCTCTTGGACGACAGCGACAATAACACACTGGCCTGATCGCCATTCTTCATTCTATATGAGTTTCTGAGGGCGAAACTCGAGCAACACCCAGTCGGTTTGACACCGGTTGAAGTGTTTACCTCTGCGGCGGGCAGCCTCATCTAATTCAGGAGGCGCGCACACACGCCCACGACGGGTAATGCCTTAACAGGTTCATGCGCCTTCGACTTACGTAAGCACAGCAGAGCCGCGAGCCATCACCATCATCGAG…	SJ17486	-834
	>SJ14815.1 + Up_Stream_Len 1000	ACCTGGTCGTACCTGGTACATCGGTGATAACTTGTGCTTGTTAAATCATGTGTCGATTTTATACGAGTACTCGTATGTATACTACGTGTGTGACTATCTACAGCAGTAGTTGTGTCATGATGCAACAGGTACTACGAGTACGTATAACAAGCAAGTAGCGCAGCAGTTGTTCATACCCATGTACCTGGTCAACGCACAACGCACAAATGCACAACAATGCACGCGTGTTTTCACTTCTGCGTTCATCAAATCAAACCACAAATTACAAAAATTATTACAGCAAGCAACGAGCAAAGCGAGGCAGCAGTGCCAGGGGTGGCGAATGGCGAAGATAGATTTAGATTCGTGTGCGACGGGATCCGACTTGCTCGTGTACAAGCAATATGATAAAGGAGATGG…	SJ14815	-370	Sja003208		>SJ03064.1 - Up_Stream_Len 1000	GTTTGTAGTTCCGCTGGTAGTTGTCGAGCTGTGGATGTTGTACATCTCTGGCCTAAGCTGGTGTCCGGAAACTGGAGCACTTCACGGAGTCAATCATGGTTGTTTCAAATGCCTTCACTGTATAGGACAAGGGCGGGACGGCATTATCGCCTCTGATACAGCAACAAACTCTGAGTTTACAGAACGGTCCCATTCAGCAGAAAGCTGGCGTATCAACAGGAATAGTGATATACAGTACAGGGATCTCGCAAAAACGTCTATCTAGTTTAGGACGGTTTCCCAGCAGTATGGTGAGTATTGACAGGGTATATTGTGTCTAACAGGTGTGCAAGACAGGAGCGTTCAATCGCAAGTGCGTCGGTCTCGGGTAATCCCCAAACCTAGCAACGGCTTCGGGTT…	SJ03064	-527	Sja009167
	>SJ02747.1 + Up_Stream_Len 1000	TCCCCTTGCTGTTTTGTAAAGTCTTGAATGCCACGTAATGGCATCGTCGCTGCGTGAAATTTCTCCCGTTCGCCGCATGGTTGGTTTTCGTCGCCACGTATGCAACACACGTTTTCAACTCCAGGTACGTACTGTAGTAAGCTTCGTGCCGTCACCGCGTAAATTTCGTAGTGGGCGCCGCGCCGCCAACGTACCCCCTTCCCCCCCTTCCGCCGCCGGCAACCCATGCTTTGTGCCGCGTCGCTGACAATATTAGGCGGCAATAACGGAGGAGGATGAAAAAGAGATGTCCAGATTGGGCTCTGCGGGTCGGACGCGGTACACTGTGAGTCAGTCCGTGTTGTTGCTAGGCTGCAGGAACCACCCCCCCCTATTTTGTGTACCAGTACGAACGTAAGC…	SJ02747	-865	Sja005330		>SJ12317.1 + Up_Stream_Len 1000	TGTGGGAGATTTTTTTTTTACATTTGCATTTGCATTTGCTCCACTCTAAGTTGCTATGATAAAGTAGGCATCAAAAATCACTTGATTAAAATATTGTTTTTTGGGCATCAGACGAACTATATATAAGAGATAGATAATAGATAGATACGTAGTACAGTATATATATATAGGGACGCGCATCAACAATACAACACGGAGAAACTACCGAAATCGTGTGATCTTGCTTCCTGCTCTGCTGGCGGACGGCAAGCGTGTATAGCGTTGTGTAACCAGGTGGTTGTAGCACTGCAGTGCTCGTGTGTTGTCGGTTGCTGTTGTTGTTTTTTTATTATCCTCCGGTGGATGGGTAAAAATAAAGTCTGTGGTGTCTGAGTACGTATAATACTACTGCTGTACACA…	SJ12317	-681	Sja012614
	>SJ02748.1 + Up_Stream_Len 1000	GGCTTCAGCTTTATTTTTACCCGTCGGCAGGAGGATAAAAAAAATAAAAATGAATAAAAAACTTGATACCAGTCCTTGACCAGTCGTGTACTATTTCTAGTTTGGGAGCTACTGCAGGTAGTAGGTGTTGTAACTGGCGACTGACTGCCGAAACTGCCTGCTGGTTGTGTACTATTAATAGTACCTTGTTGTATGGTATATATTTGTACATCTCGGACAGATTCCCAATCCCCACACCACACCATCAGTATCCAATATTTCATGGCAGATACGTTCCTGACCTGTATGATCTTCTACCTCATCATGTCGCCGGGTGGAAGCCGTACACTCTGTATTATCTCTAATACCAGCACTTCTTCTGTACATTCTCGTAGCACGCACGCACGTGTTTTTTGGGGT…	SJ02748	-85	Sja000572		>SJ09598.1 + Up_Stream_Len 1000	ACACGCCATCCAGGTTTGACCTTGCTTGCGTACACGAACGAGTACTCGTACATACGATACTGCACGCACCTACGATGATATATGGGAGCTACGTATGACTTGTTTCGAAGGGTGAGATAGACACTCACTGCTTACTGTTACTACGAGTAATAGTTGCTGTACGTGAGACTCACCCCGACGATGGTAGCGGCGACGCCCTTGTAGGGCGGTTTGAGCGCCTCCACATACCTACAGCAGCAAGAACGAAAACACATGGGCGGCCATCATGAGTCGTGGTCAGGCGCAGGAGAAAAAAAGGGTACGCACAACTTGTCGGGGTCCCTTGTCGTCCTTCCTGCGGTATCGTGCCCGCTTACTCGTGCCTCGTGCCCGTCGCGAGGTCCATCGAAGTGCGGGGCA…	SJ09598	-30	Sja007917
	>SJ14505.1 - Up_Stream_Len 1000	ACCGCAGTAACATCGGGCAACATACCCGGGATTATCGACCTTGCCGGTATATAGGAAGACATGATGAGTGACTGGCATCATGATATCATGCGATACGATACGACATGACGTTGATGCTGGAGCTCCAATCTGAGTCGTCAGCACAGCCAAAACGCACAGAATACACGTGCAACAACCGGGCAGCCTCACCTCGCCAGATACGACTTGCCAGTCCCCGTCCAGCCCCATACCCGCCCCTGCACCGTCTTCCTTGGCCCCATCCTCGGGAGCCGGTTGGGGCGCACACTGCTGTCGTGGTAACTGTTGTTGTTGCAGCAAACGACTTCGGCTTGTAATAGGCGAGGCAACAGCGACGCCCAGAGATGAAGGGGGTGCTATCGACGCAGAGCTTCTGGCCAG…	SJ14505	-909	Sja000549		>SJ00634.1 + Up_Stream_Len 1000	CGCCTCTCCGCCTACTATCGAGCAAAGCCACCGTCCACTGCCACGCGAGAGGGGGACATCGATATATTTGCTGCAAGTACACGTCTTGTTCTTTGTGCCACATAGGGTAAGTGGGCACGAGGGTGCTGTGGTTGGACCAGACGTAAACGTTAGGCGTCACAAACATGGTGCATGAATGGGGGTTGTTGATATGGCACCTCGACCCTGATACCTCATGTGGCCATGCCATATTTAGATTTGGGGCGCAGGTTGGTCCATTAAGCACAGAGCTGGTGGCGGAGTGTTGTGGTGTGGAACGTATCGGTTGTAGCTGGTCGGGGGTTATTCCGCTTGACCATTCTTGTGGTCAATAGTTTTACAGTAAATCATCTGCGTACCATTCAATAGATTTCGTTCTAC…	SJ00634	-77	Sja012344
	>SJ03540.1 + Up_Stream_Len 1000	TGATTTAGTGCAAGCCTCGCTGAACATTGGCCACGACAACAGGCCTCTGGTGTTCCCTACCGTACCAGTTAGTATGTATTTACAATTTTTGAGGTCTACTGTACTGCCTGGAGTTCTTACTATAGACCATAAAAATCCACGTTACGCTCGTGGAGGGAGTACTGTATACTACAGTAGCAGTATAAAGTATCCACATTCTATATTACGAATGCGAAACTCCGTTACGCCGTTACTCAATAATAGTACCCGTAATTAACGCATCGCAAGCAAGCTCGGAACGTAACAATTATTCCATACAAAGCGGCGACTTTTTATAACACCTACTTCGTGCAAAACACCTTTTCCCGCTCTTGGCGGCATCTCACATACTATTGTACGCACACCTCCCGCCAACTGTGT…	SJ03540	-704	Sja000645		>SJ00438.1 - Up_Stream_Len 1000	TAATGCACAACGACCAAATTCAGACGTTCGCCCAACCCTCGTATGATACGAGCCTGCGTGCGTATACGCGGTACTCCTACGTATAATACCGGGTACCAGGGTAGCAAGTAGCCGCAAGTCGTCGTAAATGACATGGTTTACTGCGAGAAGAGTAAGTAATTCCTGCTGCCTGCACTTGCACCTGGTGCCTGGTAGATAACTGGTAACAGCAGTGTAGCACTCACTGCGTGCGGTGGGTTTATCGTATTCCATACTGGTATGCTATGTACGTCGCTCCATCAACCGCTGTCCCCCACTCTACGTAACGTCTACTACGCACGCTGCGTGTACCATCCGACGTATACGATTATCATATCGTATCATACGTTTTACATCCGTCATCCATTATTATTCCTCTTG…	SJ00438	-324	Sja012627
	>SJ04168.1 - Up_Stream_Len 1000	CACCGCACGCATTATGTAGATTAAATAAACAATTCCGTGAAATTATCGCAATGTACCGCGTCAACGCTTGTTCCTAGAGGATACCTGAACTGGTTTGCGGCAAATGCATATTTCAGGAATAGAGGAATTCCGAAAGGGACTGTTTTCACACTGACAACATTCAATTTAGTTGGTGTATGTTCTTCAGCCGTGTCATAATGAGCCACCCATGATCCTACCCAATCACTTCCCAACCTCTACAGTCTATACATTTGGCTGTCGGTGCCGCCTTGAAAGTCACAAATTTCTTGCCGCCGATCGTACACACAAACGTCGATTATAGGCCAAGTGATTAACCGCCAGCGTAGTTATCCCCGCCTGGCTTAACCGAGGACGTACACGTGACGCTTTGTCCCGGCC…	SJ04168	-375	Sja000716		>SJ06596.1 + Up_Stream_Len 1000	TTGCCTTTTGAGAGCCTTAGGTGACCGGCCATGAGTATCATAGCGTATGCGCTCCACAATCAATAGGACAGCGACCAATAGACTGCAGGTCCTCGCGTTAACGATGGCCCAAAACCTGTCGGTAAATGGTAGACCTGTGTGCTACCCGTCTGTAGCAGCCAGCGAGGACGGATCCAAGTGCTACTATAAAACAGGCGTCTGCGTGTGTGTGGATAATTCAACAGCTGCAGGTTTGACAGAGGAGAACCGAATGTACAGTGCTTGGTGTATTTCACTTAACTTCACTCACGATAAATTAACCTGATGATATACCTGCGGTCACTCGTCCTGTGCTAATGCAGTAGAGCCGCTAGGTAGAGCTAGTTGTTCCAACCAAGGAAAGGTAGACGAGGCACGTCG…	SJ06596	-482	Sja003896
	>SJ02751.1 + Up_Stream_Len 1000	GTTCGAAAAGTAATATATACGAGGCAGCGGAGCAAGTAAGTCTGTCTGCTTGTACCGACCCTAACCCTAACCCCCGATCTTTTTTCGGGGGGGGTCGAGGCCGCCGACAGGAGCTGTCACACGGCTCCGCCGCGTGTTTCGGTGGCGTTTAAATAAAAAGCCAAAACGGCCGGAAGGTCGGCCTCAACCAGACAGACAATAGTGGTGGTGGTTGCACGACTTGTTTCAAAGCTGGTGTGGCAAGACTACAGTAGCAGTACTATTTGTTAGTAGGGGCTATCCCGCTCACTCTGAAACAGGACCACAGCGACACCCTCACCAAAGCCTTCATCGAGTGGATGGCAAACGACAATGTGGCCACAGCCCGCTGGACTTCGTAGCCAGATCTAATGACCCCAA…	SJ02751	-695	Sja000569		>SJ12054.1 + Up_Stream_Len 1000	CTGCTGTACACCGGCTTCGACAGAAATTGAAACGTTGCGCACGCTTGTCAGCTTATCTAGGGCCGAAAGACTGTCGCAGCGATTGGCGCGATGCCCGATGCCGCCACCAATGTAACGCTGAAGCAGGAGAGCTCTGCTCATAGATAGCACACGGCTCTGCTTCTCAAGGGACACACGCACGAGACAGCCCATCAGGCCGTACCAGCAGCACCAGCATCGGGTACGGCAAGGCAACCAAAGGTGCACTATCTTCCAGTACAAGGTGTACGCTGTGGCCAATTGCTTACCTCGTGCGCCACATCCCGAATGCTCTCGTCCAGCTGCAGGTGGACCATGTCCCCGTGCCCCAGTCCCAGCGAGCTAAGCGTGGCCGTCAGGGGAAGCGACTCCTCTTCTCCT…	SJ12054	-945	Sja005766
	>SJ07578.1 - Up_Stream_Len 1000	AGCACAGCAGCAGAAGTGTTTAAGGATAATTATCCCGCGCGGGTCGTTTCCGCCGAGGAGGGTATCCCTGCTACTGATATATGTACAATAGAACTAATTCGCAAGTATATAATATAAGCACATCATTGTTCTAAGCATTTCCTTGGGCGCGGCGTACAAGCGATCGGTTCATATTATGCCTCTACGTATGACGTCGAGGACACGTGTTTCGACTCTCACCTCGAACGATATTTCATAGTAACTCTTGCGCGTGCGTTACTGAAAAACGTGTGTCAATGGTTCTACGTAATATATTGAAACGAAGCGGGTATTATATGTAGGTCAACGTACGGTCGTATACGAGCCGGTGGTACCGTTCCGTCCAAAAACTGACGACGCTCAGAGGGTGGGGGTGGGGGT…	SJ07578	-931	Sja000604		>SJ22308.1 - Up_Stream_Len 1000	GACAGCTTGATTGACCGCTCCGTACAACTAAACATACAGTAACTTGTATTTATTGACCGCCTGACTGACCGCCCCCTTCACTAAAACTAACTTGTATTCATTGACCGCTTGGCTGACCGCTCCCTACACTAAAAAAAAAATAACTTGTGTTTATTGACAGCTTGACTGACCGCCTCGTTAACTTCAACTAACTTTGCTGACTGCTTGACTGACCGTCTCCTACACTATAAAGCTATAGTATTTGTATTTATTGACCGCTTGACTGACCGCCCTCTACACGAAAAAAACAAGAACTTGTATTTATTGACAGCTTGACTGACCCCCCTCTTTACTAAAACTAACTTATATTTGTTGACGGCTTGACTGACCGCCTCCTACACTAAAACTACAATAATACTT…	SJ22308	-528	Sja006727
	>SJ02221.1 + Up_Stream_Len 1000	GCTTGCTGCTGTGCACTGCGTACGCACGGTATTTTGTTTTTTGTTTTTTATAAATAAAATATCCCAAAAAGCACGTCGTACTCGGCAATCTACATTCCCCAGTACGCTACTCGTAGTGTGCTGTATGTGCCGAAGTTTATCTCAGCACCCAAACGAAGATACGAGGTTTCTTGGTAGGGATGGAGGCGGCCTTCGTTCCGCTTGGAACGCTGAGGCCATGCGCACAGCCCTGAACTCTCCCGGCAAGATCAACCGCCTCATACACGTACAACGTAACTACTGTAGTATACTGCTGCTGCTGCTGCTGCTGCTGCTGCTGTTGATGCTGTTGCTGCTGCTGCTGCTGCTGCTGCTGCTGCTGCTGCTGCTGTTGTCGCGTTGTTTTCGTTGTTTATTGTG…	SJ02221	-929	Sja000654		>SJ02519.1 - Up_Stream_Len 1000	TACGTACGTACGATGTACTCGTACCTGGTACGCGTGCGAGGTTTATGGCTTAACCCCGAAGAAGAAAAGTTATTCACGGCGGTGGTCTCACGCCGATAAAATGATTTTTTTTTTTACGGTGTTCTAAACTCCCCTCTCTTTCGCCTACGATAACGGCATACTTACACGCACGTGTACTATATGGATATACTTCGTACGTCCTGAACGAAAACAAATAGGTACAAGCATGCGTGCACGGCAAGTAGACATGGACGAATTCCAGCGCTGCGTACGCCCGTCGCGGTCCCAGCCTCGACGACCTAACAAGACCAAGTCTTCCTTCTGCGAGGGACCACCGCAACGGCCGGGGACAGCGCGAGGGAGGTTCTTCAAGGTGAATTGAAGCACTGATTTTTCATT…	SJ02519	-171	Sja013668
	>SJ14504.1 + Up_Stream_Len 1000	AGGCTTCGAGGGACGCTGCTGCTGCTGTTGGTGTTGGTGGTGCAGCTGGTGCTGTGGCTCTGCCTGTTTTCTTCGGAGAACGCTGCTTGTTTTCGAGGCTGGTGCTGCAGCGGCAGATTCTTCCAGGTGGTGGAGGCGGTTCTTGTGGTGTTGGAGGTGGGGATCGCAGGTCTCTCGCATGCTGGGCGCAACTGCTGCGGCTGCTGTTGCTGCTGGTGCTGTCGTTGCCCCTCCGTCGCCACCGCCGTGAGCGTTAGTGTTGGTCTGAGTTTTGTTGTTGGAGAAGCAACCACAACCCACGGCCATATGTCGCCTGCAAAGGCAGCCGGCCGAGCTTCTGCGGTGCTGCGATCGCGACGACGACGAAGGCACCCGCTCTAGTCGATGCGGCACCGAGGG…	SJ14504	-572	Sja000548		>SJ21579.1 + Up_Stream_Len 1000	TCTGTGCCATCGTGTGATTTACAGGTTCTACCCCACCGTTGCCGTTAGGGTGGTAGGAGCTCGTAACGATTTTCCGAACCCCGCGAAGCTGATAGACGACTTGCGGCAGTACCATAACATTGTAACATTGGTATCACACAATGTATGTGCTTCTTTAGTGCTACGAGTATCATGTGCTCTCGGCGAGCGGTACTACTGCCGGTACAGTAGAATCAGTGGTAGAAGTACTAAACTGACGAGGTTTTCGTATTAATAGGAGAATTGCGCTTTGATTACACTCGTTGTATCGTACCAGGTACACGTATATTTGCTGCGTTTAGATTTCCTGCTTGCCTGAGCTACGAGTACCAGGTATCGTACGAAGTATCTACAGTATTTTAGAGCCACGACTACGATTAC…	SJ21579	-296	Sja009393
	>SJ17033.1 + Up_Stream_Len 1000	CTTTCGAGTATGGGGGTCGAGTATACGTCGTAGCATATGATAAATGAATGTGAACAGCACATACCGAATTGACCATTGAGGGCATAATTCGGACGATATGATTGGATAGAGGCAACAAGTAATAAATAGGAAGGATATACCTCGGAGAGGGCAGCAAAGCCGTTTGGCGTTGTGCCTCATGTTGCCGGAGAGCGCATGTTTTTCAGAAGAGAGCCGGGTCTAGCAACAGCAGCATCATCGAGCAGCAGCGAGGGTAGACAGCAGCAGGGGAGTCGTCGAGAGCACTTACTTGGGGTTTGGAGCAGGATAATAAGCTGTGCAGCAGAAGAGTGAAGAGCATGGTGAGCAGGAGGAAAGACAAGAGTTGAGTGTGGTCTTGACTTTTTGGCTTTGGTTGGA…	SJ17033	-475	Sja000516		>SJ19374.1 + Up_Stream_Len 1000	TTGCTTTTTTATCGCCCACATTGTGCAAGTCCCGGCCATCTGCGACGAAGTACCGCCTAGCCTTCACAAAAAAACACGGCTGAGAAAAATTATATGGCTTCATCCAATCCCCATAAGATCTACACTGGAAAATGATCGGCGGCAGCGGAAAAATGAACGCTGGATTGAAAGAGAAGCCGGCTCGAAGCTGCCCAATTATACGTCTTGTTTTTTAGAGAGAGAGAGAGAGAGAGAGAGAGAGAGAGAGAGAGAGGGGCTTCCGTTGAAGAAGCGCAGCATCGGCCGCTTTTTTTAGCGGGTCTGCAATACACAGCACCAACAATATCTCCGGGTAGAGTAAATCAACTCCCCGGGACACAATGCAGGGCCAAGAGGAGGATACTACAAGGACGCAGGAAA…	SJ19374	-780	Sja006582
	>SJ19646.1 + Up_Stream_Len 1000	CATGGCCACACTACAGCAGTACTACAGGCAGTATTACGGTAGCTGCAGCGAAAGGTAACACCAGAACGACTGTTGTTGCGGGGAATATTTACGTGGCTTTCTACAGTGTAGCTCTATATCCGTACGTACCAGCAAACGACAGAAGCACAGCTGCATGCGCGAGTTTTGGGCCATATATAAACAGAGCTTTGTGTGAGTACGCAACCTATACGAGGGTTTGCCTTTCGACGGAATCACAGGAATGTACTCTGTACGTACGGGTTCAGGGCGAGGTGAGGTACCAAAAGCGTTCGCAAAAACGATAAGCACAGAGAGGAGACCGCCACGAAGAAACACTTATGATATCAAGCTGCCTTGACGATCTTCCTGGATGATACGGGAACTACGGCCTTATAGAAG…	SJ19646	-975	Sja000887		>SJ07505.1 + Up_Stream_Len 1000	TCGCTCGCGACCTCGGAGGGGGTGGATGGTCGACGCAAGAGGACGACGTCGCACGAGAGCTTGGTGCTTGACTCGAGGATGAAGGACATCGAGCGTGGGTTCGGTGTACCGGTGGTGGTGGTCGATGATGCAACACAACAACACGGCGGTGGTGGTGGTGGTGGTGGCTGGAGGACTGTCGATGGTAGTACCGCGCAAGAGCTGCCTCATACAAATAGTGGCGGCCATGGAAACACTGCTGCTGCGCGATCTCGAGAAGCAGCTGCGCGCGCGGATAAAAGCAGAACGAAGGGGTCATTGAGGCAAGCACGGTGGGGGGGGGGGGGGGGAAAAAAAAAAAAAGGGGGGGGGGGGGGGGAGGTAGCAGTTGCCCGATAAACTCGTATTTCCCGGGCGCGT…	SJ07505	-723	Sja007956
	>SJ18388.1 + Up_Stream_Len 1000	CGGAGTCCTTGTAGCTGACAAAAAACTAAAAAAAAATGGACAGGGCCACCACCCACAGGCACGAAAGCAGCCACCCACGTACCAACCGACCGACATCCACCCACTCATTAACACCAACCCACCCATGCACCAGCAGATCCACACACCCATGTAATCCAGCAGTACTGCAGTAGTACGTATCTGGTACATCAGTAGATGTGCAGCAGTAAATGTGCAGCAGTACGTACAGCAGCACTACTAAGGTTGTAGTAGATGTGTTCCCATTTCGTGTACGCAACAGAAAATTAAACTGCTAAACACGGCAACCATCCATACCCAAGAACTTACTCGCCCACCGCCGCACCCAACCACCCACGCATTCACCCACTCATGTGCTACAGCAGTACGACAGTACTTGGG…	SJ18388	-267	Sja000561		>SJ07834.1 + Up_Stream_Len 1000	GTAACATCTTGTCGGAGATCACCGTAAGGATTTCCCATGCAAGTATCACCAAGTCACCCTGTTCATAAGATCTCTGGTAAGTAGGCCCATGCAACATGACCAAGCTTCGCGAACTCGGGACGGCTTTGAACACGAGCAGAGGCAGGAGGAGGGGATGTTATCTAGGGGCCGTCAGAGACCCCGTCCGTTTCTAAAGCAGTGGTGCTTTCGTCGCGTACGGTGACCAGAAGACGACGTACGTATCATACGATACGAGTACGACCAGAACGAGGATGAACGATACAATCTCCGCAAAGGTTAAAAGTAGCAACCGCACTGCTGCATGCAATACTCCTACGTAGAGCAGCCGCGAATCGCTGTGGCCACGACGACAAGCACGGCGCACGTACGAGTTGTACT…	SJ07834	-767	Sja007926
	>SJ07869.1 + Up_Stream_Len 1000	GACCAAGAACCAAAAACCGGTACACCTGCCCCGGTTGCACCCAAAAACGGGTACATACTGGAAAAGAGTCAAAACAATACATCCCACGAGCCCTCGCGGGATTGATTGGCCAAAAACACATTCGTGTGCCCGTTTCTGAGGGATAACGAGTCAGTGCGTTGGGATTTCTGACTCGGTTCCAGCCCTCTTGAAAAAAAAAGAATAGCACTGAAAACAGTGCGGTGGGATTTCTGAACGACATGACGAAAATACGTAAAATACCTCCACGTATGTATATACGTGGTATACATTGTTTTAGAGTGTTTTCCTTGGTTTTAGTATATATCCCCCCCTGCCTGGATCTCGAAAACGTTTTTAATTCGGAATTTTTTATTTACGTAGCACTTCTGCTTTGTACGG…	SJ07869	-883	Sja000860		>SJ09692.1 - Up_Stream_Len 1000	TTACTTTGCAAAGAAAGCCACGCCGACTGCTGCTGCTGTCACCGACTGGCCCGCGAGCGAGTTCTTGACGATGTACTGGTACATGTAGACTGCTGTATCATACTCAGGTACCAGGTACAGCAGCAGTGTTCAGCAGCAGTACCGTCGCACACGTTCTCAATACTTTTTGATTTGTGTACTGCTGTACGAAGTAGTTAATGGTGTCGTGTTTCTTGTATTCAACTGCTGTTTATATATACATATACCAGGTATACGGTATACCGATAACCGGCTGGGTTCGTACGCTGAACCTGTCTGTAAGAACAAGCTTTCAAGTTCAGAATTACTGCTGTAGGTTGGAAAGCAGTACCTGGTATGTTGGTATGCCAGGTGCCTACTGCATTACGTAAGTGGTTTGAG…	SJ09692	-503	Sja001656
	>SJ09414.1 - Up_Stream_Len 1000	TAACGTACTTCACACTTCGAGTATACTCCGAGTATCGAGTACATTTCGTACTCCGAGTACTTAGAATATTGGAGTACTGGCGGCCTGAATACTCGGAGTACTTGGAGTATGAGCAATACTGAAGTCCTAAATACTCGGAGCACAAGGAGTAACCGCAGTATCGGATCCCGAAATACTGTGAGTACAAGCAGTATCGAGAGTGTTCGTACCCGAAATGCTCCGAGTACGAGCAGTATCCCGGAGTATAGAACCCCGAAATTCTCCGAGTACACGAAGTACCTGAGGTGTTTTATCTCCGATACTCTATACTTGAACACAAATAACAAGGTTTGACTAAAGAAAAGACACAAATAACGGGCATTCTCAACAGATAATTTGACGGACTTCCATTCTTAGCGC…	SJ09414	-267	Sja000787		>SJ09040.1 - Up_Stream_Len 1000	AATTCACATAGTGGGAGAATGTGAAAGGTACAAGGAGGAAAGGGATGTGTCAGAGGAGGATATGAGGAAAATAGACGAGTGTGACATGGAGAAGTTTGGTACACTAAATGGTAGCGAGAAAACGATCGCTACCTTAGGAGATAGATGGTGGCCACAGGCGGCGAAGCAGGAAGGGGATAAGATTAGCAAAACGTTTATGTGTAATATATGGAAACAACGTAATGAGCGCCCAAGTGTTGGAGGTGTCTCTATTAGGAGTAGGAACGGTGCTCCGTCTCGAAAGGGATGCGTGGTCAATAATTCAAATGATAAGGCAAGCAACAAATGAGTACCCCCTCCCCCCCTCCCCGCCCCCCCCCCGACTAAACATGTGTTAAGAAGCACCGCGCGTGCAAGCCG…	SJ09040	-699	Sja004869
	>SJ02216.1 + Up_Stream_Len 1000	ACAACAGCAACAACAACAAGAGCGACGCACACCTCTTCTTACTTGCCTTTTTTGTGCTGGTGTTTTTTTCCCTCGGAGCAAGTATCAAATAAGGTATTGTCAAGTTAGCTTACGTAACGCTTGTAATCCTGTATGTGCCATCGGAACGTTACTTTTTGTACTTGTCATTTGACGCGTGCTACGATAGAGGCAGCACTTGTATTCTGATTTTGTTTCTGAATGATCGAGCTCCTTCACCCAAATTCGTCGGACTTGCGTTCTTGTGTTGCCATATTTTCCATAGTATACCTAGCTCATGGGATTGTTGGCCGGATAGCACTTTTGGTTTTTTTTTGGAAAATCGTTTTTGGGGGTGAGGTATGACGCTCCTTATGTGAGGAGCTCAGAAAAAACACGGTG…	SJ02216	-929	Sja000654		>SJ06577.1 - Up_Stream_Len 1000	ACGTTTCCCTTTACTTGTTATAGTATATGTGGTATGCCTTTAGTTCAACGTGCCTTTTCCTTTTTTTTTTTGTTCGTCATTAGAACACTCGTTCGTGGACATGTACATTTTTTGTCTATCTTGTCTTAGGCACGCGATGTTTTCCTTTCTCGCCGTGCCGCTTGATTCGTTTACCAGTTGTACGCTAGTTCGTGGGCGTGTACATTTTTGAAGACATGTAGCATAAGAAGTGTGTGCTACTTATCGGAGGCCTCTATACATTCGCCTGCAGTGCGCGGACGTCCGACATGCATGCATAAACGTACATCTTTCTGTCTTACATTCAATACGTCGGCATATTTTAAACCTGGGGGTTACTATGTTTCTTCGGATTAAGGGGAATAGAACCAAATACTGTTA…	SJ06577	-197	Sja005025
	>SJ17034.1 - Up_Stream_Len 1000	GCTGTGCCTCTAGAGCACCAACAAAAATAAAACTACCCCCGGCAGCAGTGTACGGTTGCCCATGGGACCTGTACACTCTGCTAGAGTTCCCTGCTCATTACAGGGCGCGGAGCTCTCTCAGCCTCGCTCAGCTCCCGACATCGTGCATGTCGACAAAAGGCGCGCGTCGTAATCACCACTCCTATTTTCCTATACGTACTACTCTGGGTACTGCAGCGTACCAGGAGTATCTACTCGTACGTATAATACTACCAACAACCGCAGTTACTGTAGTTTAGTTGGGGTCGTGTGGAAACGACGACCTGAAGAAACTGCTCATAACTCATAACTACTCGTACACGTACTTGCCACACACTATAGCAAAAAAAGCAGCCCGTCGTTCGGGGCGGTACTCGTAGC…	SJ17034	-335	Sja000517		>SJ11587.1 - Up_Stream_Len 1000	GCGGAGGTGGCACGCCAGATGAACATGACGGTCGGGAACGTGTACGTGACCGGCACGCGATCCTCGGCAAAGTTCGCGAGAAGATGGCCGAGCTTGAGGGTGAGACGGGCGTCGGCGCCCGATCAGGAAGATGTGCAGTGAAACGAGGGAGCGTTGCCCGATGAACCGGCTTGAGTCATGCCCGAGCCGACCATCGAGCGGGTGCTGCTGTCCGGCTCGAGCGAGGACGAGCTCACCCAGCTCGCGGCGCACCTGGATTCGTGCGAGGCATGCCGGCAGCGGGCGGACGCGATCACCAGCGATGCGACGCTTGAGGACGATCTGAACTGGGCAACACGTGTCCGCGAGCGGACCTCCGTCAGCGTGGACGAACGCTGGCACGCCTCAACGCGATTTTGC…	SJ11587	-39
	>SJ03282.1 + Up_Stream_Len 1000	AATGTCCGCGTCCACTACCTCCAGCCCAAACGAATAACACATGTGTTAAATGTGCACTATATAACACTACTGTTGCATATTGCCATATGCTGTAGCCCGTGGTCAACACCATACTCTACAGCCGCCTTGCACACATTCGACTAGTAGCTCGGCTGCTTTGGTGGGAGTTGCTAGTGCTACTAATAGCTGCTGCGGTTGTTCGTGGCGTTCATCGTGACGCCAGTGCTGCTGGAAGAATCTCGATGCACTGAGCCACCAATCCGGGGCGTTACAGCCATGGGTCTTACGCTGATTACTGAGAACCGATGTGATAAGAATCGATGTCGCTCGTCCGAATCAGGATCGCCTACGATGCGTGTACACCTGTATGTGGCTATTGGGTAGTCTGACCCTGTTCCG…	SJ03282	-355	Sja000845		>SJ20790.1 + Up_Stream_Len 1000	AAGGTGGGCCCAAGTACACAGCCCCAGTTCCTGCACATCACAAGTCGGAAATAGAATAACCACTTACATTTGTGGAATAAAAAACGGTATCACCAGTACACGAAGAAGACTTGGTTATATTAAATTCGCTATTTTCAGCCGCAGTTTACAGCCCGCATTCCCAATCGTGTTCCCAACCATACCCGACTGCGTTTCCCGACCATATTCCCGACCGATTTCCCGACCGATTTCCCGACCTATTCTCGACCCAATATCATAACATTTTCCGTCTCGTACCGTGCCGCCAAAATTTCGTTTCCCGTCTCGTCCCTTACTGCCGAAATCTCGTGTGCTCCCGTCCCATCCCGTCAACCAAATGACTTGCCACGTTCCCGTCCCATTCCCATCCCGCGGCAAATA…	SJ20790	-96	Sja007188
	>SJ09402.1 + Up_Stream_Len 1000	GCGGGTATTTCATCGGAGTACATAATGTGCTGTTGCCGCGTAAACTACTGCAGTATTAAAATGTGGACATCGCCACCACAAGAATATTAATCACGGTATCGCCGGTGCCGTGCATAATACGAACGACCCCAACACGAGCAACGCACAGCTGTGGTTGGAAACACAACGTCAGCGTGACAGCAAGCACCAGCGTGACAGCAGCACCATGCTTTGTTTCCCGATTTAGCGACTAACCGATACCATGAGATCATAGTGAGTTCGCCGCTGTCTGCCTGGCTGACCTCCCCCCGCTCTTCGTCACGTCACCACCTCGAAGGTACCTGTTCGACACCTACGAGGCCTTCGGCTTCTCCGTGGTTCAAGCGACGTGCATCTACAACTTGTCGCACACGCACGAGC…	SJ09402	-770	Sja000783		>SJ19619.1 + Up_Stream_Len 1000	CGTTTCTCCGCCTTCCGCCGCCGCCGCCGTCGTCGCCGCCGCCAACGCCGCCGCTGCGCTCTCCTCCAGCAACATCTGCCAAGCTTCCTCGAGGAGCGACTCGTCCACGGGTGCTTGCTTCTCGAAGGCCGTGAGATCGGCCGCCTCGTACACGCTCCCGCCGGGCACAACGTAGCGCACTTGCCGCAGCGCAACGTTGACGTTGGCACTGCCCGATGCAGCGGGCTTGACTGCGAACAGGGCTTTCTTCTTGCCGACCTTGTCCATGACCAGGCCCAGGGTCGGCGCGCGCCCCTTGACATCCGCCTCGAACACCACCACGGAGCCCGGGCGCACCAGGTCTTCCGGGCTGCTTGAGGCTGACATGCTCGCGAGCGCCGTCCCCGATGATCGCGCGGT…	SJ19619	-148	Sja013334
	>SJ12612.1 + Up_Stream_Len 1000	ACGTATATCTACCGCAGGTAAATCCCCACAGCCATCATTGCGTTATGTGTGGTTGAACGGAATATGCGTTCGTCCGATAGTATACTGTACACCAAGAATAACCTCTTCCACCCGCGCTGCCCCTGCCGACATTGCCGCCGCTTGACAGAAGGATGAGGTGTACTGCAACTCCATCGGTTGCTCCAACGGGTACACTCCGATCGCCAACGCCGACAAGGTCAAGTGTGACTACGGCAAGTGCGAGAAGGCCCAGTGCTGCGAAGCCTTCTGCTCGTACCATCCTTGCCCCAACAACTACACTCCGGTGGATGGCGCCGATACCATCAAATGCGACGACTCCGGGTGCACCACCGACTTGTGCTGCGACTACGGTGAGCCATAGTGCACATGTGTGACTCG…	SJ12612	-775	Sja000762		>SJ09053.1 - Up_Stream_Len 1000	TGGTTGATACTCAATACTCAACTCTCCAGGCTGCGTGATAGGTTGGGTTGCACACCGTGCCTGCGCCTGATTTTATACTTCTCAATCTTTTCCGGTGTCATCAGCAGCAGTACAACAGCATGGGGGTTATTATGTGGTACAGTACCTGTACACACGGAACCCTGTTGTGTAAAGAATGATTTCCCTTTGGAAAAGGCTGATGATACTGTATCGAAACAAGTAAGAAGGCTCTGGCCTCAGGCTTTTGTCCCCGTCGTCAGCCAACGGGCCTGCCACTCTTCTGACGTGGCGTGTACAGACAGCAGACAACAACGGCAGCTTTGGGACGAGTGCATACCCCGTAGCTGCTGCTGCAGTACGTCCATATACCATTCGACACGTATACGTATTCATACGAGT…	SJ09053	-290
	>SJ02219.1 + Up_Stream_Len 1000	CGGGCGGGGTTATTGTATATGTAGTATGTAGCACGCGGTGCTCTGCTGAAACAATATGTTCGGGGAAACGCGGAGTAATGAACAACGTTGTGTGTGTGGTTGTTGTTGTTTGTGATCGTTCTCACATCAATTCGTTGCCGTCATGCAGTCCTTGGTCGTAAGACATATTCGGGGGAAGGGAGGGGGGGGGGGGGGGAACAACATGCCCCCTTTTCTTTCTTTTCTTTTGAGTCCCAGATAGGGAGGGTATACTAAAACCAAGTAAGCACATTTATCTTGACCCTTTCAACACCGTTTTTGTAGTGTCCAAAAACCTACATCTGAGTCCAGTTCCAAGTGATCTGTACCCAATTGTCCCTAAATCGGGAGTGTAGTCCTAAACAACAATGTATATGCTCG…	SJ02219	-489	Sja012049		>SJ08852.1 - Up_Stream_Len 1000	CTGCTCTGCTGCTGTACGCGTTTCTGCATGTGTTACGCAAGATCAGCTATCAGTCCACAATCCTAGAATCATCAGACGTGAACTGTATTCCAGTCAGTTAAAACGACAGTGGAATAGAAGATGTTAGAAATGGTATAAAACAGTGAATCTGTTCATCACTCCGCAACAAGCATAGGAGTGAACAGCCCAGCCATGTACCTGCCGCCCATAAAACAAACAAAAGAACACATGGACGCTGCCAGCTTTTTAAAGTTGCAACAAGAAATACTGCTTTCAGAGAGGCATCACCTCTCGCGTATTACAATCTCCCGTTTATACTCGTCCAGGTGGCGGGTTCTCCTGCCATACATCCTGAAGTACTGGAGATGCCGTAGTTAAACTTATTATGCAACTACCCAA…	SJ08852	-860	Sja011446
	>SJ04175.1 - Up_Stream_Len 1000	ACTATATGACTTACGTGAAACTTTTGCTCGGTCGATTTGACTTTTATTTCCTCTAAGCAAAGGCCCGTGCGAAGGTTATGTTTCTCGTACCTCGTCATGTCGATATTATCACCAGTGTGGTTGTGAATTATTTTGTGTGCAGCGTTGACTGTCGTTTAGGTTTCCTATTGCCCTCCTCGCTATAAGCATCGAGTAGCTGTGCGCAGATGGCCTTGGCGGTTCGTCGTTGCATTGGTAGTTCTGATCCTGAAACATGCCGGCCAATTGGGAGACAAGATTATTATCCTGTTGACGTCTGTACATCAATGGTTTCTGCGTTGCCTAAGGGTTTTTACTGGACACAACCACATTATTTCACGAAGCCGTACAGGGAAGTACACGGACTCGAGAGCTTTCAGA…	SJ04175	-375	Sja000929		>SJ04383.1 - Up_Stream_Len 1000	ACGCATACGAACTGGTTCAAGCATATCGTCCAAACCATGGTCAGACACGAATGCCGCATGCAATAGCGACTTGAATGTCACATACTAGTATTGAGTTTCACACCGACCGCCATGAACTGTGGAAGAGGGTGACGTCGCCAGATGGTTTTGTTTCAGGACCTAGGACTTGCGCTACTACTTGAAATGCAGCCCCAACCTTGGCGAGTTCTAAGGGTCAAAGCGGAAAATCGGAGGTGTCCATTCGTTATCGCCAAGTGCCATTTCCTCTATAAATAATTAGGTTTCTGCGCTTTCCCGTCTCGTATACACCACTGTGGACCCAAATATGTATACCTTTCGATTGTAAATATCGTGATCTAACGGTCCTTGCATTTCTGTCCAACGTGGTCGTTTCTGTAC…	SJ04383	-993	Sja010863
	>SJ01504.1 - Up_Stream_Len 1000	ATTTTATGTTTCGTAAGAAGCTCAACGACAGCCGCAACTAACTGAAGTTTTTTTTTTGTCGCATTTGGTATTAGAATACTACGTAAACTAGTAATTATACCTGGTACACGAGAGGCACAGATCATAATTGTATTTTCTCTCGCCTCTCGCGCTCATGGTGTTTATTTTCTAGATTTTTTTGGGAAGTTATGCGACTTACGTGTAACTTAAAGTTTTATGGCTTTAATCTATCACGAATCACCGGGTTATTACGCAGTATATTATGAGAACTACGTACCTCCTGCTTGTTACACATATAGGTGCAGAGAGAGTCAATTAATCAATACCTGGTATGATATGAAAAAGGAGGTTAGTTTTCATTTTCGCCACCTTCTCTATTATTACAGTTTCTGCTACGTA…	SJ01504	-104	Sja000510		>SJ06814.1 + Up_Stream_Len 1000	ACTGCATAGGACGGTGCTTTCGTTTTTGAGATCGAAAAATACAAATCTGAAGCTCGAAATCGAACCGCATAGGAAACGGCCTCATTTTTAGCGTTTGTGCCGCTTCCTCTCGATCGACCGATTTATTTATTAATAGTATTAATAACAGGAATTTGGTATTGCTGGTACAGCAGTATCACACTCGTGGCTGATACGTGGTACCTATTAGAAAAGCCTGCTAAAAAATTGAAGTTCGCATGGGGTGGAGCAGCAGCAGTGGAACTCACATGGCGTGGAAGTAAACCATGACCGGCAGCTCTCTCTTCAACACAGCCTCCTCGAAAGCAACGAACGAATCCTCCGTCGGAAGCTGCACTGGTTTCGCCATCATGCTCACACTGCTTGAAGACCCAGATGCTC…	SJ06814	-735
	>SJ01881.1 - Up_Stream_Len 1000	TAGAGTACGGGTAGGAAGGATCGTGTTGCGCCCCTTCCTTATCATACGACTCCTTGCATTGCAATCATTGGAACTCGGACACCAACCATTGTATACTATCACCCTCCAATCACGCCGTGGCCGCTGTTGTATTCCGATCCGTCAACGTTTATCGTCAACTTCCCGCTCTGAAGTTCGAAGACACTGAGTAACTGCTGACTGCGGTCTGTCTGTTCAGTGTTGTTAAAACACAATGTTGCGAGTTCTTGAGACTTGAGGCTCAATATTGCTACGTATGATGCTGTGATACTTTGCTTTGCACTTCGCACCTTCGCCTACAGACCCTAAGTATTTATTAACTGCTGGTGTATTAACTTACCAGGTATATATTCTGCTGCTTGGTACGAAGTACAGGAATCA…	SJ01881	-494	Sja000565		>SJ04526.1 + Up_Stream_Len 1000	ATACATCATGATGTATGTTTTTCCATGTCACATGATATATCATGATATATCGTGGTGTATTAGATAACATGCTGTACGTGGTGTAACGAACGCGTGTGTTTGTTTACGCTTACCGCTATTAATAGGCTCGGCACAAAGGGCGGCGGATGCTGGCGTTTTGCTCGTCTCGGACACCTGGGTGCACGCGTGCGATAAGGCAAGTACACGAAACAAATATGCTGCTACTGCTGCTGCTACCACTGCTGCTACTGCTGCTACTACTGCTGCTGCTACTGCTGCTGCTGCTGGTACTACTGCTGCTGTTGCTTGTGTGGTCGCAACGCCGAGTGGCTCTGGCTGATGTTGTGCGCCGCGGGGCGATTGTGACATTTATATACATGGGCGTTGGTGTTGGTTGTG…	SJ04526	-201	Sja011090
	>SJ18394.1 + Up_Stream_Len 1000	TGACTTGACTTGTTCATGCGTGGTATGATAAATGTTACGAAAAGTTCAGGTCTGGTAGAATCGAAGGGCGACGTTGACTATGCTTTTGCAGGGCTTTCTCGGCCCGGTTTGTGGCTGGCACGAGTTTGCTCCCAAGTTGGGGCGTTGGTGTCTGTCTGCTGTCTGCCTGCCTGCTTGCCTGCTTGTCTGCTATCTAGCTCTTGGGACACTTTTTTGGTATCTTTTCGTTTCACCCTGAAAAATGAAAAATGCGAAAAGTTAAAAGTTCTCCGTCGATCTCCCGTTTCGATCTTTATTACTATTAGCGATGCGATCATCTTGATTTTACAGGAAGACTACGACTTCTGCTCGTATTGATTTCAGGTGAAACTGAAAGGGCAGGAACGGAGCGTCCGATGT…	SJ18394	-449	Sja000558		>SJ07375.1 - Up_Stream_Len 1000	TACTTTATTTTTTATCCCCCCCCCCCCCTGTTTCCTGTCTAGCGAACAAACAAAATGCCGCGTGCCAATCTTGTTTTCCCGGGCGCTCTGGTGTAACAGCAATATCTATGTTTCCGTGCTAGGCGCTTGAACTAAACATACGAAAACAATATGTAATGTAGGGCCTACACCTGCCCGACATAATAATGAACAAACATCGAGCCCGGCACCAACGAAAGAGTGTTCTGAGCGTGAGGTTGTGTACCGCATTGTGGTGTGCTTGGAGTAAGATATCGAATCGATTGGTTCGAAGTATTTATAAATATCGACGTTTCGACCCACTGCTTTTATCTACCATGCATGTCCCCCCTCCAAACGTCCCGGTTTCATGATGCTATTTTTACAGTTGGACGGGAAGCG…	SJ07375	-885	Sja014490
	>SJ08257.1 - Up_Stream_Len 1000	CTTACCGCCTATTATCTTCTTGCCTCACCATGATGTACATAGCATCCTACCATCGTATTAAAAATAGTATTAATAGTAGGAGCTCTAGTATATATGTACCTTACTGACAGCTTTGTGAAAAGAGCGCGCGTCTCGACTGCCTTCTTCATCTTGCCGTGTTGTGTCTGTATACGTAGTAGGCATTGAGATGGCATCACACTGCGGTTGTGTACGTACTGCTGTAGACTGTATGTACCTGTTACCTGTTACTACGTATCTCCTGTCATTTGCCACGCGTATATTTCCAGGGCTCACAAACCAGACGTCCGACACAATATGTCATGTCCCCGAAGATGCGGGAAAATCTATCGTCATACAATCCCTTTTCCTGGTACATATTACGTGCGTGTGACTCGTACT…	SJ08257	-844	Sja000664		>SJ02064.1 + Up_Stream_Len 1000	TTATATCATGTATACTCGAACAACTTGAACTTTTCACGAACTGCCGAATTACGCAATTCTCCTACAGTACTCGTACTGTCTCCGGGTAGTTGATACCAGGTACCAGGTATCATCGTATGATATGATACTCTCACACCGTTTTCACAGACTCTCGACTCTCGACATCTATCATATGATATCATATGTACGAGTACGATAAAGCAGAGCAGAGTGCTTCTACTTGCGTAGGAAGTCATACATACATAACCTGATAACCGGTCTATGCAAGGGGGTCTTGTTCTTGTGGGAACCTCGATCATCTCATCAAAATATTAATCTTAAAAAATGAGCAGAAACCCAGAAATGTTGACATGGGTTGATGTGGTGGGTGCGTGCTCTGCCCACGAAGATGCTCGATTC…	SJ02064	-944	Sja014951
	>SJ09407.1 + Up_Stream_Len 1000	CTTGTTCTCCTCGTTTCAGGTGAGATTACTCGCATCTTCTCTGCCAGAAGGGCTCGCGTCCGCGTGTACGGCCGCAGGTAAACGTCGATGTATTGGCTCAGGGTAGCGAGGATTGATCGTTCGTGTGCTCGACGCTCGGATGCCTCTGTTCCTACGGTGCAGCATATACGTCTCGCGTGGAAACGGGTGACTGTGGTGTACATCATATTGTGGGTGTTGCTCACGAGCCGGCCTGCACCTGCAAAACAATATTCCCGGGGTATTCAAGTGTACCTTAAGTACTGCTCGGAAGACATATAGTTGTTGTGTGTGGTAGTCGCATTGTTTCGCCGAAGCCTCGGACCAATGTGATGTTGACGGGTTGGAACGTACTCCTGGCTTATGCGATCAACAAAAACT…	SJ09407	-63	Sja000782		>SJ13372.1 - Up_Stream_Len 1000	GCTTGGTTTACCAGGTACTACAGCAGTATCACTCTCGTATAAAATAAATAACGAACCCAAAAATATAGACGAAAAGCACAGCGACGAAGATTTATAGTTACGGCGTATTGTACGCTATGAATATCTGCCCTCTCTCTCATAAACAAGAGCCCCACAAGAATCTCAGCCTGAGCATGGCCTGTGATATTTTGATCAGGGGAAATACTAAAATTCGAGAGCGGTTGTACTAGAGTTGCAGTGTGTGGAACACACATACATTATTATAAGAACGGGTAATCTATATAGCCTGTGAGCCGGCATCGAATTCAGCGACTACGTGCGAAAGGAATACGAAGACTTGGAACAAAAAAATATCTCGGAAGTCGTACGAGTACGTACTATACTTAGCGTGATGTCTCG…	SJ13372	-884	Sja007928
	>SJ17040.1 - Up_Stream_Len 1000	CACGGGGCTTCGAACACGAATTTTCCGTCACCAGACGGTCGGGGCCCACCCAAATAGCCGGGCCTCTATCAGTTCCCGGCGGTGGCTCTTTGAAATCCCGTCCAGCTGTACGGGCCGTTTCCGCGGCGCCCAAAAAAAAGCAAATCATGCGGAAAAAAAAAACCCAAGCTGAACGAATTGGCAGTACCGAACTGCAGGAACGGGGAAGGTGGCAGCCGAGGGCAACAGCCCCCCCCCCCCCCCCCCCCCCCCGCCTGGGACAGAAACCCTCCAATATTAAGGATTCGTGTTTTAAATAGAAGCACGCTGCGGCCAGCTTTTTCTAAGGAAAACACTGTTATTTTTGTCGCTTTGCGGTCGGGTTTTCCGCGAAACCAGGGGGCTACAACCCACCACCGG…	SJ17040	-967	Sja000514		>SJ13515.1 + Up_Stream_Len 1000	TGAGCTTCGAATCACGCTCCACGTGCCAGAAACAAGAAACCCTCCCTCAGGCTGCTCATCAGGCTCTTATTTCTCGCCATTATGTTCATTTTAGAGTTCTGAAAACTCGAGACAGACTCAAGACTGCCGACGCGACATAAACGCGAAGGAAGCGACGCATGGTACACAGCACTGCAGCAACAACAGCAGCAGCAGTACGAGTACTATTGAGGGTAGGTTCCCCGGTTCGACTCAACATCTATGGCACTTTCCCTTTCTTAGAGGGCAGCGTGTAGTACACGCCAGGTTTTGGTATAGGATCGGTACGGACGATCCCACGAAACGACCATCAACGATGATGGGGAGGAGAGAAGAGAGGAGTGAAAGTAGTACTATCACCAGCGCCAGGCGCAGCAAGTA…	SJ13515	-275	Sja014709
	>SJ04615.1 + Up_Stream_Len 1000	GCAAACCCCTCCTATAAATCAGCACGCGTTTGCGCCGGGTGCAGCACCAGCGAAGGGTACCACGCGTGTGTGTTGATAGATCATTCGCTGCCCGATACCCCAAATATGTTGGCTCCTTTCTCGTGCTGGACATGGAGCAAGTATCAGCACTGTCTTAACTTCACCTCCCTGATGTTCGGCCATCATTATCATGGTACAGTCGTGACGTACATGATCGCAGTGTAAACAGTAGGGACATGGGGACCCCGATACTTGGAACAGGGCACGAGATGAAAAATCCCATATACACATGATCATACACGACGCAAACTCCAAGTCTGGTTTATCATATTTTTTTCCGCTGTCCCTGGTCGTTCAATTAACACATTCGTCGGGACGCAACGAGTTTGACATGTAACT…	SJ04615	-706	Sja000985		>SJ09382.1 - Up_Stream_Len 1000	GTGTTCGTTAATACGGGTCCTTACGTACCGGTATAAGGCCATTCGGCTGCTTACGACAATTTTTTTAATAAAAAGACTGTTCGTGTACGTACTCGTATGATACTCGTATACACGCGTACTGCTACGTACCGGTATCATACTGCTGTACGCTCGTACCGGTACGAGTACCCACAATAGGTCAACATCAGACCGGCCCACCTACAATATGATACCAGCTATATTCCAGGTATCGCCATACCAGGTAGTTAACAACAGGCATCCGTCACACAACACGGAGCAGTACCTCGTACATATCATACGACCTCGCTCCTGTGTCGTTGTATCATTACCAAGTACCACCGCGGCATGTATATATACCTGTGCAGTGGTCCAAGCACGGTACCTGCTGGTATTATTTTC…	SJ09382	-82	Sja007250
	>SJ21258.1 - Up_Stream_Len 1000	CACGATGCAGTCCGACCTGCCGAGGTCTCACGGGGAAATTCACACCCCGTACGTACGTACGTACGTACGTAGCAAACAAGCCTTCCATAATCAAGGAAACCCCAATATTCGGATAATTGACACCGCTGCAACTATTAATACCTATAATATATACCGGTACCTAGCCAACTATTGCCTAGCTGGCGACTTTTAGTCATCCAACTTCAAGCTCTACCGCAGGGAAAAACGTGTCGAAAACAAATGCCGAGCATCAACCATACAATGCAGCCCGATCTAGGGTGGGGGGGGGAGGGTAGGGTGTATCATCGAACTGTTTTTGCTTGTTCTTGTTCCCATTTATTTTCTTCGCCCTTCTTTTTCAGATCCCCCAACGCTAATTTCTACCCTCTACCGAACTTC…	SJ21258	-578	Sja000538		>SJ05189.1 + Up_Stream_Len 1000	CTACGCTTGACTCTACGGAAAGTGAGTAACACCAAGGATGCTTAATAGACAAACCTGCGAGGGGATATTCTGTGTCTCACCCCGTCTTACCACACGTGGCGTCGTCGGCAGGACGAAAGAGAAAGATAGGTCTATCACATGGAATTGAGACGTGTGAACACGAGGTTCCCGGGTTCGACACCGTGTTCACTTTCTTCCTTTTTTTCGTTAGAGTTGTAGTACGTCCACTCTATTGAAAAAAAGTAAAACTGTCTGCGCAGTCAAAAGGGGCGTGTGGAGCAACAAGTGGGAGTAGGACGTGTGAATACTTGAGTCCTGGGTTCGAGACCGTATGCGACTATCTTTCATTTTTTCAAGTTGGAAAGTACGACGTAGTTCACAGATAAGATTATGTGAATA…	SJ05189	-575	Sja000669
	>SJ04166.1 - Up_Stream_Len 1000	AACGTCTACCGTCTTTAGCTTGGCTGCCCGTGTCACCTGCAAACAAACAAACTCCGGCCGCCGATAGCACACACAAACGTCGAACGTATGCCACGTAATTGATCGCCCCCATGGCAACCACCGGCGTTCCAAGATACTCCAGTCCGAGACAGCTAGGTCCCAATGACGTCGTACATACACTGGACTAGTGCGTGTTTTTGTTTAACGCTCGTCCCGTGTTGCGTCTGTCCGTTTCCATGCTTTTCAACGCTGTTCTGCCCCCACCCGTACACGATACTTTGGTAAGAAAAAACAAAACCAAACACTAAGACAGGATGGTGCGCTTTGTTCCCTTCGTGATGGCTTTGGTGACTCTCGGAGTCACGGCCGGTGCCAATGTCAGGTCTTCCAAGGGTGAGT…	SJ04166	-267	Sja000716		>SJ22237.1 + Up_Stream_Len 1000	GGTCCCCTTCTGCTGTGCTGCGCGAGGTCTGCCTTATCGAAGCTGTTTCGGCTCCGTGGTGTGATCACACCCTCAAGAAGCAACACGACAACAACAAGCTGCTGGCCGGAGGACGAGAACGGGCGGTCTGCCTTTCCAATCGGAAGTACTACTATACGAGTACTCTGCCGCTGCTGTTGTTCGATCGAGAAACCAAGTGCGTGAGCGTCAACCAAAGGACCTTCTGTAATACTCGTACACGGTAAAGGTGAGCGTGGTCAACATGGGAAGCGAAGGGATGTATGTGCTACGAGTACAGTATAGTATAGTTTCATGATTTGGCAACCATCAAACGACTGCTGTTTGTTGATGCTGCTGCTGTGTGGGGGGGTACCGTTACTGCCTCCGCCCCGGGGTCTT…	SJ22237	-235	Sja008949
	>SJ12977.1 + Up_Stream_Len 1000	TTTCCGGCTTAGAGCCTGGGACAACGTACGTTACGCGTGTCTCCGCGCGGAACGCGGTTGGATATGGACCAACCACGATTGCTGGCGCTGAAGATGGGGGATATCGGGGAGGCAATAATGTCGGACTGGGCATCGCGCCCTTCGGCATAGTCACCCGGAAGGCACCACCGGCTCCTCTTGTTGCTGGCGTTACGGCTGTATCGGCATCACAGCTGGAGGTCGTTCTGGAAACACCCATTGAATCACCTGGAACCGACACACTGGGATACAAGGCAAGAAACACGCTTGATCTGTGTTCAGCATGAAAATACTCAACGATTCGTACGTACACTGCTGTAGTAAATAGCCCGAATCTACAAACCTGATATCGTTGTAGGAACTCTTGGCTGTATCCGTCCA…	SJ12977	-856	Sja007303		>SJ08518.1 - Up_Stream_Len 1000	TAGCCTAGCCCTTGATCTCTACTCTAGATCCCTATCACCAGGGGTACAGGCCTGCAGCACAGTAGAACCTACATGAAGCTCTCGGGCTCTAGAGCTCTAGCTCTACGTACATAGGGCTCTGCGAAGTCCTACAGTTGTACTTCTTCTACTGTTGGTGCATACATATTCAACTGTTGAGACTCGGTTGCGCCTACAACAAAAGTCCTGGATAATTTGGGGTCAGCTTTAGGACCATGCGGCGGAAGCAGAACATCAGTCAGTTTTGTGGTCAATGCTTTACGTATATACATACGGGCACTTCGTGTACCACAGGTGTATCACACCAGTATGTATGCTCGTGTAGGAGCAGGATATGGATATATGTATGCGCAGCCGCAAACATAAGAAGTAGGCGTGGCA…	SJ08518	-301	Sja004183
	>SJ13178.1 - Up_Stream_Len 1000	GTGTTCAGCTTGAACCAGCTCGTAGAGTGTTTGATGATGAGGGTGAGGTTTTTGTATGACCGACCCAAAGTCCCTAAGGCGACATTTATCGGTGGCGATCAGCACTCTGAGACCAACCTCTGCGATCGATTACAGCTTGCTCACTGGGTGGGTTCTGTTGTTTCACGCGTCGAAAGCACTGACTATTTTGTTGCTCGACTCCAACCGAGGGCTGCGTATCGTGCGTGTTTTGACTACAAAAAACGTCATCAGCACCAACGAAATTCCAGTTAACTAGAGTTTTCTTCCCACCACGCTTTAAGTCAACACGGATATTGGAACTTAACTTCTGGGAATTAAGATTGCGCTGATCCCGGCTGCCATGTAGTACATGTTGATTATATTGTCCGTGCGGTACCT…	SJ13178	-544	Sja000137		>SJ15046.1 + Up_Stream_Len 1000	CCGCAAGAACAGCCCGATGTCGATCCGCTCCGACACGTGGCTCGGCGTGTCGCGCGAGTTGTCCGTGCGTCTGATGGCTGTACGCCTGCGACGGCGAGGCGCCCTGCGCCGTTGTTGCCGGGGCGAACCGCACAAGGGATCGGGGCGCTGGGGTCGGTGGTCTCGCGCCCTGAGGGCCTTGACCTGGTAGAGTGCGCCTGGGCCTGTGCCGCCGGCACGTCCGTGGTCAACTGTACGAGACTAAGCGCGCACCGTACACGTAGTGCGATGCCTCGAAGGGCCGACGGCTGGCCCTCGCCGAGAAGATCGAGCGTTCGAGGATGTAGGCTGGTCCCCGTCGACAGCCGCCCCGTCTCCACGAGAGCGTCATGCGCGGCCGCTGGTCCTGAGCCGCGTACG…	SJ15046	-254
	>SJ09555.1 + Up_Stream_Len 1000	AGGGCCAGGTCACCCCACTTCCACGCGGATCCAATCAGGATCGTTCTCGTAGAAGGCTCAAGTCAGAAGGGCCGTTCACCCATTCAGTACAACATAATCCCCACAGTAGTACAGAAGATGCAGTCGGGCCCCCCCCACCAGCATGGGGAGGCGCCACCCCAACCGAAACGGTGGGAGCACAGGCACAGTGCAGAGCAGACTGAGGGCCTCGTACGGCACGGGCAAGTGGAGCCGTCCGAGCACCAGCCCAATACTAGCAGGTTTGTTCCGGTCGATTCGCGGGAGAGTAGCGAGTCAGCACGTGTACGGCTTCCTTATGGTGTGTCGCTCAGTCCTAACAAAACAGAACGCATGGTACACCAACGGCACGCAGAGAAACAAAAACTCGGAAAGGACGAC…	SJ09555	-301			>SJ02919.1 + Up_Stream_Len 1000	CTGGCCCCGCAGGCGCATGCCTCACCAGCAGAGGGTGGATTTCTTTCTGGGTGTATTCATGGATACCGATTGGATACCCATTGGATACTGAAAAAAACTGGTACGCACGTACTATACGTATGGCTGTACTGACTGTGTAGGTGTCCTCCTGTCCTGTTCCAAATCCTCCGTATTCCTATGCGAACCGCCGGGGACTGGAGAATATACCTACTGCTGCTGTACCAGGTAAACTCGCACCAAGTGCCTAGTACGTACTGCGGCTGTACCAGGTACCAGGTGTCAGATACAGCAGTCAAGGCAAACGACCAAGGAGAGAGGCCCAACAACGAACGGCGAGGGGACCTTTACGCCCGTTCGGTTGTCTGTCGCACACAAGCTCCAGCAACGTACACGCAGATA…	SJ02919	-387	Sja004577
	>SJ22291.1 - Up_Stream_Len 1000	CGCTTGTGCGCGAAAAAATGGGCGGCGCAGTGATGCACGCGTAGCTGAAGACGAAATAGTAGTAGGAAGTGTAAAATGCAAAGTAAACGTGGTAACTCAGCGGTAATTACCGTTGTAGAATAATCAGCCTGGTTGTAGACGTAGAAATGCCGCTCCGGCATGACATCACTTGGTGGACGTTCCTTCTCCATGCGTCACTTTTGGCAGTGCCATACGTTCTGGAAATTTGGCATAAAATAGGGAAAACTCACGTTCTCCCCCGCAAACCCTTTTTACCGTCGTCGAAGATCGTGCGGAAAGGTGGAAGAATATTTTATATTTTGCGCACTTCGGGGAGAATGGAGGTGTCTTCCTCGTCGTGTAACACTGCACCCAATCCCGCTGACATATCTCACCACC…	SJ22291	-783	Sja000197		>SJ09201.1 + Up_Stream_Len 1000	AGCCCTTTCTTCAGCCCTTTCTCCCCTCTCGTCGACTCGCGTCGGAACTGTGCTGTACGCACTGGCTGTACGAGTGTCATCAAATCCATACAGCAATATCATCATATCATCCCAGTATCATGAATGTGATATCGCACAGTATCATAGCATAGCATACCAGTACTTGCTATACCCACGGCGATATTGCCGTACTTGACAGATTGTCGCGTCAGCAGCTGGAAGCCCCACGCCCACGAGTAACCTTCTGTCTGGTTATGTGATGTCTCTGTGATTTACTCGTCGTGTTTTTACGAGAGGATCGAATTTTTGTATCATACTCGTTGTTGTTCCCAAACATGAAATTTAAACATCGTCGGCGTCTATTAACAGCAGGGCCCACACCTCCGCCAGGAGTGTCTA…	SJ09201	-884	Sja009685
[truncated: 1,067 more rows]

## Sheet: Table S8-2
Table S8 Analysis of the distribution of the GATABOX motifs in the promoters (-1 to -1000 bp) of S. japonica genes.
	Ye et al., 2015				Gou et al.2025		Ye et al., 2015				Gou et al.2025
[truncated: 624 more rows]

## Sheet: Table S8-3
Table S8 Analysis of the distribution of the GCCCORE motifs in the promoters (-1 to -1000 bp) of S. japonica genes.
[truncated: 1,623 more rows]

[truncated: 4 more sheets: Table S8-4, Table S8-5, Table S8-6, Table S8-7]
