# Supplementary material for: Genome-Wide Analysis of Heat Shock Transcription Factors (HSFs) in Kelp (Saccharina japonica) and Analysis of Their Expression in Response to Abiotic Stresses
Source: Plants (Basel). 2026 Jan 30;15(3):429. doi: 10.3390/plants15030429 (PMC12899012; doi:10.3390/plants15030429)
Supplement: Supplementary file 1 [file plants-15-00429-s001.zip › Table S9-S11.xlsx]

## Sheet: Table S9
Table S9 GO enrichment analysis of potential target genes
Cellular Component
GO ID	Description	out (1912)	All (3507)	pvalue	p.adjust	Genes
GO:0005730	nucleolus	253	406	0.000450984633486227	0.590789869866958	SJ00031;SJ00056;SJ00076;SJ00138;SJ00209;SJ00211;SJ00482;SJ00580;SJ00641;SJ00661;SJ00665;SJ00705;SJ00784;SJ00812;SJ00841;SJ00932;SJ00933;SJ01089;SJ01108;SJ01111;SJ01136;SJ01156;SJ01231;SJ01259;SJ01391;SJ01421;SJ01853;SJ02223;SJ02256;SJ02347;SJ02379;SJ02405;SJ02621;SJ02636;SJ02640;SJ02642;SJ02716;SJ02764;SJ02843;SJ02849;SJ02939;SJ03056;SJ03082;SJ03200;SJ03219;SJ03370;SJ03371;SJ03428;SJ03475;SJ03866…
GO:0097431	mitotic spindle pole	10	10	0.00229541155461082	1	SJ00363;SJ00640;SJ00665;SJ01360;SJ01364;SJ03026;SJ03411;SJ06719;SJ10987;SJ19280
GO:0043235	receptor complex	12	14	0.0154211446319294	1	SJ01745;SJ04037;SJ04806;SJ07706;SJ07808;SJ09030;SJ10814;SJ11734;SJ12265;SJ20066;SJ20945;SJ21069
GO:0005829	cytosol	777	1368	0.01644111672099	1	SJ00010;SJ00040;SJ00069;SJ00138;SJ00169;SJ00173;SJ00177;SJ00210;SJ00229;SJ00232;SJ00363;SJ00382;SJ00392;SJ00411;SJ00497;SJ00498;SJ00516;SJ00591;SJ00626;SJ00640;SJ00641;SJ00665;SJ00681;SJ00705;SJ00719;SJ00721;SJ00731;SJ00737;SJ00740;SJ00759;SJ00760;SJ00784;SJ00812;SJ00818;SJ00821;SJ00830;SJ00836;SJ00867;SJ00932;SJ00933;SJ00940;SJ00955;SJ00979;SJ00987;SJ00997;SJ01025;SJ01027;SJ01089;SJ01108;SJ01136…
GO:0042788	polysomal ribosome	30	42	0.0184182742893918	1	SJ00784;SJ01344;SJ01421;SJ01580;SJ02716;SJ04209;SJ04891;SJ07119;SJ07673;SJ08331;SJ08955;SJ10320;SJ10679;SJ10999;SJ11106;SJ11474;SJ12432;SJ13417;SJ14408;SJ14813;SJ15199;SJ16866;SJ17409;SJ17566;SJ19380;SJ19595;SJ19974;SJ22038;SJ22043;SJ22278
GO:0000407	pre-autophagosomal structure	11	13	0.0246594714516204	1	SJ02454;SJ07208;SJ07987;SJ08855;SJ14111;SJ15751;SJ17895;SJ18474;SJ18714;SJ21358;SJ22519
GO:0019774	proteasome core complex, beta-subunit complex	11	13	0.0246594714516204	1	SJ02909;SJ08098;SJ08597;SJ10683;SJ10684;SJ10772;SJ11002;SJ13891;SJ19736;SJ20163;SJ21621
GO:0042585	germinal vesicle	6	6	0.0261674171347845	1	SJ03411;SJ08136;SJ08156;SJ08157;SJ10362;SJ15525
GO:0044452	nucleolar part	49	74	0.0262093203910664	1	SJ00209;SJ00482;SJ00580;SJ00661;SJ00841;SJ01231;SJ03428;SJ03866;SJ03928;SJ04991;SJ05569;SJ06219;SJ06292;SJ07074;SJ07162;SJ07373;SJ07538;SJ08177;SJ10362;SJ10379;SJ10690;SJ10987;SJ10990;SJ11313;SJ12414;SJ13030;SJ13534;SJ13565;SJ14492;SJ14529;SJ14628;SJ15525;SJ16975;SJ16976;SJ17122;SJ18222;SJ18630;SJ18669;SJ18715;SJ19261;SJ19557;SJ19574;SJ19585;SJ19833;SJ19909;SJ20135;SJ20467;SJ20840;SJ21903
GO:0001650	fibrillar center	22	30	0.0271992642750456	1	SJ01231;SJ04991;SJ07074;SJ07162;SJ07373;SJ10379;SJ10690;SJ10987;SJ10990;SJ12414;SJ14529;SJ16975;SJ16976;SJ17122;SJ18222;SJ18669;SJ18715;SJ19261;SJ19833;SJ19909;SJ20467;SJ21903
GO:0044428	nuclear part	665	1171	0.0303195563510699	1	SJ00010;SJ00031;SJ00056;SJ00076;SJ00097;SJ00138;SJ00160;SJ00161;SJ00169;SJ00173;SJ00177;SJ00209;SJ00211;SJ00232;SJ00337;SJ00346;SJ00363;SJ00382;SJ00482;SJ00580;SJ00591;SJ00619;SJ00638;SJ00640;SJ00641;SJ00643;SJ00661;SJ00665;SJ00705;SJ00716;SJ00759;SJ00784;SJ00792;SJ00804;SJ00812;SJ00818;SJ00826;SJ00841;SJ00891;SJ00897;SJ00932;SJ00933;SJ00955;SJ00997;SJ01025;SJ01027;SJ01041;SJ01089;SJ01108;SJ01111…
GO:0034515	proteasome storage granule	25	35	0.0305765066093721	1	SJ00010;SJ00759;SJ01173;SJ01580;SJ02538;SJ07222;SJ08098;SJ08597;SJ08809;SJ10683;SJ10684;SJ10772;SJ11942;SJ13207;SJ13208;SJ13417;SJ13891;SJ18021;SJ19380;SJ19500;SJ19736;SJ20163;SJ20307;SJ22205;SJ22206
GO:1990904	ribonucleoprotein complex	268	457	0.0320575371113515	1	SJ00031;SJ00097;SJ00346;SJ00363;SJ00482;SJ00580;SJ00608;SJ00638;SJ00740;SJ00784;SJ00818;SJ00826;SJ00940;SJ01108;SJ01111;SJ01156;SJ01180;SJ01227;SJ01344;SJ01370;SJ01374;SJ01389;SJ01391;SJ01421;SJ01444;SJ01580;SJ01847;SJ01934;SJ02063;SJ02223;SJ02245;SJ02425;SJ02621;SJ02636;SJ02640;SJ02688;SJ02716;SJ02843;SJ03056;SJ03114;SJ03147;SJ03193;SJ03219;SJ03235;SJ03428;SJ03965;SJ04045;SJ04205;SJ04209;SJ04444…
GO:0031981	nuclear lumen	610	1073	0.0355767840752127	1	SJ00010;SJ00031;SJ00056;SJ00076;SJ00097;SJ00138;SJ00160;SJ00161;SJ00169;SJ00173;SJ00177;SJ00209;SJ00211;SJ00232;SJ00337;SJ00346;SJ00363;SJ00382;SJ00482;SJ00580;SJ00619;SJ00638;SJ00640;SJ00641;SJ00643;SJ00661;SJ00665;SJ00705;SJ00716;SJ00759;SJ00784;SJ00792;SJ00804;SJ00812;SJ00818;SJ00826;SJ00841;SJ00891;SJ00897;SJ00932;SJ00933;SJ00955;SJ00997;SJ01025;SJ01027;SJ01041;SJ01089;SJ01108;SJ01111;SJ01136…
GO:0016471	vacuolar proton-transporting V-type ATPase complex	8	9	0.0360303488740489	1	SJ00836;SJ04208;SJ11676;SJ13724;SJ14813;SJ14893;SJ15980;SJ16239
GO:0033176	proton-transporting V-type ATPase complex	8	9	0.0360303488740489	1	SJ00836;SJ04208;SJ11676;SJ13724;SJ14813;SJ14893;SJ15980;SJ16239
GO:0005686	U2 snRNP	12	15	0.0388841496876845	1	SJ00638;SJ03235;SJ05404;SJ06655;SJ07074;SJ08810;SJ12776;SJ16329;SJ17593;SJ18419;SJ20541;SJ20633
GO:0000242	pericentriolar material	10	12	0.0390194913896615	1	SJ04485;SJ07479;SJ08116;SJ14137;SJ14174;SJ16646;SJ19797;SJ19798;SJ19929;SJ22101
GO:0030529	intracellular ribonucleoprotein complex	258	441	0.0401764673294469	1	SJ00031;SJ00097;SJ00346;SJ00363;SJ00482;SJ00580;SJ00608;SJ00638;SJ00740;SJ00784;SJ00818;SJ00940;SJ01108;SJ01111;SJ01156;SJ01180;SJ01227;SJ01344;SJ01370;SJ01374;SJ01389;SJ01391;SJ01421;SJ01444;SJ01580;SJ01847;SJ01934;SJ02063;SJ02223;SJ02245;SJ02425;SJ02621;SJ02636;SJ02640;SJ02688;SJ02716;SJ02843;SJ03056;SJ03114;SJ03147;SJ03193;SJ03219;SJ03235;SJ03428;SJ03965;SJ04045;SJ04205;SJ04209;SJ04444;SJ04492…
GO:0005758	mitochondrial intermembrane space	24	34	0.0412176515569422	1	SJ02849;SJ03106;SJ03200;SJ04442;SJ04490;SJ04672;SJ07124;SJ08123;SJ08265;SJ08443;SJ08467;SJ08982;SJ10125;SJ11571;SJ11734;SJ14408;SJ15118;SJ16421;SJ16893;SJ18134;SJ19975;SJ20513;SJ21017;SJ21817
GO:0005737	cytoplasm	1638	2970	0.0428128453055963	1	SJ00010;SJ00031;SJ00032;SJ00040;SJ00045;SJ00056;SJ00062;SJ00069;SJ00071;SJ00076;SJ00097;SJ00138;SJ00146;SJ00153;SJ00154;SJ00169;SJ00173;SJ00177;SJ00210;SJ00211;SJ00229;SJ00232;SJ00287;SJ00293;SJ00298;SJ00314;SJ00318;SJ00329;SJ00337;SJ00346;SJ00362;SJ00363;SJ00382;SJ00392;SJ00397;SJ00408;SJ00411;SJ00482;SJ00497;SJ00498;SJ00516;SJ00541;SJ00573;SJ00579;SJ00580;SJ00591;SJ00608;SJ00615;SJ00619;SJ00622…
GO:0031974	membrane-enclosed lumen	718	1272	0.0451066614380517	1	SJ00010;SJ00031;SJ00040;SJ00056;SJ00076;SJ00097;SJ00138;SJ00160;SJ00161;SJ00169;SJ00173;SJ00177;SJ00209;SJ00211;SJ00232;SJ00337;SJ00346;SJ00363;SJ00382;SJ00482;SJ00580;SJ00619;SJ00638;SJ00640;SJ00641;SJ00643;SJ00646;SJ00661;SJ00665;SJ00681;SJ00705;SJ00716;SJ00719;SJ00731;SJ00759;SJ00784;SJ00792;SJ00804;SJ00812;SJ00818;SJ00826;SJ00841;SJ00891;SJ00897;SJ00932;SJ00933;SJ00955;SJ00979;SJ00997;SJ01025…
GO:0043233	organelle lumen	718	1272	0.0451066614380517	1	SJ00010;SJ00031;SJ00040;SJ00056;SJ00076;SJ00097;SJ00138;SJ00160;SJ00161;SJ00169;SJ00173;SJ00177;SJ00209;SJ00211;SJ00232;SJ00337;SJ00346;SJ00363;SJ00382;SJ00482;SJ00580;SJ00619;SJ00638;SJ00640;SJ00641;SJ00643;SJ00646;SJ00661;SJ00665;SJ00681;SJ00705;SJ00716;SJ00719;SJ00731;SJ00759;SJ00784;SJ00792;SJ00804;SJ00812;SJ00818;SJ00826;SJ00841;SJ00891;SJ00897;SJ00932;SJ00933;SJ00955;SJ00979;SJ00997;SJ01025…
GO:0070013	intracellular organelle lumen	718	1272	0.0451066614380517	1	SJ00010;SJ00031;SJ00040;SJ00056;SJ00076;SJ00097;SJ00138;SJ00160;SJ00161;SJ00169;SJ00173;SJ00177;SJ00209;SJ00211;SJ00232;SJ00337;SJ00346;SJ00363;SJ00382;SJ00482;SJ00580;SJ00619;SJ00638;SJ00640;SJ00641;SJ00643;SJ00646;SJ00661;SJ00665;SJ00681;SJ00705;SJ00716;SJ00719;SJ00731;SJ00759;SJ00784;SJ00792;SJ00804;SJ00812;SJ00818;SJ00826;SJ00841;SJ00891;SJ00897;SJ00932;SJ00933;SJ00955;SJ00979;SJ00997;SJ01025…
GO:0071010	prespliceosome	17	23	0.0458166821634988	1	SJ00638;SJ03235;SJ04444;SJ05404;SJ05665;SJ07074;SJ08810;SJ08841;SJ09203;SJ11471;SJ12776;SJ14625;SJ16754;SJ18419;SJ18955;SJ20541;SJ20633
GO:0031429	box H/ACA snoRNP complex	5	5	0.0480536417441087	1	SJ00580;SJ10379;SJ14628;SJ19557;SJ21903
GO:0071008	U2-type post-mRNA release spliceosomal complex	5	5	0.0480536417441087	1	SJ09203;SJ11018;SJ12487;SJ20661;SJ21552
GO:0072588	box H/ACA RNP complex	5	5	0.0480536417441087	1	SJ00580;SJ10379;SJ14628;SJ19557;SJ21903
Molecular Function
GO ID	Description	out (1657)	All (3032)	pvalue	p.adjust	Genes
GO:0003727	single-stranded RNA binding	37	52	0.0105850317659609	0.997057067611886	SJ00056;SJ00818;SJ01111;SJ01227;SJ01389;SJ01503;SJ01847;SJ02379;SJ02425;SJ02461;SJ03219;SJ04318;SJ05205;SJ05665;SJ05810;SJ06439;SJ07074;SJ07196;SJ09536;SJ11123;SJ12572;SJ13230;SJ14042;SJ14125;SJ14137;SJ14408;SJ14625;SJ15655;SJ16604;SJ16646;SJ16814;SJ18503;SJ18827;SJ19003;SJ19261;SJ20914;SJ20946
GO:0019239	deaminase activity	7	7	0.0144761162947334	0.997057067611886	SJ01285;SJ03200;SJ10996;SJ12082;SJ17454;SJ19600;SJ20035
GO:0015662	ATPase activity, coupled to transmembrane movement of ions, phosphorylative mechanism	12	14	0.0157710254567126	0.997057067611886	SJ00675;SJ00836;SJ03775;SJ08886;SJ11676;SJ14813;SJ14893;SJ15339;SJ15533;SJ15980;SJ16239;SJ22250
GO:0036442	hydrogen-exporting ATPase activity	9	10	0.0219318701300312	0.997057067611886	SJ00836;SJ04208;SJ04783;SJ11676;SJ13724;SJ14813;SJ14893;SJ15980;SJ16239
GO:0046961	proton-transporting ATPase activity, rotational mechanism	9	10	0.0219318701300312	0.997057067611886	SJ00836;SJ04208;SJ04783;SJ11676;SJ13724;SJ14813;SJ14893;SJ15980;SJ16239
GO:0008170	N-methyltransferase activity	29	41	0.0256424826603094	0.997057067611886	SJ01089;SJ03542;SJ04205;SJ04314;SJ04694;SJ05484;SJ06145;SJ06549;SJ07033;SJ09381;SJ12411;SJ13717;SJ14634;SJ14687;SJ15614;SJ16170;SJ16464;SJ16509;SJ16649;SJ16975;SJ16976;SJ17520;SJ18584;SJ18903;SJ18917;SJ19102;SJ19300;SJ20660;SJ22518
GO:0008553	hydrogen-exporting ATPase activity, phosphorylative mechanism	6	6	0.026532239798827	0.997057067611886	SJ00836;SJ11676;SJ14813;SJ14893;SJ15980;SJ16239
GO:0008757	S-adenosylmethionine-dependent methyltransferase activity	47	71	0.0306477858124374	0.997057067611886	SJ00719;SJ01089;SJ02843;SJ03061;SJ03542;SJ04205;SJ04314;SJ04694;SJ04726;SJ05484;SJ06126;SJ06145;SJ06549;SJ06614;SJ06615;SJ06667;SJ06973;SJ07033;SJ07942;SJ08595;SJ09379;SJ09381;SJ12411;SJ13007;SJ13717;SJ14634;SJ14687;SJ15413;SJ15614;SJ16170;SJ16464;SJ16509;SJ16649;SJ16975;SJ16976;SJ17434;SJ17520;SJ17565;SJ18584;SJ18903;SJ18917;SJ19102;SJ19300;SJ19583;SJ20660;SJ20730;SJ22518
GO:0005496	steroid binding	8	9	0.0366185163992319	0.997057067611886	SJ00955;SJ01444;SJ08886;SJ11000;SJ17027;SJ17265;SJ17266;SJ19323
GO:0009982	pseudouridine synthase activity	8	9	0.0366185163992319	0.997057067611886	SJ00580;SJ02379;SJ05810;SJ06465;SJ10070;SJ17534;SJ20141;SJ21903
GO:0035242	protein-arginine omega-N asymmetric methyltransferase activity	8	9	0.0366185163992319	0.997057067611886	SJ04694;SJ14634;SJ15614;SJ16170;SJ16649;SJ16975;SJ16976;SJ17520
GO:0050508	glucuronosyl-N-acetylglucosaminyl-proteoglycan 4-alpha-N-acetylglucosaminyltransferase activity	8	9	0.0366185163992319	0.997057067611886	SJ01052;SJ07780;SJ08295;SJ08296;SJ11522;SJ13904;SJ14184;SJ14192
GO:0050509	N-acetylglucosaminyl-proteoglycan 4-beta-glucuronosyltransferase activity	8	9	0.0366185163992319	0.997057067611886	SJ01052;SJ07780;SJ08295;SJ08296;SJ11522;SJ13904;SJ14184;SJ14192
GO:0071617	lysophospholipid acyltransferase activity	8	9	0.0366185163992319	0.997057067611886	SJ05221;SJ09888;SJ10647;SJ13501;SJ14085;SJ15136;SJ20565;SJ22477
GO:0051117	ATPase binding	26	37	0.038070115024586	0.997057067611886	SJ00392;SJ00760;SJ01487;SJ02064;SJ03411;SJ03968;SJ04576;SJ05404;SJ08886;SJ09000;SJ10793;SJ11034;SJ11208;SJ11293;SJ11294;SJ11295;SJ14153;SJ14813;SJ19300;SJ19666;SJ19833;SJ19984;SJ20057;SJ20430;SJ20903;SJ22278
GO:0016831	carboxy-lyase activity	12	15	0.0396886950845714	0.997057067611886	SJ04089;SJ05022;SJ05356;SJ07458;SJ13198;SJ14591;SJ14668;SJ18449;SJ18574;SJ19413;SJ19601;SJ21138
GO:0015020	glucuronosyltransferase activity	10	12	0.0397436857191258	0.997057067611886	SJ01052;SJ07780;SJ08295;SJ08296;SJ11522;SJ13904;SJ14184;SJ14192;SJ21932;SJ21933
GO:0016273	arginine N-methyltransferase activity	10	12	0.0397436857191258	0.997057067611886	SJ04694;SJ14634;SJ15614;SJ16170;SJ16509;SJ16649;SJ16975;SJ16976;SJ17520;SJ18917
GO:0016274	protein-arginine N-methyltransferase activity	10	12	0.0397436857191258	0.997057067611886	SJ04694;SJ14634;SJ15614;SJ16170;SJ16509;SJ16649;SJ16975;SJ16976;SJ17520;SJ18917
GO:0008276	protein methyltransferase activity	27	39	0.0450401011295604	0.997057067611886	SJ01089;SJ03542;SJ04314;SJ04694;SJ06126;SJ06145;SJ06973;SJ12411;SJ13717;SJ14634;SJ14687;SJ15614;SJ16170;SJ16509;SJ16649;SJ16975;SJ16976;SJ17434;SJ17520;SJ17565;SJ18584;SJ18903;SJ18917;SJ19007;SJ19102;SJ19300;SJ20660
GO:0042625	ATPase coupled ion transmembrane transporter activity	17	23	0.046949144249884	0.997057067611886	SJ00675;SJ00836;SJ03775;SJ04208;SJ04783;SJ08886;SJ11676;SJ12165;SJ13724;SJ14813;SJ14893;SJ15339;SJ15533;SJ15980;SJ16239;SJ21587;SJ22250
GO:0019212	phosphatase inhibitor activity	5	5	0.0486156718347757	0.997057067611886	SJ00346;SJ11124;SJ16859;SJ19413;SJ19601
GO:0031420	alkali metal ion binding	5	5	0.0486156718347757	0.997057067611886	SJ08886;SJ14436;SJ18192;SJ18193;SJ20976
GO:0032813	tumor necrosis factor receptor superfamily binding	5	5	0.0486156718347757	0.997057067611886	SJ02849;SJ04037;SJ04806;SJ07706;SJ07808
GO:0034512	box C/D snoRNA binding	5	5	0.0486156718347757	0.997057067611886	SJ01111;SJ14120;SJ14628;SJ22038;SJ22043
GO:0034513	box H/ACA snoRNA binding	5	5	0.0486156718347757	0.997057067611886	SJ01111;SJ10379;SJ14628;SJ19557;SJ21903
Biological Process
GO ID	Description	out (1879)	All (3443)	pvalue	p.adjust	Genes
GO:0022613	ribonucleoprotein complex biogenesis	219	347	0.000430542999714752	0.999946415121196	SJ00031;SJ00056;SJ00154;SJ00169;SJ00177;SJ00229;SJ00482;SJ00580;SJ00608;SJ00638;SJ00705;SJ00740;SJ00841;SJ00932;SJ00933;SJ00940;SJ01108;SJ01111;SJ01156;SJ01258;SJ01301;SJ01374;SJ01389;SJ01391;SJ01421;SJ01522;SJ01934;SJ02223;SJ02347;SJ02621;SJ02636;SJ02640;SJ02843;SJ02992;SJ03021;SJ03056;SJ03082;SJ03114;SJ03219;SJ03235;SJ03428;SJ03784;SJ03866;SJ03965;SJ04205;SJ04209;SJ04231;SJ04444;SJ04492;SJ04726…
GO:0016072	rRNA metabolic process	131	199	0.000592786109734386	0.999946415121196	SJ00056;SJ00209;SJ00482;SJ00580;SJ00940;SJ01108;SJ01111;SJ01156;SJ01391;SJ01421;SJ02223;SJ02347;SJ02621;SJ02640;SJ02843;SJ03056;SJ03082;SJ03428;SJ03866;SJ03928;SJ03965;SJ04205;SJ04209;SJ04726;SJ04989;SJ05088;SJ05160;SJ05378;SJ05484;SJ05569;SJ05601;SJ05665;SJ06141;SJ06439;SJ06460;SJ06549;SJ06550;SJ06667;SJ06890;SJ06903;SJ07033;SJ07177;SJ07242;SJ07480;SJ07538;SJ07673;SJ08000;SJ08177;SJ08331;SJ08530…
GO:0051984	positive regulation of chromosome segregation	47	63	0.000770367883175892	0.999946415121196	SJ00232;SJ00665;SJ00759;SJ00804;SJ01173;SJ01360;SJ01364;SJ01463;SJ01580;SJ02538;SJ06219;SJ07397;SJ07979;SJ08098;SJ08136;SJ08156;SJ08157;SJ08289;SJ08597;SJ08608;SJ08809;SJ09858;SJ10683;SJ10684;SJ10772;SJ11896;SJ11942;SJ13116;SJ13207;SJ13208;SJ13417;SJ13891;SJ14357;SJ15117;SJ15502;SJ15503;SJ17839;SJ19254;SJ19261;SJ19380;SJ19500;SJ19736;SJ20139;SJ20307;SJ21338;SJ22205;SJ22206
GO:0051983	regulation of chromosome segregation	74	107	0.00125954922611215	0.999946415121196	SJ00232;SJ00665;SJ00759;SJ00804;SJ01173;SJ01360;SJ01364;SJ01463;SJ01580;SJ02538;SJ02642;SJ02774;SJ03411;SJ03631;SJ03784;SJ05009;SJ05179;SJ05971;SJ06219;SJ06440;SJ06599;SJ07366;SJ07397;SJ07979;SJ08098;SJ08136;SJ08156;SJ08157;SJ08289;SJ08597;SJ08608;SJ08809;SJ08914;SJ09858;SJ10135;SJ10683;SJ10684;SJ10772;SJ10893;SJ11192;SJ11896;SJ11942;SJ12104;SJ13116;SJ13207;SJ13208;SJ13417;SJ13891;SJ14357;SJ15117…
GO:0007416	synapse assembly	19	22	0.0016986242690281	0.999946415121196	SJ00093;SJ00100;SJ00103;SJ02233;SJ05584;SJ07373;SJ08886;SJ10987;SJ11208;SJ11664;SJ12675;SJ17222;SJ17341;SJ18363;SJ19024;SJ19576;SJ20945;SJ21069;SJ22502
GO:0034470	ncRNA processing	159	251	0.00217739847946257	0.999946415121196	SJ00056;SJ00482;SJ00516;SJ00580;SJ00619;SJ00719;SJ00940;SJ01108;SJ01111;SJ01156;SJ01391;SJ01421;SJ01444;SJ02223;SJ02250;SJ02347;SJ02379;SJ02621;SJ02640;SJ02843;SJ03056;SJ03082;SJ03219;SJ03428;SJ03634;SJ03866;SJ03965;SJ04116;SJ04205;SJ04209;SJ04726;SJ04989;SJ05088;SJ05146;SJ05160;SJ05378;SJ05484;SJ05569;SJ05601;SJ05665;SJ05810;SJ06141;SJ06337;SJ06439;SJ06460;SJ06465;SJ06549;SJ06550;SJ06609;SJ06615…
GO:0006206	pyrimidine nucleobase metabolic process	16	18	0.00220231275277929	0.999946415121196	SJ01285;SJ02815;SJ04457;SJ04458;SJ04903;SJ05673;SJ06565;SJ07094;SJ17454;SJ17851;SJ18134;SJ19150;SJ19576;SJ19601;SJ20141;SJ21099
GO:0042254	ribosome biogenesis	160	253	0.00233892200124744	0.999946415121196	SJ00056;SJ00154;SJ00229;SJ00482;SJ00580;SJ00740;SJ00841;SJ00932;SJ00933;SJ00940;SJ01108;SJ01111;SJ01156;SJ01258;SJ01391;SJ01421;SJ01934;SJ02223;SJ02347;SJ02621;SJ02640;SJ02843;SJ03021;SJ03056;SJ03082;SJ03114;SJ03219;SJ03428;SJ03784;SJ03866;SJ03965;SJ04205;SJ04209;SJ04231;SJ04726;SJ04989;SJ05088;SJ05160;SJ05378;SJ05484;SJ05536;SJ05546;SJ05569;SJ05589;SJ05601;SJ05665;SJ06141;SJ06145;SJ06439;SJ06460…
GO:0051785	positive regulation of nuclear division	47	65	0.00236935794827077	0.999946415121196	SJ00232;SJ00640;SJ00665;SJ00759;SJ00804;SJ01173;SJ01360;SJ01364;SJ01463;SJ01580;SJ02538;SJ03411;SJ06219;SJ07397;SJ07979;SJ08098;SJ08289;SJ08597;SJ08608;SJ08809;SJ09075;SJ09858;SJ10683;SJ10684;SJ10772;SJ11893;SJ11902;SJ11942;SJ13116;SJ13207;SJ13208;SJ13417;SJ13891;SJ14357;SJ15117;SJ15502;SJ15503;SJ17839;SJ18714;SJ19254;SJ19380;SJ19500;SJ19736;SJ20139;SJ20307;SJ22205;SJ22206
GO:0006364	rRNA processing	118	182	0.00253474333159015	0.999946415121196	SJ00056;SJ00482;SJ00580;SJ00940;SJ01108;SJ01111;SJ01156;SJ01391;SJ01421;SJ02223;SJ02347;SJ02621;SJ02640;SJ02843;SJ03056;SJ03082;SJ03428;SJ03866;SJ03965;SJ04205;SJ04209;SJ04726;SJ04989;SJ05088;SJ05160;SJ05378;SJ05484;SJ05569;SJ05601;SJ05665;SJ06141;SJ06439;SJ06460;SJ06549;SJ06550;SJ06667;SJ06890;SJ07033;SJ07177;SJ07480;SJ07538;SJ07673;SJ08000;SJ08177;SJ08331;SJ08530;SJ08660;SJ08955;SJ10283;SJ10379…
GO:0007088	regulation of mitotic nuclear division	79	117	0.00256563207262676	0.999946415121196	SJ00232;SJ00640;SJ00665;SJ00759;SJ00804;SJ01173;SJ01360;SJ01364;SJ01463;SJ01580;SJ02256;SJ02538;SJ02642;SJ03411;SJ03631;SJ03784;SJ05009;SJ05179;SJ05569;SJ05971;SJ06219;SJ06599;SJ07397;SJ07979;SJ08098;SJ08289;SJ08597;SJ08608;SJ08809;SJ08914;SJ09075;SJ09858;SJ10135;SJ10238;SJ10683;SJ10684;SJ10772;SJ11192;SJ11893;SJ11902;SJ11942;SJ12104;SJ13108;SJ13116;SJ13207;SJ13208;SJ13417;SJ13891;SJ14133;SJ14357…
GO:0051783	regulation of nuclear division	94	142	0.00270596969315826	0.999946415121196	SJ00232;SJ00640;SJ00665;SJ00716;SJ00759;SJ00792;SJ00804;SJ01136;SJ01173;SJ01360;SJ01364;SJ01463;SJ01580;SJ02256;SJ02538;SJ02642;SJ03411;SJ03631;SJ03784;SJ05009;SJ05179;SJ05569;SJ05971;SJ06219;SJ06599;SJ07366;SJ07397;SJ07979;SJ08098;SJ08289;SJ08597;SJ08608;SJ08809;SJ08914;SJ09075;SJ09858;SJ10135;SJ10234;SJ10238;SJ10385;SJ10683;SJ10684;SJ10772;SJ10893;SJ11192;SJ11893;SJ11902;SJ11942;SJ12104;SJ12684…
GO:0045931	positive regulation of mitotic cell cycle	74	109	0.00278605470721668	0.999946415121196	SJ00232;SJ00363;SJ00640;SJ00665;SJ00759;SJ00804;SJ00940;SJ01173;SJ01348;SJ01356;SJ01360;SJ01364;SJ01463;SJ01580;SJ02538;SJ03411;SJ04231;SJ05179;SJ06219;SJ06717;SJ07130;SJ07373;SJ07397;SJ07979;SJ08098;SJ08184;SJ08289;SJ08597;SJ08608;SJ08809;SJ09075;SJ09108;SJ09858;SJ10135;SJ10238;SJ10683;SJ10684;SJ10772;SJ11664;SJ11893;SJ11902;SJ11942;SJ12104;SJ13116;SJ13207;SJ13208;SJ13417;SJ13891;SJ14357;SJ14921…
GO:0006396	RNA processing	276	456	0.00347136117522293	0.999946415121196	SJ00056;SJ00097;SJ00232;SJ00363;SJ00482;SJ00516;SJ00580;SJ00619;SJ00638;SJ00705;SJ00719;SJ00818;SJ00826;SJ00940;SJ01108;SJ01111;SJ01156;SJ01180;SJ01301;SJ01374;SJ01389;SJ01391;SJ01421;SJ01444;SJ01503;SJ01522;SJ01847;SJ02223;SJ02250;SJ02347;SJ02379;SJ02405;SJ02425;SJ02621;SJ02636;SJ02640;SJ02678;SJ02843;SJ03056;SJ03082;SJ03110;SJ03147;SJ03193;SJ03219;SJ03235;SJ03351;SJ03428;SJ03634;SJ03866;SJ03965…
GO:0044238	primary metabolic process	1415	2528	0.00348452784706175	0.999946415121196	SJ00010;SJ00031;SJ00040;SJ00045;SJ00056;SJ00071;SJ00076;SJ00097;SJ00160;SJ00161;SJ00169;SJ00173;SJ00177;SJ00209;SJ00210;SJ00211;SJ00229;SJ00232;SJ00287;SJ00293;SJ00314;SJ00318;SJ00329;SJ00337;SJ00346;SJ00350;SJ00363;SJ00382;SJ00397;SJ00411;SJ00482;SJ00516;SJ00541;SJ00579;SJ00580;SJ00591;SJ00608;SJ00615;SJ00619;SJ00622;SJ00638;SJ00640;SJ00641;SJ00643;SJ00646;SJ00661;SJ00665;SJ00681;SJ00705;SJ00716…
GO:0033045	regulation of sister chromatid segregation	66	97	0.00427742292169321	0.999946415121196	SJ00232;SJ00665;SJ00759;SJ00804;SJ01173;SJ01360;SJ01364;SJ01463;SJ01580;SJ02538;SJ02642;SJ02774;SJ03631;SJ03784;SJ05179;SJ05971;SJ06219;SJ06440;SJ06599;SJ07397;SJ07979;SJ08098;SJ08289;SJ08597;SJ08608;SJ08809;SJ09858;SJ10135;SJ10683;SJ10684;SJ10772;SJ10893;SJ11192;SJ11896;SJ11942;SJ12104;SJ13116;SJ13207;SJ13208;SJ13417;SJ13891;SJ14357;SJ15117;SJ15502;SJ15503;SJ16986;SJ17347;SJ17839;SJ18420;SJ18589…
GO:0071704	organic substance metabolic process	1486	2663	0.00428901753542564	0.999946415121196	SJ00010;SJ00031;SJ00040;SJ00045;SJ00056;SJ00071;SJ00076;SJ00097;SJ00160;SJ00161;SJ00169;SJ00173;SJ00177;SJ00209;SJ00210;SJ00211;SJ00229;SJ00232;SJ00287;SJ00293;SJ00314;SJ00318;SJ00329;SJ00337;SJ00346;SJ00350;SJ00363;SJ00382;SJ00392;SJ00397;SJ00411;SJ00482;SJ00516;SJ00541;SJ00573;SJ00579;SJ00580;SJ00591;SJ00608;SJ00615;SJ00619;SJ00622;SJ00638;SJ00640;SJ00641;SJ00643;SJ00646;SJ00661;SJ00665;SJ00681…
GO:0045840	positive regulation of mitotic nuclear division	45	63	0.00431107416830618	0.999946415121196	SJ00232;SJ00640;SJ00665;SJ00759;SJ00804;SJ01173;SJ01360;SJ01364;SJ01463;SJ01580;SJ02538;SJ03411;SJ06219;SJ07397;SJ07979;SJ08098;SJ08289;SJ08597;SJ08608;SJ08809;SJ09075;SJ09858;SJ10683;SJ10684;SJ10772;SJ11893;SJ11902;SJ11942;SJ13116;SJ13207;SJ13208;SJ13417;SJ13891;SJ14357;SJ15117;SJ15502;SJ15503;SJ17839;SJ19380;SJ19500;SJ19736;SJ20139;SJ20307;SJ22205;SJ22206
GO:0034660	ncRNA metabolic process	205	334	0.0049266096896438	0.999946415121196	SJ00056;SJ00209;SJ00482;SJ00516;SJ00580;SJ00619;SJ00705;SJ00719;SJ00841;SJ00940;SJ01108;SJ01111;SJ01156;SJ01391;SJ01421;SJ01444;SJ01789;SJ02063;SJ02223;SJ02250;SJ02283;SJ02347;SJ02379;SJ02621;SJ02640;SJ02843;SJ02932;SJ03056;SJ03082;SJ03114;SJ03219;SJ03428;SJ03634;SJ03866;SJ03928;SJ03965;SJ04116;SJ04205;SJ04209;SJ04726;SJ04989;SJ05088;SJ05104;SJ05146;SJ05160;SJ05246;SJ05378;SJ05484;SJ05569;SJ05601…
GO:0051302	regulation of cell division	111	173	0.00556950189422582	0.999946415121196	SJ00232;SJ00640;SJ00665;SJ00716;SJ00759;SJ00792;SJ00804;SJ00955;SJ01136;SJ01173;SJ01360;SJ01364;SJ01463;SJ01580;SJ02256;SJ02538;SJ02642;SJ02978;SJ03026;SJ03411;SJ03631;SJ03784;SJ04008;SJ05009;SJ05179;SJ05569;SJ05589;SJ05937;SJ05971;SJ06219;SJ06599;SJ07366;SJ07397;SJ07979;SJ08098;SJ08289;SJ08597;SJ08608;SJ08809;SJ08914;SJ09075;SJ09116;SJ09858;SJ09893;SJ10135;SJ10234;SJ10238;SJ10385;SJ10683;SJ10684…
GO:0008152	metabolic process	1580	2843	0.00589753541858023	0.999946415121196	SJ00010;SJ00031;SJ00040;SJ00045;SJ00056;SJ00062;SJ00069;SJ00071;SJ00076;SJ00097;SJ00160;SJ00161;SJ00169;SJ00173;SJ00177;SJ00209;SJ00210;SJ00211;SJ00229;SJ00232;SJ00287;SJ00293;SJ00314;SJ00318;SJ00329;SJ00337;SJ00346;SJ00350;SJ00363;SJ00382;SJ00392;SJ00397;SJ00411;SJ00482;SJ00497;SJ00498;SJ00516;SJ00541;SJ00573;SJ00579;SJ00580;SJ00591;SJ00608;SJ00615;SJ00619;SJ00622;SJ00638;SJ00640;SJ00641;SJ00643…
GO:0007063	regulation of sister chromatid cohesion	14	16	0.0059425457856659	0.999946415121196	SJ00804;SJ01463;SJ02774;SJ05971;SJ06440;SJ08608;SJ10893;SJ11896;SJ15502;SJ15503;SJ18589;SJ18590;SJ19261;SJ21338
GO:0046471	phosphatidylglycerol metabolic process	14	16	0.0059425457856659	0.999946415121196	SJ00318;SJ03624;SJ05221;SJ07612;SJ07749;SJ10647;SJ11668;SJ12798;SJ14055;SJ14085;SJ14627;SJ15136;SJ19931;SJ20565
GO:1901970	positive regulation of mitotic sister chromatid separation	37	51	0.00621999269242914	0.999946415121196	SJ00232;SJ00665;SJ00759;SJ00804;SJ01173;SJ01360;SJ01364;SJ01463;SJ01580;SJ02538;SJ07397;SJ07979;SJ08098;SJ08289;SJ08597;SJ08809;SJ10683;SJ10684;SJ10772;SJ11942;SJ13116;SJ13207;SJ13208;SJ13417;SJ13891;SJ14357;SJ15117;SJ15502;SJ15503;SJ17839;SJ19380;SJ19500;SJ19736;SJ20139;SJ20307;SJ22205;SJ22206
GO:0051963	regulation of synapse assembly	16	19	0.0068623362809738	0.999946415121196	SJ00093;SJ00100;SJ00103;SJ02233;SJ05584;SJ10987;SJ11208;SJ12675;SJ17222;SJ17341;SJ18363;SJ19024;SJ19576;SJ20945;SJ21069;SJ22502
GO:0000245	spliceosomal complex assembly	24	31	0.00722257271415273	0.999946415121196	SJ00638;SJ00705;SJ03219;SJ03235;SJ04444;SJ05404;SJ07074;SJ08810;SJ09819;SJ10646;SJ11893;SJ11902;SJ12138;SJ12776;SJ14042;SJ14371;SJ14543;SJ16754;SJ17593;SJ18419;SJ18955;SJ20633;SJ20661;SJ21552
GO:0033313	meiotic cell cycle checkpoint	11	12	0.00758882111221705	0.999946415121196	SJ01360;SJ01364;SJ06599;SJ07366;SJ12104;SJ12684;SJ12793;SJ16986;SJ17347;SJ18589;SJ18590
GO:0042244	spore wall assembly	8	8	0.00781577801043603	0.999946415121196	SJ00891;SJ01458;SJ01459;SJ02801;SJ02804;SJ02805;SJ05584;SJ20814
GO:0070590	spore wall biogenesis	8	8	0.00781577801043603	0.999946415121196	SJ00891;SJ01458;SJ01459;SJ02801;SJ02804;SJ02805;SJ05584;SJ20814
GO:2000242	negative regulation of reproductive process	31	42	0.00800165079399122	0.999946415121196	SJ00232;SJ00681;SJ01136;SJ01360;SJ01364;SJ06141;SJ06191;SJ06599;SJ07366;SJ07377;SJ10234;SJ10893;SJ12104;SJ12659;SJ12684;SJ12793;SJ14055;SJ14120;SJ15502;SJ15503;SJ16986;SJ17347;SJ17348;SJ18420;SJ18589;SJ18590;SJ19576;SJ19700;SJ20771;SJ21722;SJ22013
GO:1902101	positive regulation of metaphase/anaphase transition of cell cycle	36	50	0.00845403755259941	0.999946415121196	SJ00232;SJ00665;SJ00759;SJ00804;SJ01173;SJ01463;SJ01580;SJ02538;SJ07397;SJ07979;SJ08098;SJ08289;SJ08597;SJ08809;SJ10683;SJ10684;SJ10772;SJ11942;SJ13116;SJ13207;SJ13208;SJ13417;SJ13891;SJ14357;SJ15117;SJ15502;SJ15503;SJ17839;SJ19254;SJ19380;SJ19500;SJ19736;SJ20139;SJ20307;SJ22205;SJ22206
GO:0044237	cellular metabolic process	1502	2699	0.00888252826657838	0.999946415121196	SJ00010;SJ00031;SJ00040;SJ00045;SJ00056;SJ00071;SJ00076;SJ00097;SJ00160;SJ00161;SJ00169;SJ00173;SJ00177;SJ00209;SJ00210;SJ00211;SJ00229;SJ00232;SJ00287;SJ00293;SJ00314;SJ00318;SJ00329;SJ00337;SJ00346;SJ00350;SJ00363;SJ00382;SJ00392;SJ00397;SJ00411;SJ00482;SJ00516;SJ00541;SJ00573;SJ00580;SJ00591;SJ00608;SJ00615;SJ00619;SJ00622;SJ00638;SJ00640;SJ00641;SJ00643;SJ00646;SJ00661;SJ00665;SJ00681;SJ00704…
GO:0010965	regulation of mitotic sister chromatid separation	52	76	0.00907842445726545	0.999946415121196	SJ00232;SJ00665;SJ00759;SJ00804;SJ01173;SJ01360;SJ01364;SJ01463;SJ01580;SJ02538;SJ02642;SJ03631;SJ05179;SJ06599;SJ07397;SJ07979;SJ08098;SJ08289;SJ08597;SJ08809;SJ10135;SJ10683;SJ10684;SJ10772;SJ11192;SJ11942;SJ12104;SJ13116;SJ13207;SJ13208;SJ13417;SJ13891;SJ14357;SJ15117;SJ15502;SJ15503;SJ16986;SJ17347;SJ17839;SJ18420;SJ19236;SJ19254;SJ19377;SJ19380;SJ19500;SJ19509;SJ19736;SJ20139;SJ20307;SJ21338…
GO:0050808	synapse organization	44	63	0.0091373377954089	0.999946415121196	SJ00093;SJ00100;SJ00103;SJ00314;SJ00329;SJ01052;SJ02233;SJ02725;SJ02736;SJ05584;SJ07373;SJ07549;SJ07780;SJ08184;SJ08295;SJ08296;SJ08886;SJ09116;SJ09858;SJ09893;SJ10987;SJ11208;SJ11522;SJ11664;SJ12675;SJ12934;SJ13108;SJ13397;SJ13904;SJ14184;SJ14192;SJ14634;SJ16285;SJ17222;SJ17341;SJ18363;SJ19024;SJ19576;SJ20513;SJ20945;SJ21069;SJ21595;SJ22333;SJ22502
GO:0050807	regulation of synapse organization	27	36	0.0092780449762869	0.999946415121196	SJ00093;SJ00100;SJ00103;SJ00314;SJ00329;SJ02233;SJ02725;SJ05584;SJ09858;SJ10987;SJ11208;SJ11664;SJ12675;SJ12934;SJ13108;SJ13397;SJ16285;SJ17222;SJ17341;SJ18363;SJ19024;SJ19576;SJ20945;SJ21069;SJ21595;SJ22333;SJ22502
GO:0051306	mitotic sister chromatid separation	55	81	0.00937500697350062	0.999946415121196	SJ00232;SJ00665;SJ00759;SJ00804;SJ01173;SJ01360;SJ01364;SJ01463;SJ01580;SJ02538;SJ02642;SJ03631;SJ05179;SJ06439;SJ06599;SJ07397;SJ07979;SJ08098;SJ08289;SJ08597;SJ08809;SJ10135;SJ10683;SJ10684;SJ10772;SJ11192;SJ11942;SJ12104;SJ13116;SJ13207;SJ13208;SJ13417;SJ13891;SJ14357;SJ15117;SJ15362;SJ15502;SJ15503;SJ16986;SJ17347;SJ17839;SJ18420;SJ19236;SJ19254;SJ19377;SJ19380;SJ19500;SJ19509;SJ19736;SJ20139…
GO:1901989	positive regulation of cell cycle phase transition	56	83	0.010707837894348	0.999946415121196	SJ00232;SJ00363;SJ00665;SJ00759;SJ00804;SJ00940;SJ01173;SJ01360;SJ01364;SJ01463;SJ01580;SJ02538;SJ03631;SJ04231;SJ06141;SJ06219;SJ07130;SJ07397;SJ07979;SJ08098;SJ08289;SJ08597;SJ08809;SJ09108;SJ10238;SJ10683;SJ10684;SJ10772;SJ11893;SJ11902;SJ11942;SJ13116;SJ13207;SJ13208;SJ13417;SJ13891;SJ14357;SJ15117;SJ15502;SJ15503;SJ15937;SJ16418;SJ17839;SJ18008;SJ19024;SJ19147;SJ19254;SJ19380;SJ19500;SJ19576…
GO:0033108	mitochondrial respiratory chain complex assembly	15	18	0.0107648559845745	0.999946415121196	SJ00615;SJ03074;SJ03817;SJ04490;SJ06342;SJ08340;SJ09960;SJ10774;SJ11431;SJ14694;SJ15118;SJ15152;SJ16412;SJ21017;SJ22333
GO:0045842	positive regulation of mitotic metaphase/anaphase transition	35	49	0.0114137350751598	0.999946415121196	SJ00232;SJ00665;SJ00759;SJ00804;SJ01173;SJ01463;SJ01580;SJ02538;SJ07397;SJ07979;SJ08098;SJ08289;SJ08597;SJ08809;SJ10683;SJ10684;SJ10772;SJ11942;SJ13116;SJ13207;SJ13208;SJ13417;SJ13891;SJ14357;SJ15117;SJ15502;SJ15503;SJ17839;SJ19380;SJ19500;SJ19736;SJ20139;SJ20307;SJ22205;SJ22206
GO:0044784	metaphase/anaphase transition of cell cycle	51	75	0.0116563623998989	0.999946415121196	SJ00232;SJ00665;SJ00759;SJ00804;SJ01173;SJ01360;SJ01364;SJ01463;SJ01580;SJ02538;SJ02642;SJ03631;SJ05179;SJ06599;SJ07397;SJ07979;SJ08098;SJ08289;SJ08597;SJ08809;SJ10135;SJ10683;SJ10684;SJ10772;SJ11192;SJ11942;SJ12104;SJ13116;SJ13207;SJ13208;SJ13417;SJ13891;SJ14357;SJ15117;SJ15502;SJ15503;SJ16986;SJ17347;SJ17839;SJ18420;SJ19254;SJ19377;SJ19380;SJ19500;SJ19509;SJ19736;SJ20139;SJ20307;SJ21338;SJ22205…
GO:0051781	positive regulation of cell division	51	75	0.0116563623998989	0.999946415121196	SJ00232;SJ00640;SJ00665;SJ00759;SJ00804;SJ01173;SJ01360;SJ01364;SJ01463;SJ01580;SJ02538;SJ03411;SJ06219;SJ07397;SJ07979;SJ08098;SJ08289;SJ08597;SJ08608;SJ08809;SJ09075;SJ09858;SJ10135;SJ10683;SJ10684;SJ10772;SJ11893;SJ11902;SJ11942;SJ12144;SJ13116;SJ13207;SJ13208;SJ13417;SJ13891;SJ14357;SJ15117;SJ15362;SJ15502;SJ15503;SJ17839;SJ18714;SJ19254;SJ19377;SJ19380;SJ19500;SJ19736;SJ20139;SJ20307;SJ22205…
GO:1902099	regulation of metaphase/anaphase transition of cell cycle	51	75	0.0116563623998989	0.999946415121196	SJ00232;SJ00665;SJ00759;SJ00804;SJ01173;SJ01360;SJ01364;SJ01463;SJ01580;SJ02538;SJ02642;SJ03631;SJ05179;SJ06599;SJ07397;SJ07979;SJ08098;SJ08289;SJ08597;SJ08809;SJ10135;SJ10683;SJ10684;SJ10772;SJ11192;SJ11942;SJ12104;SJ13116;SJ13207;SJ13208;SJ13417;SJ13891;SJ14357;SJ15117;SJ15502;SJ15503;SJ16986;SJ17347;SJ17839;SJ18420;SJ19254;SJ19377;SJ19380;SJ19500;SJ19509;SJ19736;SJ20139;SJ20307;SJ21338;SJ22205…
GO:0006044	N-acetylglucosamine metabolic process	10	11	0.0128797010541407	0.999946415121196	SJ01052;SJ03240;SJ07780;SJ08295;SJ08296;SJ11522;SJ13904;SJ14184;SJ14192;SJ15659
GO:0045639	positive regulation of myeloid cell differentiation	10	11	0.0128797010541407	0.999946415121196	SJ01463;SJ02405;SJ02736;SJ04037;SJ04806;SJ07706;SJ07808;SJ15497;SJ17520;SJ20945
GO:0002763	positive regulation of myeloid leukocyte differentiation	7	7	0.0143456267328302	0.999946415121196	SJ01463;SJ02405;SJ04037;SJ04806;SJ07706;SJ07808;SJ20945
GO:0007595	lactation	7	7	0.0143456267328302	0.999946415121196	SJ04586;SJ05673;SJ07124;SJ10125;SJ10851;SJ14758;SJ18134
GO:0038034	signal transduction in absence of ligand	7	7	0.0143456267328302	0.999946415121196	SJ04037;SJ04806;SJ07706;SJ07808;SJ08614;SJ11734;SJ15362
GO:0097192	extrinsic apoptotic signaling pathway in absence of ligand	7	7	0.0143456267328302	0.999946415121196	SJ04037;SJ04806;SJ07706;SJ07808;SJ08614;SJ11734;SJ15362
GO:2001239	regulation of extrinsic apoptotic signaling pathway in absence of ligand	7	7	0.0143456267328302	0.999946415121196	SJ04037;SJ04806;SJ07706;SJ07808;SJ08614;SJ11734;SJ15362
GO:0007091	metaphase/anaphase transition of mitotic cell cycle	50	74	0.0148844086512585	0.999946415121196	SJ00232;SJ00665;SJ00759;SJ00804;SJ01173;SJ01360;SJ01364;SJ01463;SJ01580;SJ02538;SJ02642;SJ03631;SJ05179;SJ06599;SJ07397;SJ07979;SJ08098;SJ08289;SJ08597;SJ08809;SJ10135;SJ10683;SJ10684;SJ10772;SJ11192;SJ11942;SJ12104;SJ13116;SJ13207;SJ13208;SJ13417;SJ13891;SJ14357;SJ15117;SJ15502;SJ15503;SJ16986;SJ17347;SJ17839;SJ18420;SJ19377;SJ19380;SJ19500;SJ19509;SJ19736;SJ20139;SJ20307;SJ21338;SJ22205;SJ22206
GO:0030071	regulation of mitotic metaphase/anaphase transition	50	74	0.0148844086512585	0.999946415121196	SJ00232;SJ00665;SJ00759;SJ00804;SJ01173;SJ01360;SJ01364;SJ01463;SJ01580;SJ02538;SJ02642;SJ03631;SJ05179;SJ06599;SJ07397;SJ07979;SJ08098;SJ08289;SJ08597;SJ08809;SJ10135;SJ10683;SJ10684;SJ10772;SJ11192;SJ11942;SJ12104;SJ13116;SJ13207;SJ13208;SJ13417;SJ13891;SJ14357;SJ15117;SJ15502;SJ15503;SJ16986;SJ17347;SJ17839;SJ18420;SJ19377;SJ19380;SJ19500;SJ19509;SJ19736;SJ20139;SJ20307;SJ21338;SJ22205;SJ22206
GO:0010458	exit from mitosis	22	29	0.01502223364935	0.999946415121196	SJ00169;SJ00177;SJ00665;SJ02256;SJ03631;SJ03784;SJ05569;SJ06219;SJ10135;SJ11192;SJ11474;SJ11893;SJ11902;SJ13108;SJ14133;SJ15117;SJ15362;SJ18008;SJ18583;SJ19377;SJ20139;SJ21595
GO:2001252	positive regulation of chromosome organization	71	109	0.0150271748836023	0.999946415121196	SJ00232;SJ00665;SJ00759;SJ00804;SJ00955;SJ00997;SJ01089;SJ01173;SJ01360;SJ01364;SJ01463;SJ01580;SJ02538;SJ03411;SJ03542;SJ03773;SJ05009;SJ05569;SJ05971;SJ06141;SJ06219;SJ07217;SJ07373;SJ07397;SJ07840;SJ07979;SJ08098;SJ08116;SJ08289;SJ08457;SJ08597;SJ08608;SJ08809;SJ09111;SJ09858;SJ10385;SJ10683;SJ10684;SJ10772;SJ11124;SJ11896;SJ11942;SJ13116;SJ13207;SJ13208;SJ13417;SJ13891;SJ14042;SJ14357;SJ15117…
GO:0051965	positive regulation of synapse assembly	12	14	0.0155748117691133	0.999946415121196	SJ00093;SJ00100;SJ00103;SJ02233;SJ05584;SJ11208;SJ12675;SJ17341;SJ18363;SJ19576;SJ20945;SJ22502
GO:0033044	regulation of chromosome organization	119	191	0.0160536844546115	0.999946415121196	SJ00211;SJ00232;SJ00382;SJ00665;SJ00759;SJ00804;SJ00955;SJ00997;SJ01089;SJ01173;SJ01360;SJ01364;SJ01463;SJ01580;SJ01745;SJ01790;SJ02538;SJ02642;SJ02774;SJ02890;SJ03411;SJ03542;SJ03631;SJ03773;SJ03784;SJ05009;SJ05179;SJ05252;SJ05322;SJ05546;SJ05569;SJ05826;SJ05971;SJ06141;SJ06219;SJ06440;SJ06599;SJ07030;SJ07217;SJ07373;SJ07397;SJ07840;SJ07979;SJ08098;SJ08116;SJ08289;SJ08457;SJ08597;SJ08608;SJ08809…
GO:0045943	positive regulation of transcription from RNA polymerase I promoter	14	17	0.0167372107588516	0.999946415121196	SJ00482;SJ06141;SJ08991;SJ12414;SJ16859;SJ18584;SJ19261;SJ19576;SJ19666;SJ19909;SJ20467;SJ20771;SJ20840;SJ21412
GO:0051445	regulation of meiotic cell cycle	32	45	0.0169378444756512	0.999946415121196	SJ00665;SJ00716;SJ00792;SJ01136;SJ01360;SJ01364;SJ03026;SJ03411;SJ03631;SJ06599;SJ07366;SJ09108;SJ09858;SJ10234;SJ10385;SJ10893;SJ12104;SJ12684;SJ12793;SJ13108;SJ14055;SJ15362;SJ16986;SJ17347;SJ17348;SJ18008;SJ18589;SJ18590;SJ18714;SJ19254;SJ21595;SJ22013
GO:0043144	snoRNA processing	16	20	0.0169537233883571	0.999946415121196	SJ00056;SJ06141;SJ06550;SJ10176;SJ10283;SJ11313;SJ12257;SJ15797;SJ16418;SJ17947;SJ18584;SJ19411;SJ19585;SJ20771;SJ21718;SJ21903
GO:0051099	positive regulation of binding	28	39	0.0206898439770206	0.999946415121196	SJ00211;SJ00363;SJ00665;SJ01463;SJ05569;SJ06440;SJ07124;SJ08828;SJ08914;SJ09858;SJ10125;SJ11208;SJ11494;SJ11644;SJ12542;SJ13110;SJ13111;SJ13697;SJ16866;SJ17936;SJ19261;SJ19280;SJ19576;SJ19599;SJ19815;SJ20029;SJ20066;SJ21741
GO:0033047	regulation of mitotic sister chromatid segregation	59	90	0.0212664255580642	0.999946415121196	SJ00232;SJ00665;SJ00759;SJ00804;SJ01173;SJ01360;SJ01364;SJ01463;SJ01580;SJ02538;SJ02642;SJ03631;SJ03784;SJ05179;SJ05971;SJ06219;SJ06599;SJ07397;SJ07979;SJ08098;SJ08289;SJ08597;SJ08608;SJ08809;SJ09858;SJ10135;SJ10683;SJ10684;SJ10772;SJ11192;SJ11942;SJ12104;SJ13116;SJ13207;SJ13208;SJ13417;SJ13891;SJ14357;SJ15117;SJ15502;SJ15503;SJ16986;SJ17347;SJ17839;SJ18420;SJ19236;SJ19254;SJ19377;SJ19380;SJ19500…
GO:0015936	coenzyme A metabolic process	9	10	0.0217072654492219	0.999946415121196	SJ04089;SJ04933;SJ05022;SJ10598;SJ11571;SJ14529;SJ19413;SJ19601;SJ20645
GO:0015988	energy coupled proton transmembrane transport, against electrochemical gradient	9	10	0.0217072654492219	0.999946415121196	SJ00836;SJ04208;SJ08886;SJ11676;SJ13724;SJ14813;SJ14893;SJ15980;SJ16239
GO:0015991	ATP hydrolysis coupled proton transport	9	10	0.0217072654492219	0.999946415121196	SJ00836;SJ04208;SJ08886;SJ11676;SJ13724;SJ14813;SJ14893;SJ15980;SJ16239
GO:0034248	regulation of cellular amide metabolic process	110	177	0.0222654774518943	0.999946415121196	SJ00031;SJ00169;SJ00177;SJ00580;SJ00622;SJ00646;SJ00665;SJ00705;SJ00721;SJ00737;SJ00740;SJ01227;SJ01421;SJ01789;SJ01847;SJ02245;SJ02425;SJ02688;SJ02849;SJ02903;SJ02992;SJ03114;SJ03147;SJ03200;SJ03219;SJ03411;SJ03463;SJ03948;SJ04460;SJ05960;SJ06549;SJ06590;SJ06609;SJ07198;SJ07217;SJ07377;SJ07496;SJ07890;SJ08263;SJ08457;SJ08595;SJ08670;SJ09079;SJ09858;SJ10043;SJ10320;SJ10662;SJ10771;SJ11043;SJ11123…
GO:0051782	negative regulation of cell division	39	57	0.0225455455576317	0.999946415121196	SJ00665;SJ01136;SJ01360;SJ01364;SJ02642;SJ03026;SJ03411;SJ03631;SJ05179;SJ05589;SJ05937;SJ05971;SJ06599;SJ07366;SJ10135;SJ10234;SJ10238;SJ10893;SJ11192;SJ12104;SJ12684;SJ12793;SJ14055;SJ15117;SJ15362;SJ16986;SJ17347;SJ17348;SJ18008;SJ18222;SJ18420;SJ18589;SJ18590;SJ19377;SJ19509;SJ20066;SJ20648;SJ21338;SJ21722
GO:0051304	chromosome separation	66	102	0.0228229117440533	0.999946415121196	SJ00232;SJ00665;SJ00759;SJ00804;SJ01136;SJ01173;SJ01360;SJ01364;SJ01463;SJ01580;SJ02538;SJ02642;SJ03370;SJ03371;SJ03631;SJ04827;SJ05179;SJ06439;SJ06599;SJ07397;SJ07979;SJ08098;SJ08136;SJ08156;SJ08157;SJ08289;SJ08597;SJ08809;SJ10135;SJ10683;SJ10684;SJ10772;SJ11192;SJ11942;SJ12104;SJ13116;SJ13147;SJ13207;SJ13208;SJ13417;SJ13891;SJ14357;SJ15117;SJ15362;SJ15502;SJ15503;SJ16986;SJ17347;SJ17839;SJ18420…
GO:0000154	rRNA modification	19	25	0.0229466324590577	0.999946415121196	SJ00580;SJ02843;SJ04205;SJ04726;SJ05484;SJ06549;SJ06667;SJ07033;SJ10379;SJ14628;SJ17534;SJ19007;SJ19557;SJ19583;SJ19833;SJ20730;SJ21594;SJ21903;SJ22518
GO:0016074	snoRNA metabolic process	19	25	0.0229466324590577	0.999946415121196	SJ00056;SJ06141;SJ06550;SJ10176;SJ10283;SJ10379;SJ11313;SJ12257;SJ15797;SJ16418;SJ17947;SJ18584;SJ19411;SJ19557;SJ19585;SJ20648;SJ20771;SJ21718;SJ21903
GO:0006417	regulation of translation	104	167	0.0239387094837787	0.999946415121196	SJ00031;SJ00169;SJ00177;SJ00580;SJ00622;SJ00646;SJ00705;SJ00721;SJ00737;SJ00740;SJ01227;SJ01421;SJ01789;SJ01847;SJ02245;SJ02425;SJ02688;SJ02849;SJ02903;SJ02992;SJ03114;SJ03147;SJ03200;SJ03219;SJ03411;SJ03463;SJ03948;SJ05960;SJ06549;SJ06590;SJ06609;SJ07198;SJ07217;SJ07496;SJ07890;SJ08263;SJ08457;SJ08595;SJ08670;SJ09079;SJ09858;SJ10043;SJ10320;SJ10771;SJ11043;SJ11123;SJ11159;SJ11664;SJ11685;SJ11712…
GO:0018216	peptidyl-arginine methylation	11	13	0.024881717547289	0.999946415121196	SJ04694;SJ11597;SJ14634;SJ15614;SJ16170;SJ16509;SJ16649;SJ16975;SJ16976;SJ17520;SJ18917
GO:0051124	synaptic growth at neuromuscular junction	11	13	0.024881717547289	0.999946415121196	SJ05584;SJ07373;SJ08886;SJ10987;SJ11208;SJ11664;SJ17222;SJ17341;SJ19024;SJ19576;SJ20945
GO:0051973	positive regulation of telomerase activity	11	13	0.024881717547289	0.999946415121196	SJ03233;SJ03411;SJ05009;SJ07217;SJ07840;SJ08116;SJ08457;SJ14042;SJ14120;SJ17593;SJ21903
GO:0060465	pharynx development	11	13	0.024881717547289	0.999946415121196	SJ01052;SJ07780;SJ08295;SJ08296;SJ08530;SJ11522;SJ13904;SJ14184;SJ14192;SJ16444;SJ21123
GO:0018023	peptidyl-lysine trimethylation	15	19	0.0253993048730769	0.999946415121196	SJ01089;SJ03542;SJ05971;SJ06141;SJ06145;SJ13717;SJ14687;SJ17140;SJ18584;SJ18903;SJ19300;SJ19666;SJ20660;SJ20771;SJ22403
GO:0002761	regulation of myeloid leukocyte differentiation	13	16	0.0257674744368489	0.999946415121196	SJ01463;SJ02405;SJ04037;SJ04806;SJ07124;SJ07706;SJ07808;SJ10125;SJ11645;SJ15604;SJ19576;SJ20944;SJ20945
GO:0046134	pyrimidine nucleoside biosynthetic process	13	16	0.0257674744368489	0.999946415121196	SJ00411;SJ01285;SJ02815;SJ04903;SJ06565;SJ07094;SJ07124;SJ10125;SJ16893;SJ17454;SJ18134;SJ19601;SJ21099
GO:0000349	generation of catalytic spliceosome for first transesterification step	6	6	0.0263245697174253	0.999946415121196	SJ08841;SJ09353;SJ11018;SJ12138;SJ17593;SJ21718
GO:0000909	sporocarp development involved in sexual reproduction	6	6	0.0263245697174253	0.999946415121196	SJ01745;SJ09111;SJ10814;SJ15892;SJ15894;SJ17533
GO:0007043	cell-cell junction assembly	6	6	0.0263245697174253	0.999946415121196	SJ01853;SJ07377;SJ08886;SJ10999;SJ17231;SJ20513
GO:0010167	response to nitrate	6	6	0.0263245697174253	0.999946415121196	SJ00909;SJ03233;SJ05424;SJ05426;SJ05427;SJ05431
GO:0030584	sporocarp development	6	6	0.0263245697174253	0.999946415121196	SJ01745;SJ09111;SJ10814;SJ15892;SJ15894;SJ17533
GO:0031118	rRNA pseudouridine synthesis	6	6	0.0263245697174253	0.999946415121196	SJ00580;SJ10379;SJ14628;SJ17534;SJ19557;SJ21903
GO:0031991	regulation of actomyosin contractile ring contraction	6	6	0.0263245697174253	0.999946415121196	SJ00665;SJ03411;SJ06219;SJ10135;SJ15362;SJ19377
GO:0032048	cardiolipin metabolic process	6	6	0.0263245697174253	0.999946415121196	SJ03624;SJ05221;SJ07749;SJ14627;SJ15136;SJ19931
GO:0032466	negative regulation of cytokinesis	6	6	0.0263245697174253	0.999946415121196	SJ03411;SJ05589;SJ10135;SJ10238;SJ12104;SJ15362
GO:0040038	polar body extrusion after meiotic divisions	6	6	0.0263245697174253	0.999946415121196	SJ00665;SJ02256;SJ06219;SJ09858;SJ15502;SJ15503
GO:0042174	negative regulation of sporulation resulting in formation of a cellular spore	6	6	0.0263245697174253	0.999946415121196	SJ02801;SJ02804;SJ02805;SJ09111;SJ10234;SJ14055
GO:0043297	apical junction assembly	6	6	0.0263245697174253	0.999946415121196	SJ01853;SJ07377;SJ08886;SJ10999;SJ17231;SJ20513
GO:0043939	negative regulation of sporulation	6	6	0.0263245697174253	0.999946415121196	SJ02801;SJ02804;SJ02805;SJ09111;SJ10234;SJ14055
GO:0045651	positive regulation of macrophage differentiation	6	6	0.0263245697174253	0.999946415121196	SJ01463;SJ04037;SJ04806;SJ07706;SJ07808;SJ20945
GO:1904355	positive regulation of telomere capping	6	6	0.0263245697174253	0.999946415121196	SJ03411;SJ05009;SJ07217;SJ08457;SJ14042;SJ17593
GO:0009451	RNA modification	56	86	0.0292738913877851	0.999946415121196	SJ00516;SJ00580;SJ00619;SJ00719;SJ01227;SJ01285;SJ01444;SJ02124;SJ02250;SJ02379;SJ02636;SJ02843;SJ04115;SJ04205;SJ04726;SJ05146;SJ05484;SJ05810;SJ06337;SJ06465;SJ06549;SJ06609;SJ06615;SJ06667;SJ07032;SJ07033;SJ07722;SJ07812;SJ07942;SJ09327;SJ09381;SJ10070;SJ10379;SJ10771;SJ12082;SJ12357;SJ12552;SJ14177;SJ14332;SJ14628;SJ15410;SJ15771;SJ17454;SJ17534;SJ18714;SJ19007;SJ19557;SJ19583;SJ19833;SJ20141…
GO:0042273	ribosomal large subunit biogenesis	50	76	0.0298503960599524	0.999946415121196	SJ00940;SJ01108;SJ01111;SJ01156;SJ01258;SJ01421;SJ01934;SJ02843;SJ03428;SJ03866;SJ03965;SJ04231;SJ05536;SJ05569;SJ05589;SJ05665;SJ06460;SJ07480;SJ08057;SJ08331;SJ08530;SJ08660;SJ08955;SJ11037;SJ11320;SJ11474;SJ11941;SJ12136;SJ12137;SJ12415;SJ12765;SJ13507;SJ13508;SJ13565;SJ14628;SJ15467;SJ15501;SJ16866;SJ17389;SJ17410;SJ18714;SJ18715;SJ19003;SJ19238;SJ19704;SJ20366;SJ21138;SJ22038;SJ22043;SJ22659
GO:0000398	mRNA splicing, via spliceosome	101	163	0.0308625388615431	0.999946415121196	SJ00097;SJ00232;SJ00638;SJ00705;SJ00818;SJ00826;SJ01180;SJ01301;SJ01374;SJ01389;SJ01522;SJ02405;SJ02425;SJ02636;SJ03219;SJ03235;SJ03351;SJ04444;SJ04606;SJ04908;SJ05312;SJ05404;SJ05665;SJ06455;SJ06549;SJ06655;SJ06914;SJ07039;SJ07074;SJ07217;SJ07812;SJ08000;SJ08457;SJ08810;SJ08841;SJ08988;SJ09108;SJ09121;SJ09203;SJ09353;SJ09382;SJ09819;SJ10176;SJ10491;SJ10646;SJ10698;SJ10976;SJ11018;SJ11032;SJ11123…
GO:0045787	positive regulation of cell cycle	101	163	0.0308625388615431	0.999946415121196	SJ00232;SJ00363;SJ00640;SJ00665;SJ00759;SJ00804;SJ00940;SJ01173;SJ01348;SJ01356;SJ01360;SJ01364;SJ01421;SJ01463;SJ01580;SJ02538;SJ02843;SJ03105;SJ03411;SJ03631;SJ04231;SJ05179;SJ05971;SJ06141;SJ06219;SJ06590;SJ06717;SJ07130;SJ07137;SJ07373;SJ07397;SJ07979;SJ08098;SJ08184;SJ08289;SJ08597;SJ08608;SJ08809;SJ08845;SJ08991;SJ09075;SJ09108;SJ09858;SJ10135;SJ10238;SJ10683;SJ10684;SJ10772;SJ11664;SJ11893…
GO:1904666	regulation of ubiquitin protein ligase activity	25	35	0.0310159132592415	0.999946415121196	SJ00665;SJ01360;SJ01364;SJ02256;SJ02642;SJ05179;SJ06219;SJ06599;SJ07137;SJ08140;SJ11192;SJ12104;SJ13108;SJ15117;SJ16866;SJ16986;SJ17347;SJ18008;SJ18420;SJ18503;SJ18583;SJ19509;SJ19704;SJ21003;SJ21595
GO:0050803	regulation of synapse structure or activity	33	48	0.0315144790791955	0.999946415121196	SJ00093;SJ00100;SJ00103;SJ00314;SJ00329;SJ00665;SJ01089;SJ02233;SJ02725;SJ04791;SJ05584;SJ08184;SJ09858;SJ10987;SJ11208;SJ11664;SJ12675;SJ12934;SJ13108;SJ13397;SJ15449;SJ16285;SJ17222;SJ17341;SJ18363;SJ19024;SJ19576;SJ20513;SJ20945;SJ21069;SJ21595;SJ22333;SJ22502
GO:0016579	protein deubiquitination	60	93	0.0315874452853245	0.999946415121196	SJ00010;SJ00759;SJ00760;SJ01173;SJ01580;SJ02538;SJ02909;SJ03631;SJ04037;SJ04492;SJ04713;SJ04806;SJ04957;SJ06081;SJ06434;SJ07397;SJ07706;SJ07808;SJ07979;SJ08098;SJ08597;SJ08809;SJ08877;SJ08983;SJ09121;SJ09819;SJ10683;SJ10772;SJ10793;SJ11151;SJ11487;SJ12106;SJ12165;SJ12489;SJ12830;SJ13108;SJ13116;SJ13207;SJ13208;SJ13417;SJ13891;SJ14357;SJ14921;SJ15947;SJ16569;SJ17839;SJ18425;SJ18427;SJ19380;SJ19500…
GO:0007143	female meiotic division	18	24	0.0327768870181479	0.999946415121196	SJ00363;SJ00665;SJ02256;SJ03411;SJ04725;SJ06219;SJ06599;SJ09858;SJ13108;SJ15362;SJ15502;SJ15503;SJ15623;SJ17347;SJ17348;SJ21595;SJ22101;SJ22436
GO:0032268	regulation of cellular protein metabolic process	308	528	0.0328336042818622	0.999946415121196	SJ00031;SJ00169;SJ00177;SJ00211;SJ00232;SJ00346;SJ00363;SJ00580;SJ00591;SJ00622;SJ00646;SJ00665;SJ00705;SJ00721;SJ00731;SJ00737;SJ00740;SJ00759;SJ00760;SJ00804;SJ00955;SJ00997;SJ01089;SJ01173;SJ01227;SJ01360;SJ01364;SJ01421;SJ01463;SJ01522;SJ01580;SJ01789;SJ01847;SJ01853;SJ02121;SJ02245;SJ02256;SJ02425;SJ02538;SJ02642;SJ02681;SJ02688;SJ02736;SJ02774;SJ02849;SJ02890;SJ02903;SJ02992;SJ03114;SJ03147…
GO:1901992	positive regulation of mitotic cell cycle phase transition	51	78	0.0330978822658232	0.999946415121196	SJ00232;SJ00665;SJ00759;SJ00804;SJ00940;SJ01173;SJ01360;SJ01364;SJ01463;SJ01580;SJ02538;SJ04231;SJ06219;SJ07130;SJ07397;SJ07979;SJ08098;SJ08289;SJ08597;SJ08809;SJ09108;SJ10238;SJ10683;SJ10684;SJ10772;SJ11893;SJ11902;SJ11942;SJ13116;SJ13207;SJ13208;SJ13417;SJ13891;SJ14357;SJ15117;SJ15502;SJ15503;SJ15937;SJ16418;SJ17839;SJ18008;SJ19024;SJ19147;SJ19380;SJ19500;SJ19576;SJ19736;SJ20139;SJ20307;SJ22205…
GO:0000377	RNA splicing, via transesterification reactions with bulged adenosine as nucleophile	103	167	0.0346048076985376	0.999946415121196	SJ00097;SJ00232;SJ00638;SJ00705;SJ00818;SJ00826;SJ01180;SJ01301;SJ01374;SJ01389;SJ01522;SJ02405;SJ02425;SJ02636;SJ03219;SJ03235;SJ03351;SJ04318;SJ04444;SJ04606;SJ04908;SJ05312;SJ05404;SJ05665;SJ06455;SJ06549;SJ06609;SJ06655;SJ06914;SJ07039;SJ07074;SJ07217;SJ07812;SJ08000;SJ08457;SJ08810;SJ08841;SJ08988;SJ09108;SJ09121;SJ09203;SJ09353;SJ09382;SJ09819;SJ10176;SJ10491;SJ10646;SJ10698;SJ10976;SJ11018…
GO:0090068	positive regulation of cell cycle process	85	136	0.0348158424220603	0.999946415121196	SJ00232;SJ00363;SJ00640;SJ00665;SJ00759;SJ00804;SJ00940;SJ01173;SJ01360;SJ01364;SJ01421;SJ01463;SJ01580;SJ02538;SJ02843;SJ03105;SJ03411;SJ03631;SJ04231;SJ05179;SJ05971;SJ06141;SJ06219;SJ06590;SJ07130;SJ07137;SJ07397;SJ07979;SJ08098;SJ08289;SJ08597;SJ08608;SJ08809;SJ08991;SJ09075;SJ09108;SJ09858;SJ10135;SJ10238;SJ10683;SJ10684;SJ10772;SJ11893;SJ11896;SJ11902;SJ11942;SJ12104;SJ12144;SJ12260;SJ13108…
GO:0043934	sporulation	31	45	0.0352725860672847	0.999946415121196	SJ00891;SJ01458;SJ01459;SJ02801;SJ02804;SJ02805;SJ02849;SJ03631;SJ05584;SJ07366;SJ07377;SJ08828;SJ09111;SJ10234;SJ10901;SJ11431;SJ12659;SJ14055;SJ14694;SJ14760;SJ15152;SJ15892;SJ15894;SJ16295;SJ17341;SJ17348;SJ19063;SJ19280;SJ19599;SJ20814;SJ21325
GO:0007096	regulation of exit from mitosis	16	21	0.0353499417786788	0.999946415121196	SJ00665;SJ02256;SJ03631;SJ03784;SJ05569;SJ06219;SJ10135;SJ11192;SJ11893;SJ11902;SJ13108;SJ15117;SJ15362;SJ18008;SJ19377;SJ21595
GO:0034293	sexual sporulation	16	21	0.0353499417786788	0.999946415121196	SJ00891;SJ02801;SJ02804;SJ02805;SJ03631;SJ05584;SJ07366;SJ10234;SJ10901;SJ14055;SJ15152;SJ15892;SJ15894;SJ17341;SJ19280;SJ21325
GO:0006526	arginine biosynthetic process	8	9	0.0362847778551451	0.999946415121196	SJ04457;SJ04458;SJ11835;SJ11837;SJ17851;SJ18541;SJ20008;SJ20639
GO:0008101	decapentaplegic signaling pathway	8	9	0.0362847778551451	0.999946415121196	SJ01052;SJ07780;SJ08295;SJ08296;SJ11522;SJ13904;SJ14184;SJ14192
GO:0010457	centriole-centriole cohesion	8	9	0.0362847778551451	0.999946415121196	SJ01456;SJ05009;SJ07366;SJ12144;SJ12934;SJ15502;SJ15503;SJ22101
GO:0019919	peptidyl-arginine methylation, to asymmetrical-dimethyl arginine	8	9	0.0362847778551451	0.999946415121196	SJ04694;SJ14634;SJ15614;SJ16170;SJ16649;SJ16975;SJ16976;SJ17520
GO:0072498	embryonic skeletal joint development	8	9	0.0362847778551451	0.999946415121196	SJ01052;SJ07780;SJ08295;SJ08296;SJ11522;SJ13904;SJ14184;SJ14192
GO:0090097	regulation of decapentaplegic signaling pathway	8	9	0.0362847778551451	0.999946415121196	SJ01052;SJ07780;SJ08295;SJ08296;SJ11522;SJ13904;SJ14184;SJ14192
GO:0090098	positive regulation of decapentaplegic signaling pathway	8	9	0.0362847778551451	0.999946415121196	SJ01052;SJ07780;SJ08295;SJ08296;SJ11522;SJ13904;SJ14184;SJ14192
GO:2001032	regulation of double-strand break repair via nonhomologous end joining	8	9	0.0362847778551451	0.999946415121196	SJ00363;SJ02642;SJ02797;SJ12487;SJ14921;SJ18589;SJ18590;SJ19503
GO:0046777	protein autophosphorylation	34	50	0.0364384856162396	0.999946415121196	SJ00640;SJ01360;SJ01364;SJ02764;SJ02801;SJ02804;SJ02805;SJ03411;SJ04037;SJ04791;SJ04806;SJ05009;SJ06590;SJ07124;SJ07706;SJ07808;SJ08216;SJ08578;SJ08803;SJ10125;SJ11494;SJ11664;SJ12260;SJ12282;SJ12736;SJ14625;SJ15802;SJ16516;SJ17347;SJ17494;SJ18714;SJ19576;SJ19909;SJ20945
GO:0065009	regulation of molecular function	350	604	0.0366812750888966	0.999946415121196	SJ00032;SJ00056;SJ00062;SJ00069;SJ00211;SJ00287;SJ00293;SJ00346;SJ00363;SJ00392;SJ00497;SJ00498;SJ00591;SJ00640;SJ00665;SJ00681;SJ00731;SJ00760;SJ00792;SJ00804;SJ00955;SJ01041;SJ01089;SJ01108;SJ01121;SJ01360;SJ01364;SJ01371;SJ01463;SJ01487;SJ01580;SJ01597;SJ01760;SJ01847;SJ01853;SJ01884;SJ02063;SJ02064;SJ02256;SJ02309;SJ02423;SJ02538;SJ02551;SJ02642;SJ02681;SJ02704;SJ02736;SJ02774;SJ02866;SJ02909…
GO:0009112	nucleobase metabolic process	26	37	0.0374172494310503	0.999946415121196	SJ00979;SJ01285;SJ02815;SJ04457;SJ04458;SJ04903;SJ05668;SJ05673;SJ05674;SJ06565;SJ07094;SJ12523;SJ13095;SJ13098;SJ13101;SJ15126;SJ17454;SJ17851;SJ18134;SJ18574;SJ19150;SJ19576;SJ19601;SJ20141;SJ20754;SJ21099
GO:0040020	regulation of meiotic nuclear division	26	37	0.0374172494310503	0.999946415121196	SJ00665;SJ00716;SJ00792;SJ01136;SJ01360;SJ01364;SJ06599;SJ07366;SJ09858;SJ10234;SJ10385;SJ10893;SJ12104;SJ12684;SJ12793;SJ13108;SJ14055;SJ16986;SJ17347;SJ17348;SJ18589;SJ18590;SJ18714;SJ19254;SJ21595;SJ22013
GO:0006397	mRNA processing	124	204	0.038392798315888	0.999946415121196	SJ00097;SJ00232;SJ00363;SJ00638;SJ00705;SJ00818;SJ00826;SJ01180;SJ01301;SJ01374;SJ01389;SJ01522;SJ01847;SJ02405;SJ02425;SJ02636;SJ03110;SJ03219;SJ03235;SJ03351;SJ03866;SJ04318;SJ04444;SJ04606;SJ04908;SJ05312;SJ05404;SJ05601;SJ05665;SJ06141;SJ06455;SJ06549;SJ06655;SJ06914;SJ07039;SJ07074;SJ07217;SJ07812;SJ08000;SJ08457;SJ08810;SJ08841;SJ08914;SJ08988;SJ09108;SJ09121;SJ09203;SJ09353;SJ09382;SJ09536…
GO:0071826	ribonucleoprotein complex subunit organization	109	178	0.0390562157876386	0.999946415121196	SJ00031;SJ00169;SJ00177;SJ00541;SJ00608;SJ00638;SJ00705;SJ00740;SJ01111;SJ01301;SJ01374;SJ01389;SJ01462;SJ01522;SJ01934;SJ02636;SJ02992;SJ03219;SJ03235;SJ03965;SJ04444;SJ04492;SJ05160;SJ05404;SJ05536;SJ05576;SJ05589;SJ05665;SJ06460;SJ07074;SJ07119;SJ07673;SJ08000;SJ08810;SJ08841;SJ09121;SJ09353;SJ09819;SJ09858;SJ10646;SJ10999;SJ11018;SJ11043;SJ11474;SJ11562;SJ11893;SJ11902;SJ11941;SJ12136;SJ12137…
GO:0032874	positive regulation of stress-activated MAPK cascade	12	15	0.0392351792145154	0.999946415121196	SJ04037;SJ04806;SJ05673;SJ06267;SJ07373;SJ07377;SJ07706;SJ07808;SJ08855;SJ10893;SJ17520;SJ20945
GO:0070304	positive regulation of stress-activated protein kinase signaling cascade	12	15	0.0392351792145154	0.999946415121196	SJ04037;SJ04806;SJ05673;SJ06267;SJ07373;SJ07377;SJ07706;SJ07808;SJ08855;SJ10893;SJ17520;SJ20945
GO:0001522	pseudouridine synthesis	10	12	0.039334100763759	0.999946415121196	SJ00580;SJ02379;SJ05810;SJ06465;SJ10070;SJ10379;SJ14628;SJ17534;SJ19557;SJ21903
GO:0006921	cellular component disassembly involved in execution phase of apoptosis	10	12	0.039334100763759	0.999946415121196	SJ00363;SJ02405;SJ02717;SJ04490;SJ11690;SJ11896;SJ13687;SJ15118;SJ15655;SJ21411
GO:0015682	ferric iron transport	10	12	0.039334100763759	0.999946415121196	SJ00836;SJ01853;SJ05837;SJ11676;SJ13724;SJ14813;SJ14893;SJ15980;SJ16239;SJ20066
GO:0030262	apoptotic nuclear changes	10	12	0.039334100763759	0.999946415121196	SJ00363;SJ02405;SJ02717;SJ04490;SJ11690;SJ11896;SJ13687;SJ15118;SJ15655;SJ21411
GO:0032239	regulation of nucleobase-containing compound transport	10	12	0.039334100763759	0.999946415121196	SJ00705;SJ04037;SJ04806;SJ07706;SJ07808;SJ10987;SJ11926;SJ15609;SJ18827;SJ22403
GO:0035246	peptidyl-arginine N-methylation	10	12	0.039334100763759	0.999946415121196	SJ04694;SJ14634;SJ15614;SJ16170;SJ16509;SJ16649;SJ16975;SJ16976;SJ17520;SJ18917
GO:0072512	trivalent inorganic cation transport	10	12	0.039334100763759	0.999946415121196	SJ00836;SJ01853;SJ05837;SJ11676;SJ13724;SJ14813;SJ14893;SJ15980;SJ16239;SJ20066
GO:0000479	endonucleolytic cleavage of tricistronic rRNA transcript (SSU-rRNA, 5.8S rRNA, LSU-rRNA)	24	34	0.0417727575668195	0.999946415121196	SJ00940;SJ01111;SJ01391;SJ02223;SJ03056;SJ03866;SJ03965;SJ05088;SJ06890;SJ07538;SJ08331;SJ12279;SJ13367;SJ13565;SJ14604;SJ15155;SJ15934;SJ16437;SJ16790;SJ18715;SJ19583;SJ19585;SJ19801;SJ19833
GO:0006470	protein dephosphorylation	41	62	0.0420555110791177	0.999946415121196	SJ00346;SJ01853;SJ02256;SJ02736;SJ05965;SJ06001;SJ06007;SJ06099;SJ06219;SJ06267;SJ07366;SJ07924;SJ07978;SJ08628;SJ09395;SJ11124;SJ11926;SJ12542;SJ12793;SJ14492;SJ14627;SJ14701;SJ15152;SJ15362;SJ15793;SJ16651;SJ16859;SJ16954;SJ17004;SJ17234;SJ17344;SJ18390;SJ18589;SJ18590;SJ19413;SJ19576;SJ19704;SJ20375;SJ20648;SJ21215;SJ21722
GO:0006221	pyrimidine nucleotide biosynthetic process	19	26	0.0420619293478675	0.999946415121196	SJ01455;SJ03698;SJ04903;SJ06565;SJ07094;SJ07124;SJ07612;SJ10125;SJ12798;SJ14458;SJ16893;SJ18134;SJ18284;SJ19150;SJ19413;SJ19601;SJ20035;SJ21099;SJ21120
GO:0006972	hyperosmotic response	19	26	0.0420619293478675	0.999946415121196	SJ00591;SJ02736;SJ05252;SJ05584;SJ08578;SJ08809;SJ09902;SJ10234;SJ11562;SJ12264;SJ13959;SJ14357;SJ14436;SJ14822;SJ16352;SJ16353;SJ19413;SJ22095;SJ22233
GO:0043414	macromolecule methylation	71	113	0.0441868499775734	0.999946415121196	SJ00516;SJ00719;SJ00997;SJ01089;SJ01444;SJ02245;SJ02250;SJ02636;SJ02843;SJ02890;SJ03542;SJ04205;SJ04314;SJ04694;SJ04726;SJ05404;SJ05484;SJ05966;SJ05971;SJ06126;SJ06141;SJ06145;SJ06549;SJ06615;SJ06667;SJ06973;SJ07033;SJ07039;SJ07812;SJ07942;SJ08608;SJ08810;SJ09381;SJ10667;SJ10799;SJ11597;SJ12411;SJ12552;SJ12793;SJ13717;SJ14332;SJ14634;SJ14687;SJ14921;SJ14994;SJ15614;SJ16170;SJ16509;SJ16649;SJ16975…
GO:0006479	protein methylation	45	69	0.0463126175240946	0.999946415121196	SJ00997;SJ01089;SJ02245;SJ02890;SJ03542;SJ04314;SJ04694;SJ05404;SJ05971;SJ06126;SJ06141;SJ06145;SJ06973;SJ08608;SJ08810;SJ11597;SJ12411;SJ12793;SJ13717;SJ14634;SJ14687;SJ14921;SJ14994;SJ15614;SJ16170;SJ16509;SJ16649;SJ16975;SJ16976;SJ17140;SJ17434;SJ17520;SJ17565;SJ18584;SJ18903;SJ18917;SJ19007;SJ19102;SJ19300;SJ19549;SJ19666;SJ20660;SJ20661;SJ20771;SJ22403
GO:0008213	protein alkylation	45	69	0.0463126175240946	0.999946415121196	SJ00997;SJ01089;SJ02245;SJ02890;SJ03542;SJ04314;SJ04694;SJ05404;SJ05971;SJ06126;SJ06141;SJ06145;SJ06973;SJ08608;SJ08810;SJ11597;SJ12411;SJ12793;SJ13717;SJ14634;SJ14687;SJ14921;SJ14994;SJ15614;SJ16170;SJ16509;SJ16649;SJ16975;SJ16976;SJ17140;SJ17434;SJ17520;SJ17565;SJ18584;SJ18903;SJ18917;SJ19007;SJ19102;SJ19300;SJ19549;SJ19666;SJ20660;SJ20661;SJ20771;SJ22403
GO:0002221	pattern recognition receptor signaling pathway	17	23	0.0463146046621578	0.999946415121196	SJ02461;SJ02681;SJ04037;SJ04806;SJ07373;SJ07706;SJ07808;SJ08216;SJ08803;SJ10793;SJ12282;SJ14137;SJ15802;SJ16516;SJ16569;SJ16646;SJ18789
GO:0002758	innate immune response-activating signal transduction	17	23	0.0463146046621578	0.999946415121196	SJ02461;SJ02681;SJ04037;SJ04806;SJ07373;SJ07706;SJ07808;SJ08216;SJ08803;SJ10793;SJ12282;SJ14137;SJ15802;SJ16516;SJ16569;SJ16646;SJ18789
GO:0003016	respiratory system process	5	5	0.0482944880941879	0.999946415121196	SJ02688;SJ04115;SJ08886;SJ11685;SJ15771
GO:0006107	oxaloacetate metabolic process	5	5	0.0482944880941879	0.999946415121196	SJ02212;SJ02846;SJ05075;SJ07646;SJ12670
GO:0007343	egg activation	5	5	0.0482944880941879	0.999946415121196	SJ00232;SJ01348;SJ01356;SJ15502;SJ15503
GO:0009910	negative regulation of flower development	5	5	0.0482944880941879	0.999946415121196	SJ06141;SJ06191;SJ18420;SJ20771;SJ21722
GO:0030476	ascospore wall assembly	5	5	0.0482944880941879	0.999946415121196	SJ00891;SJ02801;SJ02804;SJ02805;SJ05584
GO:0031028	septation initiation signaling	5	5	0.0482944880941879	0.999946415121196	SJ00665;SJ06219;SJ10135;SJ15362;SJ19377
GO:0031120	snRNA pseudouridine synthesis	5	5	0.0482944880941879	0.999946415121196	SJ00580;SJ10379;SJ14628;SJ19557;SJ21903
GO:0032049	cardiolipin biosynthetic process	5	5	0.0482944880941879	0.999946415121196	SJ03624;SJ05221;SJ07749;SJ14627;SJ19931
GO:0032515	negative regulation of phosphoprotein phosphatase activity	5	5	0.0482944880941879	0.999946415121196	SJ00346;SJ02736;SJ11124;SJ16859;SJ19413
GO:0032760	positive regulation of tumor necrosis factor production	5	5	0.0482944880941879	0.999946415121196	SJ04037;SJ04806;SJ07706;SJ07808;SJ21587
GO:0033316	meiotic spindle assembly checkpoint	5	5	0.0482944880941879	0.999946415121196	SJ01360;SJ01364;SJ12104;SJ16986;SJ17347
GO:0034138	toll-like receptor 3 signaling pathway	5	5	0.0482944880941879	0.999946415121196	SJ02681;SJ04037;SJ04806;SJ07706;SJ07808
GO:0035418	protein localization to synapse	5	5	0.0482944880941879	0.999946415121196	SJ02736;SJ10238;SJ17895;SJ18391;SJ21069
GO:0043124	negative regulation of I-kappaB kinase/NF-kappaB signaling	5	5	0.0482944880941879	0.999946415121196	SJ04037;SJ04806;SJ07706;SJ07808;SJ09121
GO:0043576	regulation of respiratory gaseous exchange	5	5	0.0482944880941879	0.999946415121196	SJ02688;SJ04115;SJ08886;SJ11685;SJ15771
GO:0044065	regulation of respiratory system process	5	5	0.0482944880941879	0.999946415121196	SJ02688;SJ04115;SJ08886;SJ11685;SJ15771
GO:0044779	meiotic spindle checkpoint	5	5	0.0482944880941879	0.999946415121196	SJ01360;SJ01364;SJ12104;SJ16986;SJ17347
GO:0051256	mitotic spindle midzone assembly	5	5	0.0482944880941879	0.999946415121196	SJ02256;SJ03411;SJ06219;SJ12934;SJ22101
GO:0070591	ascospore wall biogenesis	5	5	0.0482944880941879	0.999946415121196	SJ00891;SJ02801;SJ02804;SJ02805;SJ05584
GO:0071391	cellular response to estrogen stimulus	5	5	0.0482944880941879	0.999946415121196	SJ00363;SJ04490;SJ15118;SJ15497;SJ19323
GO:0071392	cellular response to estradiol stimulus	5	5	0.0482944880941879	0.999946415121196	SJ00363;SJ04490;SJ15118;SJ15497;SJ19323
GO:0080154	regulation of fertilization	5	5	0.0482944880941879	0.999946415121196	SJ00232;SJ09858;SJ15502;SJ15503;SJ21547
GO:0097167	circadian regulation of translation	5	5	0.0482944880941879	0.999946415121196	SJ07217;SJ08457;SJ09858;SJ14042;SJ17593
GO:1900193	regulation of oocyte maturation	5	5	0.0482944880941879	0.999946415121196	SJ03411;SJ13108;SJ15362;SJ17348;SJ21595
GO:1901099	negative regulation of signal transduction in absence of ligand	5	5	0.0482944880941879	0.999946415121196	SJ04037;SJ04806;SJ07706;SJ07808;SJ08614
GO:1903537	meiotic cell cycle process involved in oocyte maturation	5	5	0.0482944880941879	0.999946415121196	SJ03411;SJ13108;SJ15362;SJ17348;SJ21595
GO:1903538	regulation of meiotic cell cycle process involved in oocyte maturation	5	5	0.0482944880941879	0.999946415121196	SJ03411;SJ13108;SJ15362;SJ17348;SJ21595
GO:1903557	positive regulation of tumor necrosis factor superfamily cytokine production	5	5	0.0482944880941879	0.999946415121196	SJ04037;SJ04806;SJ07706;SJ07808;SJ21587
GO:1990145	maintenance of translational fidelity	5	5	0.0482944880941879	0.999946415121196	SJ11043;SJ13780;SJ15784;SJ16346;SJ19974
GO:2001240	negative regulation of extrinsic apoptotic signaling pathway in absence of ligand	5	5	0.0482944880941879	0.999946415121196	SJ04037;SJ04806;SJ07706;SJ07808;SJ08614
GO:0044093	positive regulation of molecular function	227	387	0.0484176923718761	0.999946415121196	SJ00056;SJ00062;SJ00069;SJ00211;SJ00287;SJ00293;SJ00363;SJ00392;SJ00497;SJ00498;SJ00665;SJ00681;SJ00955;SJ01041;SJ01089;SJ01108;SJ01371;SJ01463;SJ01487;SJ01580;SJ01597;SJ01760;SJ02256;SJ02423;SJ02538;SJ02551;SJ02642;SJ02704;SJ02736;SJ02866;SJ02939;SJ03105;SJ03166;SJ03233;SJ03411;SJ03554;SJ03592;SJ03717;SJ03968;SJ04034;SJ04037;SJ04180;SJ04490;SJ04576;SJ04737;SJ04806;SJ04892;SJ05009;SJ05075;SJ05252…
GO:0051090	regulation of sequence-specific DNA binding transcription factor activity	62	98	0.0486881942240551	0.999946415121196	SJ00287;SJ01463;SJ01580;SJ01597;SJ02551;SJ02642;SJ02681;SJ02704;SJ02866;SJ03166;SJ03554;SJ03953;SJ04037;SJ04806;SJ05454;SJ05632;SJ05645;SJ05826;SJ06739;SJ06984;SJ07373;SJ07428;SJ07706;SJ07808;SJ09121;SJ09609;SJ09610;SJ09611;SJ09616;SJ09623;SJ10893;SJ10944;SJ10946;SJ12241;SJ12314;SJ13110;SJ13111;SJ13207;SJ13208;SJ13417;SJ14440;SJ15104;SJ15581;SJ16170;SJ16329;SJ16555;SJ16569;SJ16866;SJ17213;SJ17818…
GO:0051098	regulation of binding	52	81	0.0488637831510776	0.999946415121196	SJ00211;SJ00363;SJ00640;SJ00665;SJ01360;SJ01364;SJ01463;SJ02642;SJ02774;SJ03411;SJ03631;SJ05009;SJ05569;SJ06440;SJ06630;SJ06903;SJ07124;SJ08828;SJ08914;SJ09858;SJ10125;SJ10893;SJ10901;SJ11034;SJ11208;SJ11494;SJ11644;SJ12487;SJ12542;SJ13110;SJ13111;SJ13697;SJ13959;SJ15604;SJ16170;SJ16814;SJ16866;SJ16975;SJ16976;SJ17252;SJ17520;SJ17936;SJ19261;SJ19280;SJ19576;SJ19599;SJ19815;SJ20029;SJ20066;SJ20946…
GO:0030435	sporulation resulting in formation of a cellular spore	25	36	0.0496455578566992	0.999946415121196	SJ00891;SJ01458;SJ01459;SJ02801;SJ02804;SJ02805;SJ02849;SJ05584;SJ07377;SJ09111;SJ10234;SJ10901;SJ11431;SJ14055;SJ14694;SJ15152;SJ15892;SJ15894;SJ16295;SJ17341;SJ17348;SJ19063;SJ19280;SJ20814;SJ21325

## Sheet: Table S10
Table S10 KEGG enrichment analysis of potential target genes
id	num	p value	per	ratio	class	ID	Descrption	Pvalue	Qvalue	Up	Down	fg_num	bg_num
Phenylalanine, tyrosine and tryptophan biosynthesis	17	0.0084589	1.025	0.81	Metabolism	ko00400	Phenylalanine, tyrosine and tryptophan biosynthesis	0.0084589	0.970523	0	0	17	21
Caffeine metabolism	8	0.0311408	0.483	0.889	Metabolism	ko00232	Caffeine metabolism	0.0311408	0.970523	0	0	8	9
Biosynthesis of secondary metabolites	357	0.0329828	21.532	0.568	Metabolism	ko01110	Biosynthesis of secondary metabolites	0.0329828	0.970523	0	0	357	629

## Sheet: Table S11
Table S11 Primers used in this study
Gene name	Forward primer (5'→3')	Reverse primer (5'→3')
SjHSF-03	TTCAGCGAGGAGACCCTCACC	TGGTAGGAGGCTCGTACCTAGACG
SjHSF-06	CGGAAGGAGAAGAAGAGGCCCG	GGGGCTTTGGTGTCCAGGTGG
SjHSF-08	TCGGGGAAGGCGTTTCGC	CACGGCGGACTTGGCTGA
SjHSF-10	AACTGCGGTGGTGGCAGCAG	CATCGCTTCCTGCTTCACCACCG
SjHSF-13	GTCATGTGGACCAGCACAGGAACG	CTCGCGGCCCTTGACTACC
